# Supplementary material for: Discovery of 6α-Thiazolylcarboxamidonaltrexamine Derivative (NTZ) as a Potent and Central Nervous System Penetrant Opioid Receptor Modulator with Drug-like Properties for Potential Treatment of Opioid Use Disorder
Source: ACS Pharmacol Transl Sci. 2024 Dec 5;7(12):4165–82. doi: 10.1021/acsptsci.4c00593 (PMC11651181; doi:10.1021/acsptsci.4c00593)
Supplement: Supplementary file 1 — pt4c00593_si_001.csv [file pt4c00593_si_001.csv]

Compound	SMILES	MORKi(nM)	DORKi(nM)	KORKi(nM)	MOREC50(nM)	%EmaxofDAMGO
1	O[C@]1([C@H](N2CC3CC3)C4)[C@@]5(CC2)C6=C4C=CC(O)=C6O[C@H]5[C@@H](NC(C7=CC=NS7)=O)CC1	0.51 ± 0.08	14.3 ± 0.66	1.81 ± 0.18	4.93 ± 0.80	15.6 ± 1.11
2	O[C@]1([C@H](N2CC3CC3)C4)[C@@]5(CC2)C6=C4C=CC(O)=C6O[C@H]5[C@@H](NC(CC7=CC=NS7)=O)CC1	0.55 ± 0.06	13.9 ± 1.62	1.49 ± 0.13	4.62 ± 0.44	18.2 ± 1.06
3	O[C@]1([C@H](N2CC3CC3)C4)[C@@]5(CC2)C6=C4C=CC(O)=C6O[C@H]5[C@@H](NC(C7=CN=CS7)=O)CC1	0.35 ± 0.02	16.8 ± 3.88	0.97 ± 0.11	2.77 ± 0.51	15.9 ± 1.84
4	O[C@]1([C@H](N2CC3CC3)C4)[C@@]5(CC2)C6=C4C=CC(O)=C6O[C@H]5[C@@H](NC(CC7=CN=CS7)=O)CC1	0.57 ± 0.02	8.50 ± 0.56	2.08 ± 0.39	5.87 ± 1.26	17.0 ± 0.89
5	O[C@]1([C@H](N2CC3CC3)C4)[C@@]5(CC2)C6=C4C=CC(O)=C6O[C@H]5[C@@H](NC(CCC7=CN=CS7)=O)CC1	0.71 ± 0.08	11.6 ± 1.24	2.04 ± 0.38	2.76 ± 0.58	10.7 ± 1.02
6	O[C@]1([C@H](N2CC3CC3)C4)[C@@]5(CC2)C6=C4C=CC(O)=C6O[C@H]5[C@@H](NC(C7=NC=CS7)=O)CC1	0.25 ± 0.03	41.1 ± 3.58	1.30 ± 0.12	2.16 ± 0.38	11.3 ± 1.30
7	O[C@]1([C@H](N2CC3CC3)C4)[C@@]5(CC2)C6=C4C=CC(O)=C6O[C@H]5[C@@H](NC(CC7=NC=CS7)=O)CC1	0.65 ± 0.05	1.30 ± 0.08	2.26 ± 0.50	3.87 ± 1.29	10.2 ± 0.61
8	O[C@]1([C@H](N2CC3CC3)C4)[C@@]5(CC2)C6=C4C=CC(O)=C6O[C@H]5[C@@H](NC(CCC7=NC=CS7)=O)CC1	0.45 ± 0.06	1.18 ± 0.06	2.00 ± 0.42	3.40 ± 0.60	13.4 ± 0.41
9	O[C@]1([C@H](N2CC3CC3)C4)[C@@]5(CC2)C6=C4C=CC(O)=C6O[C@H]5[C@H](NC(C7=CC=NS7)=O)CC1	0.32 ± 0.03	67.8 ± 7.17	1.22 ± 0.32	0.71 ± 0.14	9.66 ± 1.37
10	O[C@]1([C@H](N2CC3CC3)C4)[C@@]5(CC2)C6=C4C=CC(O)=C6O[C@H]5[C@H](NC(CC7=CC=NS7)=O)CC1	0.59 ± 0.09	34.0 ± 4.18	1.14 ± 0.05	1.16 ± 0.15	9.32 ± 0.67
11	O[C@]1([C@H](N2CC3CC3)C4)[C@@]5(CC2)C6=C4C=CC(O)=C6O[C@H]5[C@H](NC(C7=CN=CS7)=O)CC1	0.53 ± 0.04	77.9 ± 16.1	1.41 ± 0.24	1.58 ± 0.44	13.7 ± 1.32
12	O[C@]1([C@H](N2CC3CC3)C4)[C@@]5(CC2)C6=C4C=CC(O)=C6O[C@H]5[C@H](NC(CC7=CN=CS7)=O)CC1	0.39 ± 0.04	17.5 ± 1.91	0.89 ± 0.05	1.24 ± 0.25	13.0 ± 0.76
13	O[C@]1([C@H](N2CC3CC3)C4)[C@@]5(CC2)C6=C4C=CC(O)=C6O[C@H]5[C@H](NC(CCC7=CN=CS7)=O)CC1	0.49 ± 0.07	31.5 ± 2.78	1.20 ± 0.25	1.39 ± 0.36	10.5 ± 0.92
14	O[C@]1([C@H](N2CC3CC3)C4)[C@@]5(CC2)C6=C4C=CC(O)=C6O[C@H]5[C@H](NC(C7=NC=CS7)=O)CC1	0.30 ± 0.04	117 ± 23.6	0.75 ± 0.08	0.56 ± 0.20	6.06 ± 0.52
15	O[C@]1([C@H](N2CC3CC3)C4)[C@@]5(CC2)C6=C4C=CC(O)=C6O[C@H]5[C@H](NC(CC7=NC=CS7)=O)CC1	0.35 ± 0.04	26.4 ± 2.65	1.89 ± 0.77	0.78 ± 0.18	11.0 ± 0.43
16	O[C@]1([C@H](N2CC3CC3)C4)[C@@]5(CC2)C6=C4C=CC(O)=C6O[C@H]5[C@H](NC(CCC7=NC=CS7)=O)CC1	0.35 ± 0.03	18.8 ± 3.26	0.67 ± 0.08	1.75 ± 0.46	12.1 ± 0.67
