# Supplementary material for: Discovery of 6α-Thiazolylcarboxamidonaltrexamine Derivative (NTZ) as a Potent and Central Nervous System Penetrant Opioid Receptor Modulator with Drug-like Properties for Potential Treatment of Opioid Use Disorder
Source: ACS Pharmacol Transl Sci. 2024 Dec 5;7(12):4165–82. doi: 10.1021/acsptsci.4c00593 (PMC11651181; doi:10.1021/acsptsci.4c00593)
Supplement: Supplementary file 2 — pt4c00593_si_002.pdb [file pt4c00593_si_002.pdb]

ATOM      1  N   MET A  65     -36.775 -20.009 -30.623  1.00 -0.39           N  
ATOM      2  CA  MET A  65     -35.578 -19.298 -30.183  1.00 -0.02           C  
ATOM      3  C   MET A  65     -35.655 -17.818 -30.537  1.00  0.17           C  
ATOM      4  O   MET A  65     -34.640 -17.121 -30.540  1.00 -0.40           O  
ATOM      5  CB  MET A  65     -34.325 -19.923 -30.797  1.00 -0.31           C  
ATOM      6  N   VAL A  66     -36.864 -17.348 -30.836  1.00 -0.27           N  
ATOM      7  CA  VAL A  66     -37.095 -15.937 -31.131  1.00  0.13           C  
ATOM      8  C   VAL A  66     -36.659 -15.080 -29.946  1.00  0.20           C  
ATOM      9  O   VAL A  66     -36.156 -13.968 -30.117  1.00 -0.39           O  
ATOM     10  CB  VAL A  66     -38.580 -15.667 -31.460  1.00 -0.01           C  
ATOM     11  CG1 VAL A  66     -38.816 -14.187 -31.729  1.00 -0.06           C  
ATOM     12  CG2 VAL A  66     -39.015 -16.500 -32.655  1.00 -0.06           C  
ATOM     13  N   THR A  67     -36.842 -15.618 -28.744  1.00 -0.31           N  
ATOM     14  CA  THR A  67     -36.368 -14.964 -27.535  1.00 -0.13           C  
ATOM     15  C   THR A  67     -34.859 -14.755 -27.603  1.00  0.15           C  
ATOM     16  O   THR A  67     -34.367 -13.668 -27.320  1.00 -0.40           O  
ATOM     17  CB  THR A  67     -36.709 -15.783 -26.276  1.00 -1.09           C  
ATOM     18  N   ALA A  68     -34.134 -15.797 -28.000  1.00 -0.27           N  
ATOM     19  CA  ALA A  68     -32.678 -15.735 -28.093  1.00  0.13           C  
ATOM     20  C   ALA A  68     -32.199 -14.704 -29.116  1.00  0.20           C  
ATOM     21  O   ALA A  68     -31.261 -13.948 -28.855  1.00 -0.39           O  
ATOM     22  CB  ALA A  68     -32.105 -17.110 -28.412  1.00 -0.02           C  
ATOM     23  N   ILE A  69     -32.847 -14.670 -30.278  1.00 -0.26           N  
ATOM     24  CA  ILE A  69     -32.443 -13.748 -31.339  1.00  0.13           C  
ATOM     25  C   ILE A  69     -32.797 -12.293 -31.016  1.00  0.20           C  
ATOM     26  O   ILE A  69     -32.024 -11.380 -31.317  1.00 -0.39           O  
ATOM     27  CB  ILE A  69     -33.003 -14.161 -32.727  1.00 -0.00           C  
ATOM     28  CG1 ILE A  69     -34.520 -13.974 -32.793  1.00 -0.05           C  
ATOM     29  CG2 ILE A  69     -32.625 -15.599 -33.048  1.00 -0.06           C  
ATOM     30  CD1 ILE A  69     -35.124 -14.305 -34.138  1.00 -0.06           C  
ATOM     31  N   THR A  70     -33.956 -12.078 -30.397  1.00 -0.26           N  
ATOM     32  CA  THR A  70     -34.352 -10.735 -29.991  1.00  0.16           C  
ATOM     33  C   THR A  70     -33.435 -10.258 -28.876  1.00  0.21           C  
ATOM     34  O   THR A  70     -33.094  -9.077 -28.797  1.00 -0.39           O  
ATOM     35  CB  THR A  70     -35.815 -10.681 -29.517  1.00  0.09           C  
ATOM     36  CG2 THR A  70     -36.764 -10.899 -30.688  1.00 -0.03           C  
ATOM     37  OG1 THR A  70     -36.037 -11.695 -28.530  1.00 -0.39           O  
ATOM     38  N   ILE A  71     -33.037 -11.193 -28.017  1.00 -0.26           N  
ATOM     39  CA  ILE A  71     -32.032 -10.920 -27.001  1.00  0.13           C  
ATOM     40  C   ILE A  71     -30.740 -10.492 -27.682  1.00  0.20           C  
ATOM     41  O   ILE A  71     -30.096  -9.549 -27.248  1.00 -0.39           O  
ATOM     42  CB  ILE A  71     -31.776 -12.146 -26.096  1.00 -0.00           C  
ATOM     43  CG1 ILE A  71     -32.872 -12.267 -25.037  1.00 -0.05           C  
ATOM     44  CG2 ILE A  71     -30.425 -12.039 -25.404  1.00 -0.06           C  
ATOM     45  CD1 ILE A  71     -32.812 -13.555 -24.243  1.00 -0.06           C  
ATOM     46  N   MET A  72     -30.377 -11.175 -28.764  1.00 -0.26           N  
ATOM     47  CA  MET A  72     -29.162 -10.838 -29.502  1.00  0.13           C  
ATOM     48  C   MET A  72     -29.213  -9.426 -30.091  1.00  0.20           C  
ATOM     49  O   MET A  72     -28.240  -8.672 -30.011  1.00 -0.39           O  
ATOM     50  CB  MET A  72     -28.908 -11.855 -30.614  1.00 -0.00           C  
ATOM     51  CG  MET A  72     -27.666 -11.563 -31.435  1.00 -0.00           C  
ATOM     52  SD  MET A  72     -27.651 -12.424 -33.014  1.00 -0.16           S  
ATOM     53  CE  MET A  72     -29.192 -11.846 -33.721  1.00 -0.02           C  
ATOM     54 LPD1 MET A  72     -27.118 -12.242 -33.393  1.00  0.00          LP  
ATOM     55 LPD2 MET A  72     -27.651 -13.098 -32.932  1.00  0.00          LP  
ATOM     56  N   ALA A  73     -30.353  -9.076 -30.680  1.00 -0.26           N  
ATOM     57  CA  ALA A  73     -30.545  -7.760 -31.287  1.00  0.13           C  
ATOM     58  C   ALA A  73     -30.501  -6.641 -30.248  1.00  0.20           C  
ATOM     59  O   ALA A  73     -29.734  -5.669 -30.369  1.00 -0.39           O  
ATOM     60  CB  ALA A  73     -31.865  -7.724 -32.041  1.00 -0.02           C  
ATOM     61  N   LEU A  74     -31.345  -6.789 -29.232  1.00 -0.26           N  
ATOM     62  CA  LEU A  74     -31.414  -5.857 -28.119  1.00  0.13           C  
ATOM     63  C   LEU A  74     -30.030  -5.663 -27.508  1.00  0.20           C  
ATOM     64  O   LEU A  74     -29.583  -4.534 -27.290  1.00 -0.39           O  
ATOM     65  CB  LEU A  74     -32.397  -6.391 -27.073  1.00 -0.01           C  
ATOM     66  CG  LEU A  74     -32.899  -5.489 -25.947  1.00 -0.04           C  
ATOM     67  CD1 LEU A  74     -34.284  -5.945 -25.515  1.00 -0.06           C  
ATOM     68  CD2 LEU A  74     -31.948  -5.504 -24.761  1.00 -0.06           C  
ATOM     69  N   TYR A  75     -29.351  -6.777 -27.255  1.00 -0.26           N  
ATOM     70  CA  TYR A  75     -28.021  -6.761 -26.663  1.00  0.14           C  
ATOM     71  C   TYR A  75     -26.994  -6.145 -27.597  1.00  0.21           C  
ATOM     72  O   TYR A  75     -25.963  -5.674 -27.140  1.00 -0.39           O  
ATOM     73  CB  TYR A  75     -27.577  -8.174 -26.283  1.00  0.02           C  
ATOM     74  CG  TYR A  75     -28.028  -8.615 -24.912  1.00 -0.05           C  
ATOM     75  CD1 TYR A  75     -29.341  -8.436 -24.498  1.00 -0.07           C  
ATOM     76  CD2 TYR A  75     -27.141  -9.218 -24.033  1.00 -0.07           C  
ATOM     77  CE1 TYR A  75     -29.757  -8.838 -23.243  1.00 -0.04           C  
ATOM     78  CE2 TYR A  75     -27.546  -9.625 -22.778  1.00 -0.04           C  
ATOM     79  CZ  TYR A  75     -28.854  -9.433 -22.387  1.00  0.08           C  
ATOM     80  OH  TYR A  75     -29.259  -9.839 -21.135  1.00 -0.34           O  
ATOM     81  N   SER A  76     -27.258  -6.168 -28.901  1.00 -0.26           N  
ATOM     82  CA  SER A  76     -26.359  -5.534 -29.853  1.00  0.15           C  
ATOM     83  C   SER A  76     -26.491  -4.027 -29.754  1.00  0.21           C  
ATOM     84  O   SER A  76     -25.492  -3.305 -29.746  1.00 -0.39           O  
ATOM     85  CB  SER A  76     -26.684  -5.966 -31.279  1.00  0.08           C  
ATOM     86  OG  SER A  76     -26.442  -7.346 -31.435  1.00 -0.39           O  
ATOM     87  N   ILE A  77     -27.732  -3.556 -29.670  1.00 -0.26           N  
ATOM     88  CA  ILE A  77     -27.966  -2.130 -29.474  1.00  0.13           C  
ATOM     89  C   ILE A  77     -27.318  -1.664 -28.169  1.00  0.20           C  
ATOM     90  O   ILE A  77     -26.521  -0.716 -28.158  1.00 -0.39           O  
ATOM     91  CB  ILE A  77     -29.466  -1.801 -29.458  1.00 -0.00           C  
ATOM     92  CG1 ILE A  77     -30.120  -2.253 -30.767  1.00 -0.05           C  
ATOM     93  CG2 ILE A  77     -29.679  -0.315 -29.234  1.00 -0.06           C  
ATOM     94  CD1 ILE A  77     -31.573  -1.863 -30.890  1.00 -0.06           C  
ATOM     95  N   VAL A  78     -27.648  -2.356 -27.080  1.00 -0.26           N  
ATOM     96  CA  VAL A  78     -27.108  -2.037 -25.759  1.00  0.13           C  
ATOM     97  C   VAL A  78     -25.578  -2.095 -25.728  1.00  0.20           C  
ATOM     98  O   VAL A  78     -24.933  -1.282 -25.070  1.00 -0.39           O  
ATOM     99  CB  VAL A  78     -27.685  -2.975 -24.667  1.00 -0.01           C  
ATOM    100  CG1 VAL A  78     -27.086  -2.656 -23.304  1.00 -0.06           C  
ATOM    101  CG2 VAL A  78     -29.203  -2.865 -24.616  1.00 -0.06           C  
ATOM    102  N   CYS A  79     -25.002  -3.052 -26.447  1.00 -0.26           N  
ATOM    103  CA  CYS A  79     -23.552  -3.202 -26.473  1.00  0.14           C  
ATOM    104  C   CYS A  79     -22.885  -2.069 -27.243  1.00  0.20           C  
ATOM    105  O   CYS A  79     -21.936  -1.459 -26.757  1.00 -0.39           O  
ATOM    106  CB  CYS A  79     -23.147  -4.546 -27.076  1.00  0.03           C  
ATOM    107  SG  CYS A  79     -21.380  -4.889 -26.983  1.00 -0.17           S  
ATOM    108 LPG1 CYS A  79     -21.233  -5.518 -27.191  1.00  0.00          LP  
ATOM    109 LPG2 CYS A  79     -21.016  -4.441 -27.340  1.00  0.00          LP  
ATOM    110  N   VAL A  80     -23.383  -1.794 -28.443  1.00 -0.26           N  
ATOM    111  CA  VAL A  80     -22.799  -0.754 -29.285  1.00  0.13           C  
ATOM    112  C   VAL A  80     -22.920   0.625 -28.640  1.00  0.20           C  
ATOM    113  O   VAL A  80     -21.911   1.298 -28.403  1.00 -0.39           O  
ATOM    114  CB  VAL A  80     -23.435  -0.732 -30.690  1.00 -0.01           C  
ATOM    115  CG1 VAL A  80     -22.991   0.505 -31.456  1.00 -0.06           C  
ATOM    116  CG2 VAL A  80     -23.074  -1.997 -31.456  1.00 -0.06           C  
ATOM    117  N   VAL A  81     -24.150   1.036 -28.345  1.00 -0.26           N  
ATOM    118  CA  VAL A  81     -24.381   2.357 -27.764  1.00  0.13           C  
ATOM    119  C   VAL A  81     -23.831   2.456 -26.338  1.00  0.20           C  
ATOM    120  O   VAL A  81     -23.389   3.520 -25.903  1.00 -0.39           O  
ATOM    121  CB  VAL A  81     -25.879   2.741 -27.808  1.00 -0.01           C  
ATOM    122  CG1 VAL A  81     -26.119   4.091 -27.147  1.00 -0.06           C  
ATOM    123  CG2 VAL A  81     -26.367   2.767 -29.248  1.00 -0.06           C  
ATOM    124  N   GLY A  82     -23.842   1.337 -25.622  1.00 -0.27           N  
ATOM    125  CA  GLY A  82     -23.297   1.294 -24.275  1.00  0.12           C  
ATOM    126  C   GLY A  82     -21.798   1.523 -24.262  1.00  0.20           C  
ATOM    127  O   GLY A  82     -21.302   2.406 -23.554  1.00 -0.39           O  
ATOM    128  N   LEU A  83     -21.078   0.723 -25.044  1.00 -0.26           N  
ATOM    129  CA  LEU A  83     -19.634   0.876 -25.180  1.00  0.13           C  
ATOM    130  C   LEU A  83     -19.285   2.274 -25.676  1.00  0.20           C  
ATOM    131  O   LEU A  83     -18.525   2.988 -25.028  1.00 -0.39           O  
ATOM    132  CB  LEU A  83     -19.058  -0.186 -26.119  1.00 -0.01           C  
ATOM    133  CG  LEU A  83     -18.960  -1.598 -25.538  1.00 -0.04           C  
ATOM    134  CD1 LEU A  83     -18.623  -2.609 -26.619  1.00 -0.06           C  
ATOM    135  CD2 LEU A  83     -17.929  -1.647 -24.422  1.00 -0.06           C  
ATOM    136  N   PHE A  84     -19.859   2.660 -26.813  1.00 -0.26           N  
ATOM    137  CA  PHE A  84     -19.623   3.981 -27.393  1.00  0.14           C  
ATOM    138  C   PHE A  84     -19.815   5.100 -26.367  1.00  0.21           C  
ATOM    139  O   PHE A  84     -18.912   5.913 -26.138  1.00 -0.39           O  
ATOM    140  CB  PHE A  84     -20.548   4.195 -28.594  1.00  0.02           C  
ATOM    141  CG  PHE A  84     -20.437   5.558 -29.214  1.00 -0.04           C  
ATOM    142  CD1 PHE A  84     -19.311   5.916 -29.937  1.00 -0.06           C  
ATOM    143  CD2 PHE A  84     -21.466   6.478 -29.088  1.00 -0.06           C  
ATOM    144  CE1 PHE A  84     -19.207   7.169 -30.512  1.00 -0.07           C  
ATOM    145  CE2 PHE A  84     -21.370   7.732 -29.663  1.00 -0.07           C  
ATOM    146  CZ  PHE A  84     -20.239   8.078 -30.376  1.00 -0.07           C  
ATOM    147  N   GLY A  85     -20.985   5.111 -25.736  1.00 -0.27           N  
ATOM    148  CA  GLY A  85     -21.330   6.115 -24.748  1.00  0.12           C  
ATOM    149  C   GLY A  85     -20.398   6.170 -23.552  1.00  0.20           C  
ATOM    150  O   GLY A  85     -19.920   7.245 -23.187  1.00 -0.39           O  
ATOM    151  N   ASN A  86     -20.136   5.021 -22.938  1.00 -0.26           N  
ATOM    152  CA  ASN A  86     -19.291   4.990 -21.746  1.00  0.15           C  
ATOM    153  C   ASN A  86     -17.823   5.313 -22.023  1.00  0.21           C  
ATOM    154  O   ASN A  86     -17.172   6.002 -21.233  1.00 -0.39           O  
ATOM    155  CB  ASN A  86     -19.431   3.658 -21.006  1.00  0.08           C  
ATOM    156  CG  ASN A  86     -20.779   3.511 -20.327  1.00  0.18           C  
ATOM    157  ND2 ASN A  86     -21.643   2.678 -20.896  1.00 -0.30           N  
ATOM    158  OD1 ASN A  86     -21.042   4.141 -19.300  1.00 -0.40           O  
ATOM    159  N   PHE A  87     -17.307   4.814 -23.144  1.00 -0.26           N  
ATOM    160  CA  PHE A  87     -15.963   5.168 -23.590  1.00  0.14           C  
ATOM    161  C   PHE A  87     -15.870   6.673 -23.813  1.00  0.21           C  
ATOM    162  O   PHE A  87     -14.894   7.314 -23.413  1.00 -0.39           O  
ATOM    163  CB  PHE A  87     -15.600   4.424 -24.880  1.00  0.02           C  
ATOM    164  CG  PHE A  87     -15.025   3.050 -24.652  1.00 -0.04           C  
ATOM    165  CD1 PHE A  87     -13.685   2.888 -24.349  1.00 -0.06           C  
ATOM    166  CD2 PHE A  87     -15.822   1.922 -24.756  1.00 -0.06           C  
ATOM    167  CE1 PHE A  87     -13.154   1.626 -24.144  1.00 -0.07           C  
ATOM    168  CE2 PHE A  87     -15.298   0.661 -24.553  1.00 -0.07           C  
ATOM    169  CZ  PHE A  87     -13.963   0.512 -24.247  1.00 -0.07           C  
ATOM    170  N   LEU A  88     -16.899   7.229 -24.450  1.00 -0.26           N  
ATOM    171  CA  LEU A  88     -16.976   8.668 -24.684  1.00  0.13           C  
ATOM    172  C   LEU A  88     -16.938   9.447 -23.372  1.00  0.20           C  
ATOM    173  O   LEU A  88     -16.174  10.406 -23.230  1.00 -0.39           O  
ATOM    174  CB  LEU A  88     -18.251   9.008 -25.460  1.00 -0.01           C  
ATOM    175  CG  LEU A  88     -18.528  10.482 -25.766  1.00 -0.04           C  
ATOM    176  CD1 LEU A  88     -17.417  11.084 -26.615  1.00 -0.06           C  
ATOM    177  CD2 LEU A  88     -19.877  10.637 -26.453  1.00 -0.06           C  
ATOM    178  N   VAL A  89     -17.763   9.024 -22.418  1.00 -0.26           N  
ATOM    179  CA  VAL A  89     -17.835   9.668 -21.109  1.00  0.13           C  
ATOM    180  C   VAL A  89     -16.488   9.645 -20.390  1.00  0.20           C  
ATOM    181  O   VAL A  89     -15.973  10.692 -19.985  1.00 -0.39           O  
ATOM    182  CB  VAL A  89     -18.906   9.005 -20.215  1.00 -0.01           C  
ATOM    183  CG1 VAL A  89     -18.734   9.429 -18.763  1.00 -0.06           C  
ATOM    184  CG2 VAL A  89     -20.302   9.344 -20.719  1.00 -0.06           C  
ATOM    185  N   MET A  90     -15.922   8.449 -20.244  1.00 -0.26           N  
ATOM    186  CA  MET A  90     -14.633   8.285 -19.580  1.00  0.13           C  
ATOM    187  C   MET A  90     -13.545   9.133 -20.238  1.00  0.20           C  
ATOM    188  O   MET A  90     -12.799   9.842 -19.553  1.00 -0.39           O  
ATOM    189  CB  MET A  90     -14.227   6.810 -19.559  1.00 -0.00           C  
ATOM    190  CG  MET A  90     -15.128   5.944 -18.692  1.00 -0.00           C  
ATOM    191  SD  MET A  90     -14.928   4.176 -18.984  1.00 -0.16           S  
ATOM    192  CE  MET A  90     -13.219   3.938 -18.510  1.00 -0.02           C  
ATOM    193 LPD1 MET A  90     -15.347   3.810 -18.595  1.00  0.00          LP  
ATOM    194 LPD2 MET A  90     -15.030   4.018 -19.637  1.00  0.00          LP  
ATOM    195  N   TYR A  91     -13.471   9.070 -21.566  1.00 -0.26           N  
ATOM    196  CA  TYR A  91     -12.505   9.868 -22.315  1.00  0.14           C  
ATOM    197  C   TYR A  91     -12.670  11.360 -22.052  1.00  0.21           C  
ATOM    198  O   TYR A  91     -11.688  12.068 -21.842  1.00 -0.39           O  
ATOM    199  CB  TYR A  91     -12.613   9.599 -23.817  1.00  0.02           C  
ATOM    200  CG  TYR A  91     -11.962  10.673 -24.660  1.00 -0.05           C  
ATOM    201  CD1 TYR A  91     -10.579  10.758 -24.765  1.00 -0.07           C  
ATOM    202  CD2 TYR A  91     -12.729  11.608 -25.345  1.00 -0.07           C  
ATOM    203  CE1 TYR A  91      -9.979  11.742 -25.530  1.00 -0.04           C  
ATOM    204  CE2 TYR A  91     -12.138  12.594 -26.112  1.00 -0.04           C  
ATOM    205  CZ  TYR A  91     -10.763  12.657 -26.202  1.00  0.08           C  
ATOM    206  OH  TYR A  91     -10.171  13.637 -26.965  1.00 -0.34           O  
ATOM    207  N   VAL A  92     -13.912  11.833 -22.073  1.00 -0.26           N  
ATOM    208  CA  VAL A  92     -14.195  13.245 -21.832  1.00  0.13           C  
ATOM    209  C   VAL A  92     -13.762  13.672 -20.431  1.00  0.20           C  
ATOM    210  O   VAL A  92     -13.150  14.730 -20.256  1.00 -0.39           O  
ATOM    211  CB  VAL A  92     -15.688  13.571 -22.059  1.00 -0.01           C  
ATOM    212  CG1 VAL A  92     -16.093  14.826 -21.303  1.00 -0.06           C  
ATOM    213  CG2 VAL A  92     -15.974  13.716 -23.547  1.00 -0.06           C  
ATOM    214  N   ILE A  93     -14.067  12.841 -19.438  1.00 -0.26           N  
ATOM    215  CA  ILE A  93     -13.658  13.122 -18.063  1.00  0.13           C  
ATOM    216  C   ILE A  93     -12.137  13.205 -17.943  1.00  0.20           C  
ATOM    217  O   ILE A  93     -11.604  14.123 -17.318  1.00 -0.39           O  
ATOM    218  CB  ILE A  93     -14.191  12.059 -17.080  1.00 -0.00           C  
ATOM    219  CG1 ILE A  93     -15.718  12.011 -17.119  1.00 -0.05           C  
ATOM    220  CG2 ILE A  93     -13.708  12.345 -15.665  1.00 -0.06           C  
ATOM    221  CD1 ILE A  93     -16.371  13.355 -16.913  1.00 -0.06           C  
ATOM    222  N   VAL A  94     -11.445  12.247 -18.555  1.00 -0.26           N  
ATOM    223  CA  VAL A  94      -9.987  12.195 -18.493  1.00  0.13           C  
ATOM    224  C   VAL A  94      -9.314  13.370 -19.213  1.00  0.20           C  
ATOM    225  O   VAL A  94      -8.345  13.947 -18.717  1.00 -0.39           O  
ATOM    226  CB  VAL A  94      -9.453  10.861 -19.065  1.00 -0.01           C  
ATOM    227  CG1 VAL A  94      -7.936  10.881 -19.166  1.00 -0.06           C  
ATOM    228  CG2 VAL A  94      -9.916   9.694 -18.206  1.00 -0.06           C  
ATOM    229  N   ARG A  95      -9.853  13.733 -20.373  1.00 -0.26           N  
ATOM    230  CA  ARG A  95      -9.217  14.703 -21.267  1.00  0.13           C  
ATOM    231  C   ARG A  95      -9.259  16.153 -20.777  1.00  0.20           C  
ATOM    232  O   ARG A  95      -8.235  16.835 -20.757  1.00 -0.39           O  
ATOM    233  CB  ARG A  95      -9.824  14.596 -22.669  1.00 -0.01           C  
ATOM    234  CG  ARG A  95      -9.477  15.740 -23.611  1.00 -0.02           C  
ATOM    235  CD  ARG A  95      -7.994  15.782 -23.946  1.00  0.06           C  
ATOM    236  NE  ARG A  95      -7.697  16.829 -24.919  1.00 -0.27           N  
ATOM    237  CZ  ARG A  95      -7.434  18.093 -24.603  1.00  0.29           C  
ATOM    238  NH1 ARG A  95      -7.429  18.474 -23.333  1.00 -0.28           N1+
ATOM    239  NH2 ARG A  95      -7.177  18.978 -25.557  1.00 -0.28           N  
ATOM    240  N   TYR A  96     -10.442  16.626 -20.395  1.00 -0.26           N  
ATOM    241  CA  TYR A  96     -10.612  18.027 -20.015  1.00  0.14           C  
ATOM    242  C   TYR A  96     -10.354  18.278 -18.529  1.00  0.21           C  
ATOM    243  O   TYR A  96     -10.741  17.475 -17.680  1.00 -0.39           O  
ATOM    244  CB  TYR A  96     -12.012  18.518 -20.394  1.00  0.02           C  
ATOM    245  CG  TYR A  96     -12.292  18.497 -21.880  1.00 -0.05           C  
ATOM    246  CD1 TYR A  96     -11.269  18.683 -22.803  1.00 -0.07           C  
ATOM    247  CD2 TYR A  96     -13.578  18.290 -22.362  1.00 -0.07           C  
ATOM    248  CE1 TYR A  96     -11.520  18.665 -24.164  1.00 -0.04           C  
ATOM    249  CE2 TYR A  96     -13.839  18.270 -23.720  1.00 -0.04           C  
ATOM    250  CZ  TYR A  96     -12.807  18.457 -24.617  1.00  0.08           C  
ATOM    251  OH  TYR A  96     -13.062  18.437 -25.970  1.00 -0.34           O  
ATOM    252  N   THR A  97      -9.701  19.396 -18.223  1.00 -0.26           N  
ATOM    253  CA  THR A  97      -9.449  19.779 -16.836  1.00  0.16           C  
ATOM    254  C   THR A  97     -10.693  20.404 -16.214  1.00  0.21           C  
ATOM    255  O   THR A  97     -10.850  20.411 -14.993  1.00 -0.39           O  
ATOM    256  CB  THR A  97      -8.273  20.769 -16.710  1.00  0.09           C  
ATOM    257  CG2 THR A  97      -6.972  20.121 -17.162  1.00 -0.03           C  
ATOM    258  OG1 THR A  97      -8.532  21.931 -17.507  1.00 -0.39           O  
ATOM    259  N   LYS A  98     -11.573  20.928 -17.060  1.00 -0.26           N  
ATOM    260  CA  LYS A  98     -12.822  21.512 -16.592  1.00  0.13           C  
ATOM    261  C   LYS A  98     -13.800  20.420 -16.171  1.00  0.20           C  
ATOM    262  O   LYS A  98     -14.687  20.651 -15.350  1.00 -0.39           O  
ATOM    263  CB  LYS A  98     -13.453  22.387 -17.679  1.00 -0.01           C  
ATOM    264  CG  LYS A  98     -13.811  21.634 -18.952  1.00 -0.04           C  
ATOM    265  CD  LYS A  98     -14.834  22.394 -19.782  1.00 -0.01           C  
ATOM    266  CE  LYS A  98     -15.276  21.581 -20.990  1.00 -0.04           C  
ATOM    267  NZ  LYS A  98     -16.400  22.231 -21.722  1.00  0.22           N1+
ATOM    268  N   MET A  99     -13.627  19.229 -16.736  1.00 -0.26           N  
ATOM    269  CA  MET A  99     -14.527  18.114 -16.467  1.00  0.13           C  
ATOM    270  C   MET A  99     -14.125  17.325 -15.226  1.00  0.20           C  
ATOM    271  O   MET A  99     -14.819  16.393 -14.829  1.00 -0.39           O  
ATOM    272  CB  MET A  99     -14.605  17.179 -17.677  1.00 -0.00           C  
ATOM    273  CG  MET A  99     -15.282  17.792 -18.891  1.00 -0.00           C  
ATOM    274  SD  MET A  99     -16.999  18.243 -18.576  1.00 -0.16           S  
ATOM    275  CE  MET A  99     -17.716  16.638 -18.238  1.00 -0.02           C  
ATOM    276 LPD1 MET A  99     -17.054  18.658 -18.042  1.00  0.00          LP  
ATOM    277 LPD2 MET A  99     -17.284  18.534 -19.119  1.00  0.00          LP  
ATOM    278  N   LYS A 100     -13.008  17.699 -14.612  1.00 -0.26           N  
ATOM    279  CA  LYS A 100     -12.533  17.006 -13.418  1.00  0.13           C  
ATOM    280  C   LYS A 100     -13.134  17.568 -12.131  1.00  0.20           C  
ATOM    281  O   LYS A 100     -12.574  18.474 -11.514  1.00 -0.39           O  
ATOM    282  CB  LYS A 100     -11.004  17.035 -13.347  1.00 -0.01           C  
ATOM    283  CG  LYS A 100     -10.323  15.949 -14.167  1.00 -0.04           C  
ATOM    284  CD  LYS A 100      -8.813  16.123 -14.162  1.00 -0.01           C  
ATOM    285  CE  LYS A 100      -8.299  16.565 -15.524  1.00 -0.04           C  
ATOM    286  NZ  LYS A 100      -8.369  15.467 -16.530  1.00  0.22           N1+
ATOM    287  N   THR A 101     -14.282  17.025 -11.740  1.00 -0.26           N  
ATOM    288  CA  THR A 101     -14.930  17.381 -10.481  1.00  0.16           C  
ATOM    289  C   THR A 101     -15.295  16.098  -9.743  1.00  0.21           C  
ATOM    290  O   THR A 101     -15.260  15.018 -10.328  1.00 -0.39           O  
ATOM    291  CB  THR A 101     -16.210  18.207 -10.709  1.00  0.09           C  
ATOM    292  CG2 THR A 101     -15.939  19.391 -11.628  1.00 -0.03           C  
ATOM    293  OG1 THR A 101     -17.222  17.376 -11.291  1.00 -0.39           O  
ATOM    294  N   ALA A 102     -15.646  16.219  -8.464  1.00 -0.26           N  
ATOM    295  CA  ALA A 102     -16.011  15.064  -7.644  1.00  0.13           C  
ATOM    296  C   ALA A 102     -17.133  14.246  -8.287  1.00  0.20           C  
ATOM    297  O   ALA A 102     -17.020  13.019  -8.466  1.00 -0.39           O  
ATOM    298  CB  ALA A 102     -16.420  15.520  -6.249  1.00 -0.02           C  
ATOM    299  N   THR A 103     -18.209  14.949  -8.635  1.00 -0.26           N  
ATOM    300  CA  THR A 103     -19.356  14.357  -9.306  1.00  0.16           C  
ATOM    301  C   THR A 103     -18.912  13.568 -10.530  1.00  0.21           C  
ATOM    302  O   THR A 103     -19.309  12.418 -10.717  1.00 -0.39           O  
ATOM    303  CB  THR A 103     -20.355  15.440  -9.757  1.00  0.09           C  
ATOM    304  CG2 THR A 103     -21.643  14.803 -10.258  1.00 -0.03           C  
ATOM    305  OG1 THR A 103     -20.644  16.318  -8.661  1.00 -0.39           O  
ATOM    306  N   ASN A 104     -18.067  14.189 -11.345  1.00 -0.26           N  
ATOM    307  CA  ASN A 104     -17.577  13.562 -12.567  1.00  0.15           C  
ATOM    308  C   ASN A 104     -16.607  12.408 -12.329  1.00  0.21           C  
ATOM    309  O   ASN A 104     -16.454  11.542 -13.188  1.00 -0.39           O  
ATOM    310  CB  ASN A 104     -16.949  14.599 -13.494  1.00  0.08           C  
ATOM    311  CG  ASN A 104     -17.977  15.517 -14.124  1.00  0.18           C  
ATOM    312  ND2 ASN A 104     -17.509  16.601 -14.734  1.00 -0.30           N  
ATOM    313  OD1 ASN A 104     -19.178  15.249 -14.073  1.00 -0.40           O  
ATOM    314  N   ILE A 105     -15.946  12.397 -11.176  1.00 -0.26           N  
ATOM    315  CA  ILE A 105     -15.109  11.260 -10.808  1.00  0.13           C  
ATOM    316  C   ILE A 105     -16.003  10.057 -10.522  1.00  0.20           C  
ATOM    317  O   ILE A 105     -15.772   8.946 -11.032  1.00 -0.39           O  
ATOM    318  CB  ILE A 105     -14.235  11.559  -9.574  1.00 -0.00           C  
ATOM    319  CG1 ILE A 105     -13.251  12.693  -9.871  1.00 -0.05           C  
ATOM    320  CG2 ILE A 105     -13.480  10.313  -9.141  1.00 -0.06           C  
ATOM    321  CD1 ILE A 105     -12.324  12.416 -11.033  1.00 -0.06           C  
ATOM    322  N   TYR A 106     -17.034  10.285  -9.711  1.00 -0.26           N  
ATOM    323  CA  TYR A 106     -18.021   9.239  -9.447  1.00  0.14           C  
ATOM    324  C   TYR A 106     -18.636   8.721 -10.753  1.00  0.21           C  
ATOM    325  O   TYR A 106     -18.716   7.504 -10.991  1.00 -0.39           O  
ATOM    326  CB  TYR A 106     -19.113   9.768  -8.521  1.00  0.02           C  
ATOM    327  CG  TYR A 106     -18.639  10.082  -7.118  1.00 -0.05           C  
ATOM    328  CD1 TYR A 106     -17.675   9.298  -6.497  1.00 -0.07           C  
ATOM    329  CD2 TYR A 106     -19.154  11.165  -6.415  1.00 -0.07           C  
ATOM    330  CE1 TYR A 106     -17.240   9.581  -5.215  1.00 -0.04           C  
ATOM    331  CE2 TYR A 106     -18.724  11.457  -5.134  1.00 -0.04           C  
ATOM    332  CZ  TYR A 106     -17.768  10.661  -4.539  1.00  0.08           C  
ATOM    333  OH  TYR A 106     -17.336  10.947  -3.264  1.00 -0.34           O  
ATOM    334  N   ILE A 107     -19.054   9.661 -11.597  1.00 -0.26           N  
ATOM    335  CA  ILE A 107     -19.596   9.348 -12.916  1.00  0.13           C  
ATOM    336  C   ILE A 107     -18.612   8.511 -13.733  1.00  0.20           C  
ATOM    337  O   ILE A 107     -19.012   7.591 -14.451  1.00 -0.39           O  
ATOM    338  CB  ILE A 107     -19.958  10.635 -13.692  1.00 -0.00           C  
ATOM    339  CG1 ILE A 107     -21.144  11.340 -13.031  1.00 -0.05           C  
ATOM    340  CG2 ILE A 107     -20.288  10.321 -15.142  1.00 -0.06           C  
ATOM    341  CD1 ILE A 107     -21.542  12.634 -13.708  1.00 -0.06           C  
ATOM    342  N   PHE A 108     -17.326   8.824 -13.607  1.00 -0.26           N  
ATOM    343  CA  PHE A 108     -16.290   8.054 -14.284  1.00  0.14           C  
ATOM    344  C   PHE A 108     -16.307   6.609 -13.810  1.00  0.21           C  
ATOM    345  O   PHE A 108     -16.237   5.685 -14.623  1.00 -0.39           O  
ATOM    346  CB  PHE A 108     -14.904   8.666 -14.057  1.00  0.02           C  
ATOM    347  CG  PHE A 108     -13.785   7.892 -14.704  1.00 -0.04           C  
ATOM    348  CD1 PHE A 108     -13.343   8.218 -15.974  1.00 -0.06           C  
ATOM    349  CD2 PHE A 108     -13.178   6.835 -14.042  1.00 -0.06           C  
ATOM    350  CE1 PHE A 108     -12.316   7.505 -16.570  1.00 -0.07           C  
ATOM    351  CE2 PHE A 108     -12.153   6.120 -14.633  1.00 -0.07           C  
ATOM    352  CZ  PHE A 108     -11.721   6.456 -15.897  1.00 -0.07           C  
ATOM    353  N   ASN A 109     -16.382   6.415 -12.494  1.00 -0.26           N  
ATOM    354  CA  ASN A 109     -16.444   5.062 -11.940  1.00  0.15           C  
ATOM    355  C   ASN A 109     -17.624   4.280 -12.521  1.00  0.21           C  
ATOM    356  O   ASN A 109     -17.482   3.130 -12.988  1.00 -0.39           O  
ATOM    357  CB  ASN A 109     -16.555   5.116 -10.415  1.00  0.08           C  
ATOM    358  CG  ASN A 109     -15.865   3.948  -9.739  1.00  0.18           C  
ATOM    359  ND2 ASN A 109     -16.500   3.399  -8.711  1.00 -0.30           N  
ATOM    360  OD1 ASN A 109     -14.773   3.542 -10.140  1.00 -0.40           O  
ATOM    361  N   LEU A 110     -18.785   4.929 -12.500  1.00 -0.26           N  
ATOM    362  CA  LEU A 110     -20.011   4.348 -13.041  1.00  0.13           C  
ATOM    363  C   LEU A 110     -19.831   3.915 -14.501  1.00  0.20           C  
ATOM    364  O   LEU A 110     -20.140   2.773 -14.881  1.00 -0.39           O  
ATOM    365  CB  LEU A 110     -21.148   5.366 -12.920  1.00 -0.01           C  
ATOM    366  CG  LEU A 110     -22.577   4.858 -12.737  1.00 -0.04           C  
ATOM    367  CD1 LEU A 110     -22.630   3.777 -11.670  1.00 -0.06           C  
ATOM    368  CD2 LEU A 110     -23.490   6.017 -12.364  1.00 -0.06           C  
ATOM    369  N   ALA A 111     -19.305   4.834 -15.308  1.00 -0.26           N  
ATOM    370  CA  ALA A 111     -19.073   4.591 -16.727  1.00  0.13           C  
ATOM    371  C   ALA A 111     -18.101   3.438 -16.960  1.00  0.20           C  
ATOM    372  O   ALA A 111     -18.263   2.660 -17.901  1.00 -0.39           O  
ATOM    373  CB  ALA A 111     -18.569   5.858 -17.404  1.00 -0.02           C  
ATOM    374  N   LEU A 112     -17.093   3.337 -16.098  1.00 -0.26           N  
ATOM    375  CA  LEU A 112     -16.130   2.245 -16.163  1.00  0.13           C  
ATOM    376  C   LEU A 112     -16.833   0.905 -15.984  1.00  0.20           C  
ATOM    377  O   LEU A 112     -16.708   0.001 -16.829  1.00 -0.39           O  
ATOM    378  CB  LEU A 112     -15.059   2.424 -15.086  1.00 -0.01           C  
ATOM    379  CG  LEU A 112     -14.071   1.272 -14.896  1.00 -0.04           C  
ATOM    380  CD1 LEU A 112     -13.277   1.025 -16.170  1.00 -0.06           C  
ATOM    381  CD2 LEU A 112     -13.142   1.551 -13.723  1.00 -0.06           C  
ATOM    382  N   ALA A 113     -17.579   0.788 -14.888  1.00 -0.26           N  
ATOM    383  CA  ALA A 113     -18.330  -0.436 -14.610  1.00  0.13           C  
ATOM    384  C   ALA A 113     -19.231  -0.835 -15.786  1.00  0.20           C  
ATOM    385  O   ALA A 113     -19.186  -1.984 -16.272  1.00 -0.39           O  
ATOM    386  CB  ALA A 113     -19.150  -0.273 -13.341  1.00 -0.02           C  
ATOM    387  N   ASP A 114     -20.034   0.123 -16.245  1.00 -0.26           N  
ATOM    388  CA  ASP A 114     -20.945  -0.118 -17.364  1.00  0.14           C  
ATOM    389  C   ASP A 114     -20.202  -0.603 -18.609  1.00  0.21           C  
ATOM    390  O   ASP A 114     -20.631  -1.556 -19.274  1.00 -0.39           O  
ATOM    391  CB  ASP A 114     -21.745   1.146 -17.682  1.00  0.04           C  
ATOM    392  CG  ASP A 114     -22.659   1.559 -16.542  1.00  0.04           C  
ATOM    393  OD1 ASP A 114     -23.625   2.310 -16.795  1.00 -0.57           O  
ATOM    394  OD2 ASP A 114     -22.414   1.129 -15.395  1.00 -0.57           O1-
ATOM    395  N   ALA A 115     -19.082   0.051 -18.906  1.00 -0.26           N  
ATOM    396  CA  ALA A 115     -18.248  -0.324 -20.041  1.00  0.13           C  
ATOM    397  C   ALA A 115     -17.782  -1.773 -19.931  1.00  0.20           C  
ATOM    398  O   ALA A 115     -17.767  -2.506 -20.922  1.00 -0.39           O  
ATOM    399  CB  ALA A 115     -17.056   0.615 -20.163  1.00 -0.02           C  
ATOM    400  N   LEU A 116     -17.413  -2.188 -18.721  1.00 -0.26           N  
ATOM    401  CA  LEU A 116     -17.001  -3.575 -18.503  1.00  0.13           C  
ATOM    402  C   LEU A 116     -18.133  -4.583 -18.749  1.00  0.20           C  
ATOM    403  O   LEU A 116     -17.955  -5.570 -19.483  1.00 -0.39           O  
ATOM    404  CB  LEU A 116     -16.420  -3.747 -17.097  1.00 -0.01           C  
ATOM    405  CG  LEU A 116     -14.991  -3.237 -16.909  1.00 -0.04           C  
ATOM    406  CD1 LEU A 116     -14.614  -3.227 -15.436  1.00 -0.06           C  
ATOM    407  CD2 LEU A 116     -14.017  -4.090 -17.707  1.00 -0.06           C  
ATOM    408  N   ALA A 117     -19.292  -4.336 -18.142  1.00 -0.26           N  
ATOM    409  CA  ALA A 117     -20.438  -5.228 -18.339  1.00  0.13           C  
ATOM    410  C   ALA A 117     -20.791  -5.369 -19.823  1.00  0.20           C  
ATOM    411  O   ALA A 117     -20.950  -6.486 -20.352  1.00 -0.39           O  
ATOM    412  CB  ALA A 117     -21.639  -4.729 -17.552  1.00 -0.02           C  
ATOM    413  N   THR A 118     -20.896  -4.227 -20.495  1.00 -0.26           N  
ATOM    414  CA  THR A 118     -21.181  -4.212 -21.924  1.00  0.16           C  
ATOM    415  C   THR A 118     -20.097  -4.951 -22.704  1.00  0.21           C  
ATOM    416  O   THR A 118     -20.381  -5.585 -23.722  1.00 -0.39           O  
ATOM    417  CB  THR A 118     -21.320  -2.776 -22.456  1.00  0.09           C  
ATOM    418  CG2 THR A 118     -22.529  -2.095 -21.833  1.00 -0.03           C  
ATOM    419  OG1 THR A 118     -20.140  -2.030 -22.135  1.00 -0.39           O  
ATOM    420  N   SER A 119     -18.860  -4.871 -22.221  1.00 -0.26           N  
ATOM    421  CA  SER A 119     -17.759  -5.609 -22.831  1.00  0.15           C  
ATOM    422  C   SER A 119     -18.025  -7.104 -22.745  1.00  0.21           C  
ATOM    423  O   SER A 119     -17.702  -7.853 -23.668  1.00 -0.39           O  
ATOM    424  CB  SER A 119     -16.428  -5.282 -22.148  1.00  0.08           C  
ATOM    425  OG  SER A 119     -16.224  -3.884 -22.056  1.00 -0.39           O  
ATOM    426  N   THR A 120     -18.616  -7.540 -21.635  1.00 -0.26           N  
ATOM    427  CA  THR A 120     -18.920  -8.964 -21.482  1.00  0.16           C  
ATOM    428  C   THR A 120     -20.191  -9.410 -22.206  1.00  0.21           C  
ATOM    429  O   THR A 120     -20.416 -10.609 -22.375  1.00 -0.39           O  
ATOM    430  CB  THR A 120     -19.013  -9.387 -20.005  1.00  0.09           C  
ATOM    431  CG2 THR A 120     -17.776  -8.942 -19.246  1.00 -0.03           C  
ATOM    432  OG1 THR A 120     -20.183  -8.811 -19.412  1.00 -0.39           O  
ATOM    433  N   LEU A 121     -21.022  -8.457 -22.626  1.00 -0.26           N  
ATOM    434  CA  LEU A 121     -22.237  -8.798 -23.390  1.00  0.13           C  
ATOM    435  C   LEU A 121     -22.101  -9.755 -24.603  1.00  0.21           C  
ATOM    436  O   LEU A 121     -22.805 -10.764 -24.658  1.00 -0.39           O  
ATOM    437  CB  LEU A 121     -23.021  -7.542 -23.799  1.00 -0.01           C  
ATOM    438  CG  LEU A 121     -23.934  -6.919 -22.745  1.00 -0.04           C  
ATOM    439  CD1 LEU A 121     -25.005  -6.069 -23.413  1.00 -0.06           C  
ATOM    440  CD2 LEU A 121     -24.559  -7.993 -21.867  1.00 -0.06           C  
ATOM    441  N   PRO A 122     -21.216  -9.442 -25.574  1.00 -0.25           N  
ATOM    442  CA  PRO A 122     -21.171 -10.230 -26.818  1.00  0.13           C  
ATOM    443  C   PRO A 122     -20.875 -11.716 -26.615  1.00  0.20           C  
ATOM    444  O   PRO A 122     -21.332 -12.545 -27.403  1.00 -0.39           O  
ATOM    445  CB  PRO A 122     -20.019  -9.588 -27.599  1.00 -0.01           C  
ATOM    446  CG  PRO A 122     -19.881  -8.232 -27.031  1.00 -0.03           C  
ATOM    447  CD  PRO A 122     -20.210  -8.365 -25.587  1.00  0.04           C  
ATOM    448  N   PHE A 123     -20.113 -12.040 -25.577  1.00 -0.26           N  
ATOM    449  CA  PHE A 123     -19.773 -13.426 -25.278  1.00  0.14           C  
ATOM    450  C   PHE A 123     -20.995 -14.181 -24.771  1.00  0.21           C  
ATOM    451  O   PHE A 123     -21.107 -15.395 -24.943  1.00 -0.39           O  
ATOM    452  CB  PHE A 123     -18.657 -13.488 -24.235  1.00  0.02           C  
ATOM    453  CG  PHE A 123     -17.411 -12.754 -24.636  1.00 -0.04           C  
ATOM    454  CD1 PHE A 123     -16.385 -13.411 -25.293  1.00 -0.06           C  
ATOM    455  CD2 PHE A 123     -17.266 -11.404 -24.357  1.00 -0.06           C  
ATOM    456  CE1 PHE A 123     -15.237 -12.736 -25.664  1.00 -0.07           C  
ATOM    457  CE2 PHE A 123     -16.121 -10.723 -24.726  1.00 -0.07           C  
ATOM    458  CZ  PHE A 123     -15.105 -11.390 -25.380  1.00 -0.07           C  
ATOM    459  N   GLN A 124     -21.909 -13.453 -24.141  1.00 -0.26           N  
ATOM    460  CA  GLN A 124     -23.113 -14.061 -23.595  1.00  0.13           C  
ATOM    461  C   GLN A 124     -24.120 -14.391 -24.694  1.00  0.20           C  
ATOM    462  O   GLN A 124     -24.756 -15.441 -24.660  1.00 -0.39           O  
ATOM    463  CB  GLN A 124     -23.749 -13.153 -22.541  1.00  0.00           C  
ATOM    464  CG  GLN A 124     -22.826 -12.816 -21.381  1.00  0.04           C  
ATOM    465  CD  GLN A 124     -23.571 -12.260 -20.185  1.00  0.17           C  
ATOM    466  NE2 GLN A 124     -22.882 -11.462 -19.378  1.00 -0.30           N  
ATOM    467  OE1 GLN A 124     -24.753 -12.545 -19.988  1.00 -0.40           O  
ATOM    468  N   SER A 125     -24.252 -13.497 -25.669  1.00 -0.26           N  
ATOM    469  CA  SER A 125     -25.211 -13.682 -26.753  1.00  0.15           C  
ATOM    470  C   SER A 125     -24.925 -14.929 -27.587  1.00  0.21           C  
ATOM    471  O   SER A 125     -25.847 -15.638 -27.991  1.00 -0.39           O  
ATOM    472  CB  SER A 125     -25.254 -12.445 -27.653  1.00  0.08           C  
ATOM    473  OG  SER A 125     -23.970 -12.146 -28.169  1.00 -0.39           O  
ATOM    474  N   VAL A 126     -23.650 -15.196 -27.844  1.00 -0.26           N  
ATOM    475  CA  VAL A 126     -23.268 -16.394 -28.583  1.00  0.13           C  
ATOM    476  C   VAL A 126     -23.438 -17.644 -27.725  1.00  0.20           C  
ATOM    477  O   VAL A 126     -23.618 -18.742 -28.248  1.00 -0.39           O  
ATOM    478  CB  VAL A 126     -21.827 -16.307 -29.109  1.00 -0.01           C  
ATOM    479  CG1 VAL A 126     -21.778 -15.479 -30.372  1.00 -0.06           C  
ATOM    480  CG2 VAL A 126     -20.928 -15.711 -28.061  1.00 -0.06           C  
ATOM    481  N   ASN A 127     -23.378 -17.473 -26.407  1.00 -0.26           N  
ATOM    482  CA  ASN A 127     -23.690 -18.558 -25.487  1.00  0.15           C  
ATOM    483  C   ASN A 127     -25.166 -18.920 -25.630  1.00  0.21           C  
ATOM    484  O   ASN A 127     -25.527 -20.096 -25.633  1.00 -0.39           O  
ATOM    485  CB  ASN A 127     -23.359 -18.156 -24.043  1.00  0.08           C  
ATOM    486  CG  ASN A 127     -23.410 -19.328 -23.073  1.00  0.18           C  
ATOM    487  ND2 ASN A 127     -22.459 -19.364 -22.147  1.00 -0.30           N  
ATOM    488  OD1 ASN A 127     -24.289 -20.184 -23.150  1.00 -0.40           O  
ATOM    489  N   TYR A 128     -26.008 -17.898 -25.761  1.00 -0.26           N  
ATOM    490  CA  TYR A 128     -27.440 -18.090 -25.972  1.00  0.14           C  
ATOM    491  C   TYR A 128     -27.710 -18.911 -27.230  1.00  0.21           C  
ATOM    492  O   TYR A 128     -28.529 -19.828 -27.220  1.00 -0.39           O  
ATOM    493  CB  TYR A 128     -28.157 -16.741 -26.094  1.00  0.02           C  
ATOM    494  CG  TYR A 128     -28.513 -16.080 -24.779  1.00 -0.05           C  
ATOM    495  CD1 TYR A 128     -29.678 -16.419 -24.102  1.00 -0.07           C  
ATOM    496  CD2 TYR A 128     -27.699 -15.100 -24.226  1.00 -0.07           C  
ATOM    497  CE1 TYR A 128     -30.012 -15.812 -22.905  1.00 -0.04           C  
ATOM    498  CE2 TYR A 128     -28.024 -14.489 -23.030  1.00 -0.04           C  
ATOM    499  CZ  TYR A 128     -29.182 -14.848 -22.373  1.00  0.08           C  
ATOM    500  OH  TYR A 128     -29.509 -14.241 -21.182  1.00 -0.34           O  
ATOM    501  N   LEU A 129     -27.011 -18.573 -28.307  1.00 -0.26           N  
ATOM    502  CA  LEU A 129     -27.266 -19.168 -29.613  1.00  0.13           C  
ATOM    503  C   LEU A 129     -26.656 -20.559 -29.780  1.00  0.20           C  
ATOM    504  O   LEU A 129     -27.288 -21.457 -30.337  1.00 -0.39           O  
ATOM    505  CB  LEU A 129     -26.763 -18.239 -30.718  1.00 -0.01           C  
ATOM    506  CG  LEU A 129     -27.455 -16.876 -30.769  1.00 -0.04           C  
ATOM    507  CD1 LEU A 129     -26.597 -15.864 -31.511  1.00 -0.06           C  
ATOM    508  CD2 LEU A 129     -28.827 -17.005 -31.417  1.00 -0.06           C  
ATOM    509  N   MET A 130     -25.428 -20.732 -29.301  1.00 -0.26           N  
ATOM    510  CA  MET A 130     -24.722 -22.001 -29.448  1.00  0.13           C  
ATOM    511  C   MET A 130     -25.246 -23.082 -28.507  1.00  0.20           C  
ATOM    512  O   MET A 130     -25.370 -24.245 -28.893  1.00 -0.39           O  
ATOM    513  CB  MET A 130     -23.220 -21.810 -29.232  1.00 -0.00           C  
ATOM    514  CG  MET A 130     -22.443 -21.485 -30.495  1.00 -0.00           C  
ATOM    515  SD  MET A 130     -20.689 -21.229 -30.163  1.00 -0.16           S  
ATOM    516  CE  MET A 130     -20.000 -21.379 -31.809  1.00 -0.02           C  
ATOM    517 LPD1 MET A 130     -20.573 -20.614 -29.899  1.00  0.00          LP  
ATOM    518 LPD2 MET A 130     -20.443 -21.705 -29.746  1.00  0.00          LP  
ATOM    519  N   GLY A 131     -25.550 -22.693 -27.273  1.00 -0.27           N  
ATOM    520  CA  GLY A 131     -25.965 -23.642 -26.257  1.00  0.12           C  
ATOM    521  C   GLY A 131     -24.762 -24.187 -25.513  1.00  0.20           C  
ATOM    522  O   GLY A 131     -24.851 -25.198 -24.814  1.00 -0.39           O  
ATOM    523  N   THR A 132     -23.632 -23.505 -25.667  1.00 -0.26           N  
ATOM    524  CA  THR A 132     -22.385 -23.926 -25.040  1.00  0.16           C  
ATOM    525  C   THR A 132     -21.476 -22.727 -24.780  1.00  0.21           C  
ATOM    526  O   THR A 132     -21.635 -21.672 -25.395  1.00 -0.39           O  
ATOM    527  CB  THR A 132     -21.636 -24.947 -25.923  1.00  0.09           C  
ATOM    528  CG2 THR A 132     -21.194 -24.307 -27.231  1.00 -0.03           C  
ATOM    529  OG1 THR A 132     -20.483 -25.435 -25.228  1.00 -0.39           O  
ATOM    530  N   TRP A 133     -20.531 -22.892 -23.859  1.00 -0.26           N  
ATOM    531  CA  TRP A 133     -19.518 -21.874 -23.608  1.00  0.14           C  
ATOM    532  C   TRP A 133     -18.178 -22.317 -24.189  1.00  0.21           C  
ATOM    533  O   TRP A 133     -17.517 -23.196 -23.638  1.00 -0.39           O  
ATOM    534  CB  TRP A 133     -19.381 -21.593 -22.110  1.00  0.00           C  
ATOM    535  CG  TRP A 133     -18.295 -20.611 -21.784  1.00 -0.04           C  
ATOM    536  CD1 TRP A 133     -16.997 -20.898 -21.482  1.00  0.02           C  
ATOM    537  CD2 TRP A 133     -18.414 -19.184 -21.729  1.00 -0.02           C  
ATOM    538  CE2 TRP A 133     -17.146 -18.673 -21.388  1.00  0.06           C  
ATOM    539  CE3 TRP A 133     -19.468 -18.289 -21.935  1.00 -0.07           C  
ATOM    540  NE1 TRP A 133     -16.299 -19.740 -21.242  1.00 -0.29           N  
ATOM    541  CZ2 TRP A 133     -16.904 -17.309 -21.248  1.00 -0.04           C  
ATOM    542  CZ3 TRP A 133     -19.226 -16.934 -21.795  1.00 -0.08           C  
ATOM    543  CH2 TRP A 133     -17.955 -16.458 -21.454  1.00 -0.08           C  
ATOM    544  N   PRO A 134     -17.779 -21.709 -25.316  1.00 -0.25           N  
ATOM    545  CA  PRO A 134     -16.546 -22.072 -26.020  1.00  0.13           C  
ATOM    546  C   PRO A 134     -15.315 -21.351 -25.479  1.00  0.20           C  
ATOM    547  O   PRO A 134     -14.197 -21.843 -25.628  1.00 -0.39           O  
ATOM    548  CB  PRO A 134     -16.809 -21.594 -27.458  1.00 -0.01           C  
ATOM    549  CG  PRO A 134     -18.240 -21.095 -27.483  1.00 -0.03           C  
ATOM    550  CD  PRO A 134     -18.568 -20.731 -26.079  1.00  0.04           C  
ATOM    551  N   PHE A 135     -15.529 -20.205 -24.844  1.00 -0.26           N  
ATOM    552  CA  PHE A 135     -14.452 -19.258 -24.570  1.00  0.14           C  
ATOM    553  C   PHE A 135     -13.478 -19.660 -23.464  1.00  0.21           C  
ATOM    554  O   PHE A 135     -12.570 -18.901 -23.129  1.00 -0.39           O  
ATOM    555  CB  PHE A 135     -15.043 -17.877 -24.298  1.00  0.02           C  
ATOM    556  CG  PHE A 135     -16.001 -17.425 -25.357  1.00 -0.04           C  
ATOM    557  CD1 PHE A 135     -15.543 -17.084 -26.618  1.00 -0.06           C  
ATOM    558  CD2 PHE A 135     -17.359 -17.358 -25.100  1.00 -0.06           C  
ATOM    559  CE1 PHE A 135     -16.418 -16.676 -27.600  1.00 -0.07           C  
ATOM    560  CE2 PHE A 135     -18.238 -16.949 -26.079  1.00 -0.07           C  
ATOM    561  CZ  PHE A 135     -17.764 -16.609 -27.331  1.00 -0.07           C  
ATOM    562  N   GLY A 136     -13.660 -20.851 -22.904  1.00 -0.27           N  
ATOM    563  CA  GLY A 136     -12.702 -21.389 -21.958  1.00  0.12           C  
ATOM    564  C   GLY A 136     -13.045 -21.172 -20.499  1.00  0.20           C  
ATOM    565  O   GLY A 136     -14.179 -20.844 -20.148  1.00 -0.39           O  
ATOM    566  N   ASN A 137     -12.044 -21.356 -19.645  1.00 -0.26           N  
ATOM    567  CA  ASN A 137     -12.230 -21.286 -18.203  1.00  0.15           C  
ATOM    568  C   ASN A 137     -11.979 -19.884 -17.657  1.00  0.21           C  
ATOM    569  O   ASN A 137     -12.825 -19.311 -16.971  1.00 -0.39           O  
ATOM    570  CB  ASN A 137     -11.303 -22.289 -17.515  1.00  0.08           C  
ATOM    571  CG  ASN A 137     -11.903 -22.867 -16.250  1.00  0.18           C  
ATOM    572  ND2 ASN A 137     -11.057 -23.444 -15.403  1.00 -0.30           N  
ATOM    573  OD1 ASN A 137     -13.114 -22.804 -16.039  1.00 -0.40           O  
ATOM    574  N   ILE A 138     -10.808 -19.340 -17.974  1.00 -0.26           N  
ATOM    575  CA  ILE A 138     -10.382 -18.038 -17.468  1.00  0.13           C  
ATOM    576  C   ILE A 138     -11.307 -16.897 -17.890  1.00  0.20           C  
ATOM    577  O   ILE A 138     -11.728 -16.093 -17.055  1.00 -0.39           O  
ATOM    578  CB  ILE A 138      -8.934 -17.727 -17.900  1.00 -0.00           C  
ATOM    579  CG1 ILE A 138      -7.957 -18.625 -17.138  1.00 -0.05           C  
ATOM    580  CG2 ILE A 138      -8.601 -16.261 -17.666  1.00 -0.06           C  
ATOM    581  CD1 ILE A 138      -6.553 -18.622 -17.700  1.00 -0.06           C  
ATOM    582  N   LEU A 139     -11.627 -16.835 -19.179  1.00 -0.26           N  
ATOM    583  CA  LEU A 139     -12.497 -15.784 -19.700  1.00  0.13           C  
ATOM    584  C   LEU A 139     -13.866 -15.815 -19.027  1.00  0.20           C  
ATOM    585  O   LEU A 139     -14.493 -14.775 -18.825  1.00 -0.39           O  
ATOM    586  CB  LEU A 139     -12.642 -15.902 -21.220  1.00 -0.01           C  
ATOM    587  CG  LEU A 139     -13.432 -14.789 -21.913  1.00 -0.04           C  
ATOM    588  CD1 LEU A 139     -12.952 -13.419 -21.456  1.00 -0.06           C  
ATOM    589  CD2 LEU A 139     -13.322 -14.908 -23.423  1.00 -0.06           C  
ATOM    590  N   CYS A 140     -14.317 -17.014 -18.674  1.00 -0.26           N  
ATOM    591  CA  CYS A 140     -15.565 -17.185 -17.943  1.00  0.14           C  
ATOM    592  C   CYS A 140     -15.466 -16.526 -16.568  1.00  0.20           C  
ATOM    593  O   CYS A 140     -16.317 -15.710 -16.186  1.00 -0.39           O  
ATOM    594  CB  CYS A 140     -15.889 -18.676 -17.807  1.00  0.04           C  
ATOM    595  SG  CYS A 140     -17.179 -19.054 -16.603  1.00 -0.09           S  
ATOM    596 LPG1 CYS A 140     -17.216 -19.722 -16.488  1.00  0.00          LP  
ATOM    597 LPG2 CYS A 140     -17.068 -18.729 -16.017  1.00  0.00          LP  
ATOM    598  N   LYS A 141     -14.419 -16.883 -15.826  1.00 -0.26           N  
ATOM    599  CA  LYS A 141     -14.140 -16.279 -14.524  1.00  0.13           C  
ATOM    600  C   LYS A 141     -14.173 -14.760 -14.628  1.00  0.20           C  
ATOM    601  O   LYS A 141     -14.837 -14.083 -13.835  1.00 -0.39           O  
ATOM    602  CB  LYS A 141     -12.772 -16.730 -14.004  1.00 -0.01           C  
ATOM    603  CG  LYS A 141     -12.667 -18.218 -13.709  1.00 -0.04           C  
ATOM    604  CD  LYS A 141     -11.211 -18.656 -13.595  1.00 -0.01           C  
ATOM    605  CE  LYS A 141     -10.887 -19.199 -12.211  1.00 -0.04           C  
ATOM    606  NZ  LYS A 141     -11.726 -20.377 -11.862  1.00  0.22           N1+
ATOM    607  N   ILE A 142     -13.462 -14.242 -15.626  1.00 -0.26           N  
ATOM    608  CA  ILE A 142     -13.444 -12.813 -15.919  1.00  0.13           C  
ATOM    609  C   ILE A 142     -14.858 -12.264 -16.084  1.00  0.20           C  
ATOM    610  O   ILE A 142     -15.217 -11.269 -15.458  1.00 -0.39           O  
ATOM    611  CB  ILE A 142     -12.641 -12.514 -17.204  1.00 -0.00           C  
ATOM    612  CG1 ILE A 142     -11.174 -12.912 -17.028  1.00 -0.05           C  
ATOM    613  CG2 ILE A 142     -12.748 -11.043 -17.574  1.00 -0.06           C  
ATOM    614  CD1 ILE A 142     -10.330 -12.690 -18.265  1.00 -0.06           C  
ATOM    615  N   VAL A 143     -15.654 -12.928 -16.916  1.00 -0.26           N  
ATOM    616  CA  VAL A 143     -17.012 -12.480 -17.214  1.00  0.13           C  
ATOM    617  C   VAL A 143     -17.896 -12.383 -15.970  1.00  0.20           C  
ATOM    618  O   VAL A 143     -18.457 -11.321 -15.683  1.00 -0.39           O  
ATOM    619  CB  VAL A 143     -17.691 -13.380 -18.272  1.00 -0.01           C  
ATOM    620  CG1 VAL A 143     -19.199 -13.174 -18.271  1.00 -0.06           C  
ATOM    621  CG2 VAL A 143     -17.116 -13.098 -19.650  1.00 -0.06           C  
ATOM    622  N   ILE A 144     -18.014 -13.485 -15.231  1.00 -0.26           N  
ATOM    623  CA  ILE A 144     -18.854 -13.498 -14.034  1.00  0.13           C  
ATOM    624  C   ILE A 144     -18.369 -12.485 -12.998  1.00  0.20           C  
ATOM    625  O   ILE A 144     -19.169 -11.752 -12.392  1.00 -0.39           O  
ATOM    626  CB  ILE A 144     -18.905 -14.892 -13.390  1.00 -0.00           C  
ATOM    627  CG1 ILE A 144     -19.453 -15.917 -14.379  1.00 -0.05           C  
ATOM    628  CG2 ILE A 144     -19.761 -14.872 -12.133  1.00 -0.06           C  
ATOM    629  CD1 ILE A 144     -19.647 -17.276 -13.767  1.00 -0.06           C  
ATOM    630  N   SER A 145     -17.052 -12.446 -12.807  1.00 -0.26           N  
ATOM    631  CA  SER A 145     -16.447 -11.499 -11.880  1.00  0.15           C  
ATOM    632  C   SER A 145     -16.843 -10.072 -12.245  1.00  0.21           C  
ATOM    633  O   SER A 145     -17.247  -9.295 -11.385  1.00 -0.39           O  
ATOM    634  CB  SER A 145     -14.926 -11.646 -11.880  1.00  0.08           C  
ATOM    635  OG  SER A 145     -14.346 -10.972 -10.778  1.00 -0.39           O  
ATOM    636  N   ILE A 146     -16.740  -9.743 -13.531  1.00 -0.26           N  
ATOM    637  CA  ILE A 146     -17.132  -8.428 -14.030  1.00  0.13           C  
ATOM    638  C   ILE A 146     -18.615  -8.158 -13.782  1.00  0.20           C  
ATOM    639  O   ILE A 146     -19.001  -7.038 -13.447  1.00 -0.39           O  
ATOM    640  CB  ILE A 146     -16.811  -8.277 -15.536  1.00 -0.00           C  
ATOM    641  CG1 ILE A 146     -15.303  -8.141 -15.748  1.00 -0.05           C  
ATOM    642  CG2 ILE A 146     -17.516  -7.068 -16.127  1.00 -0.06           C  
ATOM    643  CD1 ILE A 146     -14.896  -8.060 -17.202  1.00 -0.06           C  
ATOM    644  N   ASP A 147     -19.437  -9.190 -13.938  1.00 -0.26           N  
ATOM    645  CA  ASP A 147     -20.872  -9.076 -13.689  1.00  0.14           C  
ATOM    646  C   ASP A 147     -21.129  -8.612 -12.254  1.00  0.21           C  
ATOM    647  O   ASP A 147     -21.762  -7.565 -12.014  1.00 -0.39           O  
ATOM    648  CB  ASP A 147     -21.555 -10.423 -13.936  1.00  0.04           C  
ATOM    649  CG  ASP A 147     -22.939 -10.278 -14.536  1.00  0.04           C  
ATOM    650  OD1 ASP A 147     -23.102  -9.475 -15.478  1.00 -0.57           O  
ATOM    651  OD2 ASP A 147     -23.864 -10.974 -14.067  1.00 -0.57           O1-
ATOM    652  N   TYR A 148     -20.615  -9.386 -11.300  1.00 -0.26           N  
ATOM    653  CA  TYR A 148     -20.785  -9.053  -9.886  1.00  0.14           C  
ATOM    654  C   TYR A 148     -20.184  -7.693  -9.516  1.00  0.21           C  
ATOM    655  O   TYR A 148     -20.820  -6.893  -8.821  1.00 -0.39           O  
ATOM    656  CB  TYR A 148     -20.215 -10.162  -8.998  1.00  0.02           C  
ATOM    657  CG  TYR A 148     -21.153 -11.337  -8.837  1.00 -0.05           C  
ATOM    658  CD1 TYR A 148     -21.200 -12.350  -9.786  1.00 -0.07           C  
ATOM    659  CD2 TYR A 148     -21.999 -11.427  -7.739  1.00 -0.07           C  
ATOM    660  CE1 TYR A 148     -22.062 -13.424  -9.643  1.00 -0.04           C  
ATOM    661  CE2 TYR A 148     -22.863 -12.495  -7.588  1.00 -0.04           C  
ATOM    662  CZ  TYR A 148     -22.890 -13.490  -8.542  1.00  0.08           C  
ATOM    663  OH  TYR A 148     -23.748 -14.555  -8.396  1.00 -0.34           O  
ATOM    664  N   TYR A 149     -18.966  -7.441  -9.990  1.00 -0.26           N  
ATOM    665  CA  TYR A 149     -18.292  -6.164  -9.765  1.00  0.14           C  
ATOM    666  C   TYR A 149     -19.131  -4.992 -10.245  1.00  0.21           C  
ATOM    667  O   TYR A 149     -19.204  -3.963  -9.580  1.00 -0.39           O  
ATOM    668  CB  TYR A 149     -16.935  -6.128 -10.470  1.00  0.02           C  
ATOM    669  CG  TYR A 149     -15.775  -6.576  -9.613  1.00 -0.05           C  
ATOM    670  CD1 TYR A 149     -15.115  -7.767  -9.876  1.00 -0.07           C  
ATOM    671  CD2 TYR A 149     -15.336  -5.805  -8.544  1.00 -0.07           C  
ATOM    672  CE1 TYR A 149     -14.054  -8.182  -9.103  1.00 -0.04           C  
ATOM    673  CE2 TYR A 149     -14.272  -6.213  -7.761  1.00 -0.04           C  
ATOM    674  CZ  TYR A 149     -13.636  -7.404  -8.048  1.00  0.08           C  
ATOM    675  OH  TYR A 149     -12.573  -7.829  -7.284  1.00 -0.34           O  
ATOM    676  N   ASN A 150     -19.753  -5.149 -11.409  1.00 -0.26           N  
ATOM    677  CA  ASN A 150     -20.627  -4.116 -11.943  1.00  0.15           C  
ATOM    678  C   ASN A 150     -21.793  -3.889 -11.000  1.00  0.21           C  
ATOM    679  O   ASN A 150     -22.043  -2.757 -10.568  1.00 -0.39           O  
ATOM    680  CB  ASN A 150     -21.135  -4.498 -13.334  1.00  0.08           C  
ATOM    681  CG  ASN A 150     -22.134  -3.498 -13.884  1.00  0.18           C  
ATOM    682  ND2 ASN A 150     -21.713  -2.244 -13.997  1.00 -0.30           N  
ATOM    683  OD1 ASN A 150     -23.273  -3.847 -14.194  1.00 -0.40           O  
ATOM    684  N   MET A 151     -22.481  -4.982 -10.666  1.00 -0.26           N  
ATOM    685  CA  MET A 151     -23.629  -4.921  -9.764  1.00  0.13           C  
ATOM    686  C   MET A 151     -23.324  -4.195  -8.450  1.00  0.20           C  
ATOM    687  O   MET A 151     -24.136  -3.404  -7.968  1.00 -0.39           O  
ATOM    688  CB  MET A 151     -24.158  -6.327  -9.477  1.00 -0.00           C  
ATOM    689  CG  MET A 151     -25.324  -6.367  -8.507  1.00 -0.00           C  
ATOM    690  SD  MET A 151     -26.016  -8.023  -8.385  1.00 -0.16           S  
ATOM    691  CE  MET A 151     -24.515  -8.974  -8.160  1.00 -0.02           C  
ATOM    692 LPD1 MET A 151     -26.434  -8.083  -7.853  1.00  0.00          LP  
ATOM    693 LPD2 MET A 151     -26.344  -8.201  -8.952  1.00  0.00          LP  
ATOM    694  N   PHE A 152     -22.151  -4.453  -7.880  1.00 -0.26           N  
ATOM    695  CA  PHE A 152     -21.775  -3.835  -6.606  1.00  0.14           C  
ATOM    696  C   PHE A 152     -21.279  -2.392  -6.738  1.00  0.21           C  
ATOM    697  O   PHE A 152     -21.837  -1.468  -6.130  1.00 -0.39           O  
ATOM    698  CB  PHE A 152     -20.731  -4.693  -5.886  1.00  0.02           C  
ATOM    699  CG  PHE A 152     -21.325  -5.714  -4.963  1.00 -0.04           C  
ATOM    700  CD1 PHE A 152     -22.009  -6.805  -5.465  1.00 -0.06           C  
ATOM    701  CD2 PHE A 152     -21.202  -5.578  -3.589  1.00 -0.06           C  
ATOM    702  CE1 PHE A 152     -22.558  -7.738  -4.614  1.00 -0.07           C  
ATOM    703  CE2 PHE A 152     -21.749  -6.508  -2.732  1.00 -0.07           C  
ATOM    704  CZ  PHE A 152     -22.429  -7.585  -3.244  1.00 -0.07           C  
ATOM    705  N   THR A 153     -20.226  -2.212  -7.529  1.00 -0.26           N  
ATOM    706  CA  THR A 153     -19.604  -0.905  -7.710  1.00  0.16           C  
ATOM    707  C   THR A 153     -20.578   0.153  -8.224  1.00  0.21           C  
ATOM    708  O   THR A 153     -20.460   1.323  -7.862  1.00 -0.39           O  
ATOM    709  CB  THR A 153     -18.385  -0.972  -8.655  1.00  0.09           C  
ATOM    710  CG2 THR A 153     -17.217  -1.663  -7.972  1.00 -0.03           C  
ATOM    711  OG1 THR A 153     -18.734  -1.695  -9.842  1.00 -0.39           O  
ATOM    712  N   SER A 154     -21.531  -0.252  -9.060  1.00 -0.26           N  
ATOM    713  CA  SER A 154     -22.526   0.697  -9.561  1.00  0.15           C  
ATOM    714  C   SER A 154     -23.317   1.343  -8.425  1.00  0.21           C  
ATOM    715  O   SER A 154     -23.279   2.565  -8.236  1.00 -0.39           O  
ATOM    716  CB  SER A 154     -23.486   0.022 -10.546  1.00  0.08           C  
ATOM    717  OG  SER A 154     -22.825  -0.331 -11.748  1.00 -0.39           O  
ATOM    718  N   ILE A 155     -24.023   0.515  -7.662  1.00 -0.26           N  
ATOM    719  CA  ILE A 155     -24.876   1.019  -6.594  1.00  0.13           C  
ATOM    720  C   ILE A 155     -24.073   1.635  -5.444  1.00  0.20           C  
ATOM    721  O   ILE A 155     -24.539   2.573  -4.793  1.00 -0.39           O  
ATOM    722  CB  ILE A 155     -25.865  -0.058  -6.084  1.00 -0.00           C  
ATOM    723  CG1 ILE A 155     -26.955   0.583  -5.221  1.00 -0.05           C  
ATOM    724  CG2 ILE A 155     -25.131  -1.172  -5.342  1.00 -0.06           C  
ATOM    725  CD1 ILE A 155     -28.177  -0.290  -5.031  1.00 -0.06           C  
ATOM    726  N   PHE A 156     -22.866   1.128  -5.207  1.00 -0.26           N  
ATOM    727  CA  PHE A 156     -21.994   1.743  -4.209  1.00  0.14           C  
ATOM    728  C   PHE A 156     -21.615   3.160  -4.644  1.00  0.21           C  
ATOM    729  O   PHE A 156     -21.581   4.088  -3.829  1.00 -0.39           O  
ATOM    730  CB  PHE A 156     -20.736   0.903  -3.972  1.00  0.02           C  
ATOM    731  CG  PHE A 156     -20.957  -0.302  -3.097  1.00 -0.04           C  
ATOM    732  CD1 PHE A 156     -22.230  -0.655  -2.678  1.00 -0.06           C  
ATOM    733  CD2 PHE A 156     -19.885  -1.074  -2.681  1.00 -0.06           C  
ATOM    734  CE1 PHE A 156     -22.428  -1.762  -1.871  1.00 -0.07           C  
ATOM    735  CE2 PHE A 156     -20.078  -2.179  -1.873  1.00 -0.07           C  
ATOM    736  CZ  PHE A 156     -21.351  -2.523  -1.468  1.00 -0.07           C  
ATOM    737  N   THR A 157     -21.339   3.317  -5.936  1.00 -0.26           N  
ATOM    738  CA  THR A 157     -21.007   4.621  -6.499  1.00  0.16           C  
ATOM    739  C   THR A 157     -22.204   5.562  -6.406  1.00  0.21           C  
ATOM    740  O   THR A 157     -22.045   6.750  -6.122  1.00 -0.39           O  
ATOM    741  CB  THR A 157     -20.546   4.509  -7.965  1.00  0.09           C  
ATOM    742  CG2 THR A 157     -20.206   5.880  -8.531  1.00 -0.03           C  
ATOM    743  OG1 THR A 157     -19.385   3.673  -8.038  1.00 -0.39           O  
ATOM    744  N   LEU A 158     -23.398   5.027  -6.640  1.00 -0.26           N  
ATOM    745  CA  LEU A 158     -24.619   5.810  -6.465  1.00  0.13           C  
ATOM    746  C   LEU A 158     -24.761   6.271  -5.016  1.00  0.20           C  
ATOM    747  O   LEU A 158     -25.207   7.390  -4.747  1.00 -0.39           O  
ATOM    748  CB  LEU A 158     -25.845   4.998  -6.884  1.00 -0.01           C  
ATOM    749  CG  LEU A 158     -25.958   4.667  -8.372  1.00 -0.04           C  
ATOM    750  CD1 LEU A 158     -27.170   3.791  -8.619  1.00 -0.06           C  
ATOM    751  CD2 LEU A 158     -26.036   5.939  -9.203  1.00 -0.06           C  
ATOM    752  N   CYS A 159     -24.371   5.400  -4.088  1.00 -0.26           N  
ATOM    753  CA  CYS A 159     -24.384   5.736  -2.669  1.00  0.14           C  
ATOM    754  C   CYS A 159     -23.447   6.890  -2.351  1.00  0.20           C  
ATOM    755  O   CYS A 159     -23.854   7.882  -1.744  1.00 -0.39           O  
ATOM    756  CB  CYS A 159     -24.003   4.525  -1.823  1.00  0.03           C  
ATOM    757  SG  CYS A 159     -25.378   3.432  -1.492  1.00 -0.17           S  
ATOM    758 LPG1 CYS A 159     -25.880   3.745  -1.158  1.00  0.00          LP  
ATOM    759 LPG2 CYS A 159     -25.624   3.151  -2.059  1.00  0.00          LP  
ATOM    760  N   THR A 160     -22.189   6.750  -2.757  1.00 -0.26           N  
ATOM    761  CA  THR A 160     -21.196   7.794  -2.530  1.00  0.16           C  
ATOM    762  C   THR A 160     -21.607   9.100  -3.207  1.00  0.21           C  
ATOM    763  O   THR A 160     -21.271  10.186  -2.735  1.00 -0.39           O  
ATOM    764  CB  THR A 160     -19.807   7.362  -3.026  1.00  0.09           C  
ATOM    765  CG2 THR A 160     -19.346   6.123  -2.279  1.00 -0.03           C  
ATOM    766  OG1 THR A 160     -19.865   7.070  -4.428  1.00 -0.39           O  
ATOM    767  N   MET A 161     -22.343   8.987  -4.308  1.00 -0.26           N  
ATOM    768  CA  MET A 161     -22.867  10.157  -5.004  1.00  0.13           C  
ATOM    769  C   MET A 161     -23.959  10.849  -4.197  1.00  0.20           C  
ATOM    770  O   MET A 161     -23.989  12.076  -4.106  1.00 -0.39           O  
ATOM    771  CB  MET A 161     -23.385   9.774  -6.392  1.00 -0.00           C  
ATOM    772  CG  MET A 161     -22.416  10.112  -7.509  1.00 -0.00           C  
ATOM    773  SD  MET A 161     -22.691   9.203  -9.042  1.00 -0.16           S  
ATOM    774  CE  MET A 161     -24.228   9.921  -9.609  1.00 -0.02           C  
ATOM    775 LPD1 MET A 161     -22.189   9.309  -9.487  1.00  0.00          LP  
ATOM    776 LPD2 MET A 161     -22.756   8.537  -8.927  1.00  0.00          LP  
ATOM    777  N   SER A 162     -24.855  10.058  -3.609  1.00 -0.26           N  
ATOM    778  CA  SER A 162     -25.913  10.610  -2.766  1.00  0.15           C  
ATOM    779  C   SER A 162     -25.333  11.268  -1.515  1.00  0.21           C  
ATOM    780  O   SER A 162     -25.781  12.342  -1.098  1.00 -0.39           O  
ATOM    781  CB  SER A 162     -26.924   9.527  -2.385  1.00  0.08           C  
ATOM    782  OG  SER A 162     -27.643   9.079  -3.522  1.00 -0.39           O  
ATOM    783  N   VAL A 163     -24.332  10.621  -0.925  1.00 -0.26           N  
ATOM    784  CA  VAL A 163     -23.650  11.165   0.242  1.00  0.13           C  
ATOM    785  C   VAL A 163     -22.940  12.474  -0.098  1.00  0.20           C  
ATOM    786  O   VAL A 163     -23.067  13.462   0.625  1.00 -0.39           O  
ATOM    787  CB  VAL A 163     -22.631  10.163   0.823  1.00 -0.01           C  
ATOM    788  CG1 VAL A 163     -21.704  10.851   1.816  1.00 -0.06           C  
ATOM    789  CG2 VAL A 163     -23.351   8.994   1.480  1.00 -0.06           C  
ATOM    790  N   ASP A 164     -22.201  12.476  -1.204  1.00 -0.26           N  
ATOM    791  CA  ASP A 164     -21.470  13.662  -1.636  1.00  0.14           C  
ATOM    792  C   ASP A 164     -22.418  14.814  -1.962  1.00  0.21           C  
ATOM    793  O   ASP A 164     -22.108  15.980  -1.705  1.00 -0.39           O  
ATOM    794  CB  ASP A 164     -20.591  13.338  -2.845  1.00  0.04           C  
ATOM    795  CG  ASP A 164     -19.780  14.530  -3.313  1.00  0.04           C  
ATOM    796  OD1 ASP A 164     -18.856  14.944  -2.581  1.00 -0.57           O  
ATOM    797  OD2 ASP A 164     -20.058  15.043  -4.417  1.00 -0.57           O1-
ATOM    798  N   ARG A 165     -23.575  14.478  -2.524  1.00 -0.26           N  
ATOM    799  CA  ARG A 165     -24.602  15.465  -2.819  1.00  0.13           C  
ATOM    800  C   ARG A 165     -25.106  16.077  -1.518  1.00  0.20           C  
ATOM    801  O   ARG A 165     -25.172  17.306  -1.365  1.00 -0.39           O  
ATOM    802  CB  ARG A 165     -25.759  14.802  -3.571  1.00 -0.01           C  
ATOM    803  CG  ARG A 165     -26.375  15.657  -4.663  1.00 -0.02           C  
ATOM    804  CD  ARG A 165     -25.344  16.039  -5.715  1.00  0.06           C  
ATOM    805  NE  ARG A 165     -25.055  17.472  -5.703  1.00 -0.27           N  
ATOM    806  CZ  ARG A 165     -23.833  17.990  -5.761  1.00  0.29           C  
ATOM    807  NH1 ARG A 165     -22.775  17.193  -5.835  1.00 -0.28           N1+
ATOM    808  NH2 ARG A 165     -23.667  19.306  -5.745  1.00 -0.28           N  
ATOM    809  N   TYR A 166     -25.448  15.202  -0.577  1.00 -0.26           N  
ATOM    810  CA  TYR A 166     -25.913  15.610   0.749  1.00  0.14           C  
ATOM    811  C   TYR A 166     -24.915  16.527   1.456  1.00  0.21           C  
ATOM    812  O   TYR A 166     -25.306  17.497   2.102  1.00 -0.39           O  
ATOM    813  CB  TYR A 166     -26.205  14.374   1.605  1.00  0.02           C  
ATOM    814  CG  TYR A 166     -26.163  14.639   3.093  1.00 -0.05           C  
ATOM    815  CD1 TYR A 166     -27.196  15.314   3.726  1.00 -0.07           C  
ATOM    816  CD2 TYR A 166     -25.088  14.211   3.865  1.00 -0.07           C  
ATOM    817  CE1 TYR A 166     -27.161  15.561   5.083  1.00 -0.04           C  
ATOM    818  CE2 TYR A 166     -25.044  14.452   5.225  1.00 -0.04           C  
ATOM    819  CZ  TYR A 166     -26.084  15.128   5.829  1.00  0.08           C  
ATOM    820  OH  TYR A 166     -26.042  15.370   7.182  1.00 -0.34           O  
ATOM    821  N   ILE A 167     -23.631  16.206   1.333  1.00 -0.26           N  
ATOM    822  CA  ILE A 167     -22.574  17.014   1.928  1.00  0.13           C  
ATOM    823  C   ILE A 167     -22.498  18.378   1.257  1.00  0.20           C  
ATOM    824  O   ILE A 167     -22.502  19.412   1.928  1.00 -0.39           O  
ATOM    825  CB  ILE A 167     -21.204  16.326   1.795  1.00 -0.00           C  
ATOM    826  CG1 ILE A 167     -21.149  15.076   2.677  1.00 -0.05           C  
ATOM    827  CG2 ILE A 167     -20.086  17.286   2.166  1.00 -0.06           C  
ATOM    828  CD1 ILE A 167     -19.902  14.250   2.480  1.00 -0.06           C  
ATOM    829  N   ALA A 168     -22.430  18.366  -0.072  1.00 -0.26           N  
ATOM    830  CA  ALA A 168     -22.315  19.586  -0.865  1.00  0.13           C  
ATOM    831  C   ALA A 168     -23.446  20.556  -0.555  1.00  0.20           C  
ATOM    832  O   ALA A 168     -23.249  21.771  -0.515  1.00 -0.39           O  
ATOM    833  CB  ALA A 168     -22.308  19.250  -2.346  1.00 -0.02           C  
ATOM    834  N   VAL A 169     -24.635  20.014  -0.330  1.00 -0.26           N  
ATOM    835  CA  VAL A 169     -25.789  20.862  -0.061  1.00  0.13           C  
ATOM    836  C   VAL A 169     -25.906  21.294   1.403  1.00  0.20           C  
ATOM    837  O   VAL A 169     -26.042  22.481   1.699  1.00 -0.39           O  
ATOM    838  CB  VAL A 169     -27.097  20.178  -0.491  1.00 -0.01           C  
ATOM    839  CG1 VAL A 169     -28.289  20.980  -0.017  1.00 -0.06           C  
ATOM    840  CG2 VAL A 169     -27.133  20.001  -2.000  1.00 -0.06           C  
ATOM    841  N   CYS A 170     -25.853  20.328   2.315  1.00 -0.26           N  
ATOM    842  CA  CYS A 170     -26.153  20.587   3.723  1.00  0.14           C  
ATOM    843  C   CYS A 170     -24.962  21.060   4.560  1.00  0.20           C  
ATOM    844  O   CYS A 170     -25.142  21.545   5.678  1.00 -0.39           O  
ATOM    845  CB  CYS A 170     -26.794  19.355   4.366  1.00  0.03           C  
ATOM    846  SG  CYS A 170     -28.371  18.875   3.624  1.00 -0.17           S  
ATOM    847 LPG1 CYS A 170     -28.880  19.289   3.799  1.00  0.00          LP  
ATOM    848 LPG2 CYS A 170     -28.339  18.829   2.947  1.00  0.00          LP  
ATOM    849  N   HIS A 171     -23.751  20.918   4.029  1.00 -0.26           N  
ATOM    850  CA  HIS A 171     -22.559  21.362   4.752  1.00  0.14           C  
ATOM    851  C   HIS A 171     -21.529  22.032   3.846  1.00  0.21           C  
ATOM    852  O   HIS A 171     -20.429  21.511   3.683  1.00 -0.39           O  
ATOM    853  CB  HIS A 171     -21.903  20.183   5.476  1.00  0.04           C  
ATOM    854  CG  HIS A 171     -22.768  19.555   6.526  1.00  0.06           C  
ATOM    855  CD2 HIS A 171     -23.333  18.332   6.601  1.00 -0.03           C  
ATOM    856  ND1 HIS A 171     -23.127  20.218   7.680  1.00 -0.26           N  
ATOM    857  CE1 HIS A 171     -23.886  19.426   8.421  1.00  0.09           C  
ATOM    858  NE2 HIS A 171     -24.025  18.270   7.783  1.00 -0.34           N  
ATOM    859  N   PRO A 172     -21.869  23.207   3.287  1.00 -0.25           N  
ATOM    860  CA  PRO A 172     -21.022  23.899   2.303  1.00  0.13           C  
ATOM    861  C   PRO A 172     -19.625  24.251   2.822  1.00  0.20           C  
ATOM    862  O   PRO A 172     -18.629  24.034   2.119  1.00 -0.39           O  
ATOM    863  CB  PRO A 172     -21.810  25.179   2.000  1.00 -0.01           C  
ATOM    864  CG  PRO A 172     -22.688  25.380   3.190  1.00 -0.03           C  
ATOM    865  CD  PRO A 172     -23.054  24.004   3.648  1.00  0.04           C  
ATOM    866  N   VAL A 173     -19.557  24.786   4.037  1.00 -0.26           N  
ATOM    867  CA  VAL A 173     -18.285  25.175   4.634  1.00  0.13           C  
ATOM    868  C   VAL A 173     -17.389  23.956   4.841  1.00  0.20           C  
ATOM    869  O   VAL A 173     -16.189  24.003   4.573  1.00 -0.39           O  
ATOM    870  CB  VAL A 173     -18.486  25.910   5.972  1.00 -0.01           C  
ATOM    871  CG1 VAL A 173     -17.169  26.496   6.455  1.00 -0.06           C  
ATOM    872  CG2 VAL A 173     -19.535  27.003   5.824  1.00 -0.06           C  
ATOM    873  N   LYS A 174     -17.975  22.863   5.316  1.00 -0.26           N  
ATOM    874  CA  LYS A 174     -17.243  21.607   5.427  1.00  0.13           C  
ATOM    875  C   LYS A 174     -17.016  21.003   4.050  1.00  0.20           C  
ATOM    876  O   LYS A 174     -16.024  20.310   3.827  1.00 -0.39           O  
ATOM    877  CB  LYS A 174     -17.995  20.610   6.306  1.00 -0.01           C  
ATOM    878  CG  LYS A 174     -17.717  20.751   7.786  1.00 -0.04           C  
ATOM    879  CD  LYS A 174     -18.667  19.879   8.581  1.00 -0.01           C  
ATOM    880  CE  LYS A 174     -18.787  20.368  10.007  1.00 -0.04           C  
ATOM    881  NZ  LYS A 174     -20.166  20.187  10.539  1.00  0.22           N1+
ATOM    882  N   ALA A 175     -17.941  21.267   3.132  1.00 -0.26           N  
ATOM    883  CA  ALA A 175     -17.859  20.716   1.782  1.00  0.13           C  
ATOM    884  C   ALA A 175     -16.615  21.193   1.051  1.00  0.20           C  
ATOM    885  O   ALA A 175     -15.933  20.403   0.404  1.00 -0.39           O  
ATOM    886  CB  ALA A 175     -19.106  21.057   0.977  1.00 -0.02           C  
ATOM    887  N   LEU A 176     -16.314  22.485   1.159  1.00 -0.26           N  
ATOM    888  CA  LEU A 176     -15.177  23.045   0.429  1.00  0.13           C  
ATOM    889  C   LEU A 176     -13.831  22.428   0.825  1.00  0.20           C  
ATOM    890  O   LEU A 176     -12.860  22.507   0.072  1.00 -0.39           O  
ATOM    891  CB  LEU A 176     -15.140  24.574   0.553  1.00 -0.01           C  
ATOM    892  CG  LEU A 176     -14.937  25.219   1.926  1.00 -0.04           C  
ATOM    893  CD1 LEU A 176     -13.460  25.450   2.227  1.00 -0.06           C  
ATOM    894  CD2 LEU A 176     -15.716  26.523   2.022  1.00 -0.06           C  
ATOM    895  N   ASP A 177     -13.778  21.808   2.000  1.00 -0.26           N  
ATOM    896  CA  ASP A 177     -12.545  21.192   2.482  1.00  0.14           C  
ATOM    897  C   ASP A 177     -12.244  19.835   1.842  1.00  0.21           C  
ATOM    898  O   ASP A 177     -11.182  19.648   1.249  1.00 -0.39           O  
ATOM    899  CB  ASP A 177     -12.558  21.064   4.008  1.00  0.04           C  
ATOM    900  CG  ASP A 177     -11.846  22.214   4.695  1.00  0.04           C  
ATOM    901  OD1 ASP A 177     -11.393  22.032   5.846  1.00 -0.57           O  
ATOM    902  OD2 ASP A 177     -11.734  23.297   4.083  1.00 -0.57           O1-
ATOM    903  N   PHE A 178     -13.174  18.891   1.961  1.00 -0.26           N  
ATOM    904  CA  PHE A 178     -12.905  17.521   1.524  1.00  0.14           C  
ATOM    905  C   PHE A 178     -13.619  17.076   0.242  1.00  0.21           C  
ATOM    906  O   PHE A 178     -13.561  15.899  -0.118  1.00 -0.39           O  
ATOM    907  CB  PHE A 178     -13.168  16.522   2.660  1.00  0.02           C  
ATOM    908  CG  PHE A 178     -14.569  16.563   3.201  1.00 -0.04           C  
ATOM    909  CD1 PHE A 178     -15.595  15.892   2.555  1.00 -0.06           C  
ATOM    910  CD2 PHE A 178     -14.857  17.257   4.364  1.00 -0.06           C  
ATOM    911  CE1 PHE A 178     -16.882  15.924   3.051  1.00 -0.07           C  
ATOM    912  CE2 PHE A 178     -16.145  17.291   4.867  1.00 -0.07           C  
ATOM    913  CZ  PHE A 178     -17.159  16.624   4.209  1.00 -0.07           C  
ATOM    914  N   ARG A 179     -14.284  17.999  -0.449  1.00 -0.26           N  
ATOM    915  CA  ARG A 179     -14.905  17.659  -1.732  1.00  0.13           C  
ATOM    916  C   ARG A 179     -13.943  17.841  -2.902  1.00  0.20           C  
ATOM    917  O   ARG A 179     -14.365  18.089  -4.031  1.00 -0.39           O  
ATOM    918  CB  ARG A 179     -16.195  18.447  -1.976  1.00 -0.01           C  
ATOM    919  CG  ARG A 179     -17.397  17.922  -1.211  1.00 -0.02           C  
ATOM    920  CD  ARG A 179     -18.687  18.589  -1.665  1.00  0.06           C  
ATOM    921  NE  ARG A 179     -19.331  17.879  -2.770  1.00 -0.27           N  
ATOM    922  CZ  ARG A 179     -19.216  18.216  -4.051  1.00  0.29           C  
ATOM    923  NH1 ARG A 179     -18.473  19.257  -4.403  1.00 -0.28           N1+
ATOM    924  NH2 ARG A 179     -19.844  17.511  -4.981  1.00 -0.28           N  
ATOM    925  N   THR A 180     -12.650  17.723  -2.621  1.00 -0.26           N  
ATOM    926  CA  THR A 180     -11.638  17.687  -3.667  1.00  0.16           C  
ATOM    927  C   THR A 180     -11.784  16.370  -4.426  1.00  0.21           C  
ATOM    928  O   THR A 180     -12.134  15.349  -3.833  1.00 -0.39           O  
ATOM    929  CB  THR A 180     -10.221  17.815  -3.068  1.00  0.09           C  
ATOM    930  CG2 THR A 180     -10.051  16.866  -1.891  1.00 -0.03           C  
ATOM    931  OG1 THR A 180      -9.239  17.516  -4.067  1.00 -0.39           O  
ATOM    932  N   PRO A 181     -11.538  16.389  -5.747  1.00 -0.25           N  
ATOM    933  CA  PRO A 181     -11.721  15.184  -6.569  1.00  0.13           C  
ATOM    934  C   PRO A 181     -10.806  14.020  -6.179  1.00  0.20           C  
ATOM    935  O   PRO A 181     -11.131  12.867  -6.479  1.00 -0.39           O  
ATOM    936  CB  PRO A 181     -11.397  15.672  -7.988  1.00 -0.01           C  
ATOM    937  CG  PRO A 181     -10.598  16.916  -7.799  1.00 -0.03           C  
ATOM    938  CD  PRO A 181     -11.142  17.551  -6.560  1.00  0.04           C  
ATOM    939  N   ARG A 182      -9.688  14.312  -5.520  1.00 -0.26           N  
ATOM    940  CA  ARG A 182      -8.786  13.253  -5.077  1.00  0.13           C  
ATOM    941  C   ARG A 182      -9.466  12.359  -4.045  1.00  0.20           C  
ATOM    942  O   ARG A 182      -9.242  11.149  -4.016  1.00 -0.39           O  
ATOM    943  CB  ARG A 182      -7.475  13.822  -4.523  1.00 -0.01           C  
ATOM    944  CG  ARG A 182      -7.614  14.628  -3.244  1.00 -0.02           C  
ATOM    945  CD  ARG A 182      -6.269  14.816  -2.567  1.00  0.06           C  
ATOM    946  NE  ARG A 182      -5.254  15.285  -3.506  1.00 -0.27           N  
ATOM    947  CZ  ARG A 182      -3.983  15.498  -3.188  1.00  0.29           C  
ATOM    948  NH1 ARG A 182      -3.561  15.288  -1.949  1.00 -0.28           N1+
ATOM    949  NH2 ARG A 182      -3.131  15.923  -4.111  1.00 -0.28           N  
ATOM    950  N   ASN A 183     -10.306  12.960  -3.206  1.00 -0.26           N  
ATOM    951  CA  ASN A 183     -11.078  12.207  -2.228  1.00  0.15           C  
ATOM    952  C   ASN A 183     -12.097  11.310  -2.914  1.00  0.21           C  
ATOM    953  O   ASN A 183     -12.354  10.191  -2.470  1.00 -0.39           O  
ATOM    954  CB  ASN A 183     -11.777  13.151  -1.248  1.00  0.08           C  
ATOM    955  CG  ASN A 183     -10.810  13.802  -0.278  1.00  0.18           C  
ATOM    956  ND2 ASN A 183     -11.349  14.505   0.710  1.00 -0.30           N  
ATOM    957  OD1 ASN A 183      -9.594  13.675  -0.416  1.00 -0.40           O  
ATOM    958  N   ALA A 184     -12.672  11.809  -4.004  1.00 -0.26           N  
ATOM    959  CA  ALA A 184     -13.603  11.025  -4.802  1.00  0.13           C  
ATOM    960  C   ALA A 184     -12.883   9.826  -5.407  1.00  0.20           C  
ATOM    961  O   ALA A 184     -13.428   8.722  -5.459  1.00 -0.39           O  
ATOM    962  CB  ALA A 184     -14.222  11.884  -5.890  1.00 -0.02           C  
ATOM    963  N   LYS A 185     -11.650  10.049  -5.854  1.00 -0.26           N  
ATOM    964  CA  LYS A 185     -10.820   8.967  -6.379  1.00  0.13           C  
ATOM    965  C   LYS A 185     -10.520   7.926  -5.298  1.00  0.20           C  
ATOM    966  O   LYS A 185     -10.592   6.718  -5.547  1.00 -0.39           O  
ATOM    967  CB  LYS A 185      -9.524   9.528  -6.974  1.00 -0.01           C  
ATOM    968  CG  LYS A 185      -9.737  10.291  -8.275  1.00 -0.04           C  
ATOM    969  CD  LYS A 185      -8.665  11.348  -8.511  1.00 -0.01           C  
ATOM    970  CE  LYS A 185      -7.301  10.731  -8.771  1.00 -0.04           C  
ATOM    971  NZ  LYS A 185      -6.311  11.764  -9.189  1.00  0.22           N1+
ATOM    972  N   ILE A 186     -10.202   8.404  -4.099  1.00 -0.26           N  
ATOM    973  CA  ILE A 186      -9.927   7.529  -2.960  1.00  0.13           C  
ATOM    974  C   ILE A 186     -11.132   6.656  -2.611  1.00  0.20           C  
ATOM    975  O   ILE A 186     -11.013   5.435  -2.469  1.00 -0.39           O  
ATOM    976  CB  ILE A 186      -9.512   8.343  -1.715  1.00 -0.00           C  
ATOM    977  CG1 ILE A 186      -8.145   8.993  -1.936  1.00 -0.05           C  
ATOM    978  CG2 ILE A 186      -9.477   7.457  -0.481  1.00 -0.06           C  
ATOM    979  CD1 ILE A 186      -7.662   9.814  -0.762  1.00 -0.06           C  
ATOM    980  N   VAL A 187     -12.295   7.288  -2.478  1.00 -0.26           N  
ATOM    981  CA  VAL A 187     -13.519   6.570  -2.144  1.00  0.13           C  
ATOM    982  C   VAL A 187     -13.928   5.618  -3.274  1.00  0.20           C  
ATOM    983  O   VAL A 187     -14.538   4.577  -3.028  1.00 -0.39           O  
ATOM    984  CB  VAL A 187     -14.666   7.543  -1.782  1.00 -0.01           C  
ATOM    985  CG1 VAL A 187     -15.933   6.782  -1.433  1.00 -0.06           C  
ATOM    986  CG2 VAL A 187     -14.253   8.427  -0.615  1.00 -0.06           C  
ATOM    987  N   ASN A 188     -13.575   5.966  -4.508  1.00 -0.26           N  
ATOM    988  CA  ASN A 188     -13.766   5.050  -5.632  1.00  0.15           C  
ATOM    989  C   ASN A 188     -12.896   3.800  -5.488  1.00  0.21           C  
ATOM    990  O   ASN A 188     -13.356   2.670  -5.710  1.00 -0.39           O  
ATOM    991  CB  ASN A 188     -13.478   5.752  -6.960  1.00  0.08           C  
ATOM    992  CG  ASN A 188     -14.685   6.491  -7.503  1.00  0.18           C  
ATOM    993  ND2 ASN A 188     -14.540   7.071  -8.690  1.00 -0.30           N  
ATOM    994  OD1 ASN A 188     -15.735   6.544  -6.863  1.00 -0.40           O  
ATOM    995  N   VAL A 189     -11.637   4.012  -5.115  1.00 -0.26           N  
ATOM    996  CA  VAL A 189     -10.725   2.907  -4.836  1.00  0.13           C  
ATOM    997  C   VAL A 189     -11.296   1.992  -3.754  1.00  0.20           C  
ATOM    998  O   VAL A 189     -11.364   0.771  -3.928  1.00 -0.39           O  
ATOM    999  CB  VAL A 189      -9.338   3.415  -4.397  1.00 -0.01           C  
ATOM   1000  CG1 VAL A 189      -8.487   2.266  -3.877  1.00 -0.06           C  
ATOM   1001  CG2 VAL A 189      -8.643   4.127  -5.548  1.00 -0.06           C  
ATOM   1002  N   CYS A 190     -11.718   2.594  -2.643  1.00 -0.26           N  
ATOM   1003  CA  CYS A 190     -12.305   1.840  -1.538  1.00  0.14           C  
ATOM   1004  C   CYS A 190     -13.552   1.073  -1.976  1.00  0.20           C  
ATOM   1005  O   CYS A 190     -13.776  -0.060  -1.544  1.00 -0.39           O  
ATOM   1006  CB  CYS A 190     -12.637   2.768  -0.369  1.00  0.03           C  
ATOM   1007  SG  CYS A 190     -11.190   3.555   0.376  1.00 -0.17           S  
ATOM   1008 LPG1 CYS A 190     -10.771   3.102   0.659  1.00  0.00          LP  
ATOM   1009 LPG2 CYS A 190     -10.846   3.932  -0.072  1.00  0.00          LP  
ATOM   1010  N   ASN A 191     -14.355   1.705  -2.828  1.00 -0.26           N  
ATOM   1011  CA  ASN A 191     -15.506   1.062  -3.447  1.00  0.15           C  
ATOM   1012  C   ASN A 191     -15.059  -0.224  -4.126  1.00  0.21           C  
ATOM   1013  O   ASN A 191     -15.619  -1.298  -3.884  1.00 -0.39           O  
ATOM   1014  CB  ASN A 191     -16.148   2.006  -4.472  1.00  0.08           C  
ATOM   1015  CG  ASN A 191     -17.442   1.462  -5.061  1.00  0.18           C  
ATOM   1016  ND2 ASN A 191     -18.225   2.349  -5.666  1.00 -0.30           N  
ATOM   1017  OD1 ASN A 191     -17.731   0.268  -4.985  1.00 -0.40           O  
ATOM   1018  N   TRP A 192     -14.032  -0.113  -4.960  1.00 -0.26           N  
ATOM   1019  CA  TRP A 192     -13.523  -1.274  -5.681  1.00  0.14           C  
ATOM   1020  C   TRP A 192     -12.911  -2.346  -4.778  1.00  0.21           C  
ATOM   1021  O   TRP A 192     -12.891  -3.523  -5.138  1.00 -0.39           O  
ATOM   1022  CB  TRP A 192     -12.538  -0.847  -6.769  1.00  0.00           C  
ATOM   1023  CG  TRP A 192     -13.229  -0.346  -7.996  1.00 -0.04           C  
ATOM   1024  CD1 TRP A 192     -13.519   0.950  -8.304  1.00  0.02           C  
ATOM   1025  CD2 TRP A 192     -13.737  -1.139  -9.075  1.00 -0.02           C  
ATOM   1026  CE2 TRP A 192     -14.315  -0.257 -10.007  1.00  0.06           C  
ATOM   1027  CE3 TRP A 192     -13.754  -2.512  -9.345  1.00 -0.07           C  
ATOM   1028  NE1 TRP A 192     -14.169   1.014  -9.513  1.00 -0.29           N  
ATOM   1029  CZ2 TRP A 192     -14.905  -0.699 -11.189  1.00 -0.04           C  
ATOM   1030  CZ3 TRP A 192     -14.339  -2.950 -10.518  1.00 -0.08           C  
ATOM   1031  CH2 TRP A 192     -14.907  -2.046 -11.425  1.00 -0.08           C  
ATOM   1032  N   ILE A 193     -12.421  -1.947  -3.608  1.00 -0.26           N  
ATOM   1033  CA  ILE A 193     -11.870  -2.912  -2.655  1.00  0.13           C  
ATOM   1034  C   ILE A 193     -12.976  -3.695  -1.937  1.00  0.20           C  
ATOM   1035  O   ILE A 193     -12.944  -4.937  -1.871  1.00 -0.39           O  
ATOM   1036  CB  ILE A 193     -10.950  -2.224  -1.627  1.00 -0.00           C  
ATOM   1037  CG1 ILE A 193      -9.779  -1.542  -2.339  1.00 -0.05           C  
ATOM   1038  CG2 ILE A 193     -10.438  -3.232  -0.611  1.00 -0.06           C  
ATOM   1039  CD1 ILE A 193      -8.830  -0.820  -1.408  1.00 -0.06           C  
ATOM   1040  N   LEU A 194     -13.950  -2.965  -1.402  1.00 -0.26           N  
ATOM   1041  CA  LEU A 194     -15.126  -3.582  -0.797  1.00  0.13           C  
ATOM   1042  C   LEU A 194     -15.778  -4.532  -1.787  1.00  0.20           C  
ATOM   1043  O   LEU A 194     -16.147  -5.652  -1.438  1.00 -0.39           O  
ATOM   1044  CB  LEU A 194     -16.140  -2.521  -0.368  1.00 -0.01           C  
ATOM   1045  CG  LEU A 194     -16.076  -2.010   1.071  1.00 -0.04           C  
ATOM   1046  CD1 LEU A 194     -14.785  -1.247   1.331  1.00 -0.06           C  
ATOM   1047  CD2 LEU A 194     -17.292  -1.146   1.380  1.00 -0.06           C  
ATOM   1048  N   SER A 195     -15.910  -4.079  -3.029  1.00 -0.26           N  
ATOM   1049  CA  SER A 195     -16.461  -4.922  -4.079  1.00  0.15           C  
ATOM   1050  C   SER A 195     -15.524  -6.077  -4.419  1.00  0.21           C  
ATOM   1051  O   SER A 195     -15.966  -7.112  -4.910  1.00 -0.39           O  
ATOM   1052  CB  SER A 195     -16.770  -4.099  -5.329  1.00  0.08           C  
ATOM   1053  OG  SER A 195     -17.834  -3.197  -5.085  1.00 -0.39           O  
ATOM   1054  N   SER A 196     -14.232  -5.900  -4.159  1.00 -0.26           N  
ATOM   1055  CA  SER A 196     -13.271  -6.975  -4.380  1.00  0.15           C  
ATOM   1056  C   SER A 196     -13.502  -8.101  -3.386  1.00  0.21           C  
ATOM   1057  O   SER A 196     -13.276  -9.273  -3.698  1.00 -0.39           O  
ATOM   1058  CB  SER A 196     -11.828  -6.468  -4.284  1.00  0.08           C  
ATOM   1059  OG  SER A 196     -11.555  -5.508  -5.288  1.00 -0.39           O  
ATOM   1060  N   ALA A 197     -13.964  -7.737  -2.191  1.00 -0.26           N  
ATOM   1061  CA  ALA A 197     -14.281  -8.732  -1.163  1.00  0.13           C  
ATOM   1062  C   ALA A 197     -15.298  -9.785  -1.626  1.00  0.20           C  
ATOM   1063  O   ALA A 197     -15.263 -10.925  -1.165  1.00 -0.39           O  
ATOM   1064  CB  ALA A 197     -14.759  -8.052   0.114  1.00 -0.02           C  
ATOM   1065  N   ILE A 198     -16.201  -9.405  -2.528  1.00 -0.26           N  
ATOM   1066  CA  ILE A 198     -17.167 -10.358  -3.077  1.00  0.13           C  
ATOM   1067  C   ILE A 198     -16.762 -10.842  -4.473  1.00  0.20           C  
ATOM   1068  O   ILE A 198     -17.006 -11.992  -4.841  1.00 -0.39           O  
ATOM   1069  CB  ILE A 198     -18.613  -9.791  -3.098  1.00 -0.00           C  
ATOM   1070  CG1 ILE A 198     -19.588 -10.835  -3.651  1.00 -0.05           C  
ATOM   1071  CG2 ILE A 198     -18.676  -8.504  -3.907  1.00 -0.06           C  
ATOM   1072  CD1 ILE A 198     -21.002 -10.673  -3.184  1.00 -0.06           C  
ATOM   1073  N   GLY A 199     -16.113  -9.965  -5.232  1.00 -0.27           N  
ATOM   1074  CA  GLY A 199     -15.757 -10.249  -6.610  1.00  0.12           C  
ATOM   1075  C   GLY A 199     -14.636 -11.254  -6.765  1.00  0.20           C  
ATOM   1076  O   GLY A 199     -14.675 -12.099  -7.661  1.00 -0.39           O  
ATOM   1077  N   LEU A 200     -13.628 -11.164  -5.901  1.00 -0.26           N  
ATOM   1078  CA  LEU A 200     -12.499 -12.090  -5.974  1.00  0.13           C  
ATOM   1079  C   LEU A 200     -12.874 -13.563  -5.738  1.00  0.21           C  
ATOM   1080  O   LEU A 200     -12.532 -14.414  -6.557  1.00 -0.39           O  
ATOM   1081  CB  LEU A 200     -11.339 -11.647  -5.068  1.00 -0.01           C  
ATOM   1082  CG  LEU A 200     -10.645 -10.342  -5.461  1.00 -0.04           C  
ATOM   1083  CD1 LEU A 200      -9.328 -10.185  -4.715  1.00 -0.06           C  
ATOM   1084  CD2 LEU A 200     -10.429 -10.273  -6.967  1.00 -0.06           C  
ATOM   1085  N   PRO A 201     -13.584 -13.872  -4.632  1.00 -0.25           N  
ATOM   1086  CA  PRO A 201     -13.958 -15.279  -4.442  1.00  0.13           C  
ATOM   1087  C   PRO A 201     -14.881 -15.795  -5.546  1.00  0.20           C  
ATOM   1088  O   PRO A 201     -14.821 -16.974  -5.896  1.00 -0.39           O  
ATOM   1089  CB  PRO A 201     -14.693 -15.272  -3.095  1.00 -0.01           C  
ATOM   1090  CG  PRO A 201     -15.127 -13.862  -2.899  1.00 -0.03           C  
ATOM   1091  CD  PRO A 201     -14.048 -13.033  -3.511  1.00  0.04           C  
ATOM   1092  N   VAL A 202     -15.720 -14.916  -6.083  1.00 -0.26           N  
ATOM   1093  CA  VAL A 202     -16.581 -15.268  -7.206  1.00  0.13           C  
ATOM   1094  C   VAL A 202     -15.735 -15.636  -8.426  1.00  0.20           C  
ATOM   1095  O   VAL A 202     -16.071 -16.553  -9.177  1.00 -0.39           O  
ATOM   1096  CB  VAL A 202     -17.571 -14.122  -7.538  1.00 -0.01           C  
ATOM   1097  CG1 VAL A 202     -17.888 -14.070  -9.028  1.00 -0.06           C  
ATOM   1098  CG2 VAL A 202     -18.844 -14.270  -6.714  1.00 -0.06           C  
ATOM   1099  N   MET A 203     -14.622 -14.933  -8.600  1.00 -0.26           N  
ATOM   1100  CA  MET A 203     -13.703 -15.223  -9.694  1.00  0.13           C  
ATOM   1101  C   MET A 203     -12.999 -16.559  -9.465  1.00  0.20           C  
ATOM   1102  O   MET A 203     -12.695 -17.280 -10.413  1.00 -0.39           O  
ATOM   1103  CB  MET A 203     -12.678 -14.099  -9.843  1.00 -0.00           C  
ATOM   1104  CG  MET A 203     -12.036 -14.020 -11.218  1.00 -0.00           C  
ATOM   1105  SD  MET A 203     -10.890 -12.638 -11.364  1.00 -0.16           S  
ATOM   1106  CE  MET A 203      -9.663 -13.092 -10.140  1.00 -0.02           C  
ATOM   1107 LPD1 MET A 203     -10.621 -12.601 -11.986  1.00  0.00          LP  
ATOM   1108 LPD2 MET A 203     -11.189 -12.048 -11.211  1.00  0.00          LP  
ATOM   1109  N   PHE A 204     -12.749 -16.885  -8.200  1.00 -0.26           N  
ATOM   1110  CA  PHE A 204     -12.117 -18.150  -7.838  1.00  0.14           C  
ATOM   1111  C   PHE A 204     -13.074 -19.326  -8.005  1.00  0.21           C  
ATOM   1112  O   PHE A 204     -12.696 -20.380  -8.516  1.00 -0.39           O  
ATOM   1113  CB  PHE A 204     -11.616 -18.107  -6.393  1.00  0.02           C  
ATOM   1114  CG  PHE A 204     -10.256 -17.485  -6.235  1.00 -0.04           C  
ATOM   1115  CD1 PHE A 204      -9.162 -18.260  -5.887  1.00 -0.06           C  
ATOM   1116  CD2 PHE A 204     -10.071 -16.128  -6.432  1.00 -0.06           C  
ATOM   1117  CE1 PHE A 204      -7.911 -17.691  -5.737  1.00 -0.07           C  
ATOM   1118  CE2 PHE A 204      -8.824 -15.555  -6.285  1.00 -0.07           C  
ATOM   1119  CZ  PHE A 204      -7.743 -16.337  -5.938  1.00 -0.07           C  
ATOM   1120  N   MET A 205     -14.313 -19.137  -7.568  1.00 -0.26           N  
ATOM   1121  CA  MET A 205     -15.299 -20.212  -7.564  1.00  0.13           C  
ATOM   1122  C   MET A 205     -16.018 -20.358  -8.904  1.00  0.20           C  
ATOM   1123  O   MET A 205     -16.899 -21.202  -9.054  1.00 -0.39           O  
ATOM   1124  CB  MET A 205     -16.304 -19.999  -6.429  1.00 -0.00           C  
ATOM   1125  CG  MET A 205     -15.664 -20.052  -5.051  1.00 -0.00           C  
ATOM   1126  SD  MET A 205     -16.620 -19.225  -3.767  1.00 -0.16           S  
ATOM   1127  CE  MET A 205     -15.486 -19.343  -2.385  1.00 -0.02           C  
ATOM   1128 LPD1 MET A 205     -16.751 -18.579  -3.929  1.00  0.00          LP  
ATOM   1129 LPD2 MET A 205     -17.203 -19.549  -3.641  1.00  0.00          LP  
ATOM   1130  N   ALA A 206     -15.637 -19.534  -9.876  1.00 -0.26           N  
ATOM   1131  CA  ALA A 206     -16.184 -19.641 -11.223  1.00  0.13           C  
ATOM   1132  C   ALA A 206     -15.347 -20.610 -12.047  1.00  0.20           C  
ATOM   1133  O   ALA A 206     -14.123 -20.633 -11.935  1.00 -0.39           O  
ATOM   1134  CB  ALA A 206     -16.234 -18.279 -11.889  1.00 -0.02           C  
ATOM   1135  N   THR A 207     -16.014 -21.407 -12.873  1.00 -0.26           N  
ATOM   1136  CA  THR A 207     -15.336 -22.424 -13.661  1.00  0.16           C  
ATOM   1137  C   THR A 207     -16.232 -22.958 -14.763  1.00  0.21           C  
ATOM   1138  O   THR A 207     -17.383 -22.544 -14.910  1.00 -0.39           O  
ATOM   1139  CB  THR A 207     -14.927 -23.611 -12.791  1.00  0.09           C  
ATOM   1140  CG2 THR A 207     -16.167 -24.330 -12.302  1.00 -0.03           C  
ATOM   1141  OG1 THR A 207     -14.131 -24.518 -13.562  1.00 -0.39           O  
ATOM   1142  N   THR A 208     -15.688 -23.899 -15.525  1.00 -0.26           N  
ATOM   1143  CA  THR A 208     -16.415 -24.538 -16.606  1.00  0.16           C  
ATOM   1144  C   THR A 208     -16.991 -25.879 -16.152  1.00  0.21           C  
ATOM   1145  O   THR A 208     -16.249 -26.788 -15.785  1.00 -0.39           O  
ATOM   1146  CB  THR A 208     -15.502 -24.756 -17.821  1.00  0.09           C  
ATOM   1147  CG2 THR A 208     -16.267 -25.421 -18.938  1.00 -0.03           C  
ATOM   1148  OG1 THR A 208     -15.003 -23.490 -18.270  1.00 -0.39           O  
ATOM   1149  N   LYS A 209     -18.316 -25.991 -16.167  1.00 -0.26           N  
ATOM   1150  CA  LYS A 209     -18.998 -27.221 -15.779  1.00  0.13           C  
ATOM   1151  C   LYS A 209     -19.491 -27.992 -16.999  1.00  0.20           C  
ATOM   1152  O   LYS A 209     -20.316 -27.497 -17.769  1.00 -0.39           O  
ATOM   1153  CB  LYS A 209     -20.169 -26.909 -14.848  1.00 -0.01           C  
ATOM   1154  CG  LYS A 209     -21.019 -28.116 -14.488  1.00 -0.04           C  
ATOM   1155  CD  LYS A 209     -22.162 -27.730 -13.562  1.00 -0.01           C  
ATOM   1156  CE  LYS A 209     -23.114 -28.897 -13.341  1.00 -0.04           C  
ATOM   1157  NZ  LYS A 209     -24.263 -28.515 -12.473  1.00  0.22           N1+
ATOM   1158  N   TYR A 210     -18.983 -29.208 -17.162  1.00 -0.26           N  
ATOM   1159  CA  TYR A 210     -19.334 -30.051 -18.302  1.00  0.14           C  
ATOM   1160  C   TYR A 210     -20.624 -30.827 -18.027  1.00  0.21           C  
ATOM   1161  O   TYR A 210     -20.829 -31.321 -16.919  1.00 -0.39           O  
ATOM   1162  CB  TYR A 210     -18.187 -31.020 -18.626  1.00  0.02           C  
ATOM   1163  CG  TYR A 210     -16.950 -30.361 -19.208  1.00 -0.05           C  
ATOM   1164  CD1 TYR A 210     -16.454 -30.743 -20.447  1.00 -0.07           C  
ATOM   1165  CD2 TYR A 210     -16.280 -29.355 -18.519  1.00 -0.07           C  
ATOM   1166  CE1 TYR A 210     -15.328 -30.142 -20.981  1.00 -0.04           C  
ATOM   1167  CE2 TYR A 210     -15.156 -28.750 -19.045  1.00 -0.04           C  
ATOM   1168  CZ  TYR A 210     -14.684 -29.146 -20.274  1.00  0.08           C  
ATOM   1169  OH  TYR A 210     -13.562 -28.545 -20.797  1.00 -0.34           O  
ATOM   1170  N   ARG A 211     -21.490 -30.929 -19.033  1.00 -0.26           N  
ATOM   1171  CA  ARG A 211     -22.759 -31.654 -18.898  1.00  0.13           C  
ATOM   1172  C   ARG A 211     -22.936 -32.668 -20.039  1.00  0.20           C  
ATOM   1173  O   ARG A 211     -22.051 -32.771 -20.885  1.00 -0.39           O  
ATOM   1174  CB  ARG A 211     -23.934 -30.677 -18.873  1.00 -0.01           C  
ATOM   1175  CG  ARG A 211     -23.957 -29.754 -17.659  1.00 -0.02           C  
ATOM   1176  CD  ARG A 211     -24.496 -30.464 -16.408  1.00  0.06           C  
ATOM   1177  NE  ARG A 211     -25.937 -30.725 -16.506  1.00 -0.27           N  
ATOM   1178  CZ  ARG A 211     -26.460 -31.937 -16.574  1.00  0.29           C  
ATOM   1179  NH1 ARG A 211     -27.774 -32.113 -16.687  1.00 -0.28           N1+
ATOM   1180  NH2 ARG A 211     -25.655 -32.993 -16.550  1.00 -0.28           N  
ATOM   1181  N   GLN A 212     -24.056 -33.388 -20.050  1.00 -0.26           N  
ATOM   1182  CA  GLN A 212     -24.323 -34.472 -21.000  1.00  0.13           C  
ATOM   1183  C   GLN A 212     -23.856 -34.191 -22.426  1.00  0.20           C  
ATOM   1184  O   GLN A 212     -23.185 -35.009 -23.057  1.00 -0.39           O  
ATOM   1185  CB  GLN A 212     -25.840 -34.767 -21.055  1.00  0.00           C  
ATOM   1186  CG  GLN A 212     -26.384 -35.590 -19.911  1.00  0.04           C  
ATOM   1187  CD  GLN A 212     -26.805 -34.711 -18.796  1.00  0.17           C  
ATOM   1188  NE2 GLN A 212     -27.302 -35.299 -17.719  1.00 -0.30           N  
ATOM   1189  OE1 GLN A 212     -26.673 -33.498 -18.894  1.00 -0.40           O  
ATOM   1190  N   GLY A 213     -24.202 -33.012 -22.923  1.00 -0.27           N  
ATOM   1191  CA  GLY A 213     -23.884 -32.642 -24.288  1.00  0.12           C  
ATOM   1192  C   GLY A 213     -23.929 -31.138 -24.440  1.00  0.20           C  
ATOM   1193  O   GLY A 213     -24.600 -30.598 -25.330  1.00 -0.39           O  
ATOM   1194  N   SER A 214     -23.218 -30.455 -23.545  1.00 -0.26           N  
ATOM   1195  CA  SER A 214     -23.183 -28.983 -23.525  1.00  0.15           C  
ATOM   1196  C   SER A 214     -22.131 -28.526 -22.581  1.00  0.21           C  
ATOM   1197  O   SER A 214     -21.435 -29.369 -22.096  1.00 -0.39           O  
ATOM   1198  CB  SER A 214     -24.491 -28.402 -23.049  1.00  0.08           C  
ATOM   1199  OG  SER A 214     -24.814 -28.758 -21.709  1.00 -0.39           O  
ATOM   1200  N   ILE A 215     -22.017 -27.219 -22.306  1.00 -0.26           N  
ATOM   1201  CA  ILE A 215     -20.972 -26.655 -21.431  1.00  0.13           C  
ATOM   1202  C   ILE A 215     -21.539 -25.425 -20.705  1.00  0.20           C  
ATOM   1203  O   ILE A 215     -22.251 -24.619 -21.309  1.00 -0.39           O  
ATOM   1204  CB  ILE A 215     -19.747 -26.186 -22.257  1.00 -0.00           C  
ATOM   1205  CG1 ILE A 215     -19.088 -27.358 -23.008  1.00 -0.05           C  
ATOM   1206  CG2 ILE A 215     -18.729 -25.569 -21.370  1.00 -0.06           C  
ATOM   1207  CD1 ILE A 215     -18.372 -28.402 -22.091  1.00 -0.06           C  
ATOM   1208  N   ASP A 216     -21.232 -25.282 -19.415  1.00 -0.26           N  
ATOM   1209  CA  ASP A 216     -21.681 -24.128 -18.639  1.00  0.14           C  
ATOM   1210  C   ASP A 216     -20.553 -23.286 -18.023  1.00  0.21           C  
ATOM   1211  O   ASP A 216     -19.529 -23.807 -17.587  1.00 -0.39           O  
ATOM   1212  CB  ASP A 216     -22.649 -24.573 -17.542  1.00  0.04           C  
ATOM   1213  CG  ASP A 216     -24.022 -24.933 -18.085  1.00  0.04           C  
ATOM   1214  OD1 ASP A 216     -24.321 -24.590 -19.248  1.00 -0.57           O  
ATOM   1215  OD2 ASP A 216     -24.815 -25.544 -17.341  1.00 -0.57           O1-
ATOM   1216  N   CYS A 217     -20.770 -21.975 -17.994  1.00 -0.26           N  
ATOM   1217  CA  CYS A 217     -19.887 -21.028 -17.341  1.00  0.14           C  
ATOM   1218  C   CYS A 217     -20.592 -20.550 -16.075  1.00  0.20           C  
ATOM   1219  O   CYS A 217     -20.627 -19.360 -15.775  1.00 -0.39           O  
ATOM   1220  CB  CYS A 217     -19.575 -19.857 -18.281  1.00  0.04           C  
ATOM   1221  SG  CYS A 217     -18.871 -18.377 -17.499  1.00 -0.09           S  
ATOM   1222 LPG1 CYS A 217     -18.725 -17.904 -17.964  1.00  0.00          LP  
ATOM   1223 LPG2 CYS A 217     -19.300 -18.119 -17.041  1.00  0.00          LP  
ATOM   1224  N   THR A 218     -21.138 -21.500 -15.324  1.00 -0.26           N  
ATOM   1225  CA  THR A 218     -21.838 -21.187 -14.087  1.00  0.16           C  
ATOM   1226  C   THR A 218     -20.885 -21.108 -12.903  1.00  0.21           C  
ATOM   1227  O   THR A 218     -19.758 -21.599 -12.956  1.00 -0.39           O  
ATOM   1228  CB  THR A 218     -22.913 -22.240 -13.767  1.00  0.09           C  
ATOM   1229  CG2 THR A 218     -23.969 -22.277 -14.861  1.00 -0.03           C  
ATOM   1230  OG1 THR A 218     -22.299 -23.530 -13.654  1.00 -0.39           O  
ATOM   1231  N   LEU A 219     -21.353 -20.472 -11.836  1.00 -0.26           N  
ATOM   1232  CA  LEU A 219     -20.653 -20.475 -10.565  1.00  0.13           C  
ATOM   1233  C   LEU A 219     -21.093 -21.731  -9.824  1.00  0.20           C  
ATOM   1234  O   LEU A 219     -22.286 -21.936  -9.602  1.00 -0.39           O  
ATOM   1235  CB  LEU A 219     -21.029 -19.227  -9.765  1.00 -0.01           C  
ATOM   1236  CG  LEU A 219     -20.126 -18.788  -8.613  1.00 -0.04           C  
ATOM   1237  CD1 LEU A 219     -18.795 -18.292  -9.137  1.00 -0.06           C  
ATOM   1238  CD2 LEU A 219     -20.807 -17.708  -7.796  1.00 -0.06           C  
ATOM   1239  N   THR A 220     -20.144 -22.584  -9.456  1.00 -0.26           N  
ATOM   1240  CA  THR A 220     -20.493 -23.847  -8.810  1.00  0.16           C  
ATOM   1241  C   THR A 220     -19.861 -23.996  -7.428  1.00  0.21           C  
ATOM   1242  O   THR A 220     -18.769 -23.488  -7.172  1.00 -0.39           O  
ATOM   1243  CB  THR A 220     -20.124 -25.062  -9.692  1.00  0.09           C  
ATOM   1244  CG2 THR A 220     -18.619 -25.192  -9.827  1.00 -0.03           C  
ATOM   1245  OG1 THR A 220     -20.653 -26.259  -9.109  1.00 -0.39           O  
ATOM   1246  N   PHE A 221     -20.559 -24.698  -6.542  1.00 -0.26           N  
ATOM   1247  CA  PHE A 221     -20.094 -24.882  -5.174  1.00  0.14           C  
ATOM   1248  C   PHE A 221     -20.062 -26.358  -4.803  1.00  0.21           C  
ATOM   1249  O   PHE A 221     -20.656 -27.194  -5.484  1.00 -0.39           O  
ATOM   1250  CB  PHE A 221     -21.004 -24.139  -4.194  1.00  0.02           C  
ATOM   1251  CG  PHE A 221     -21.312 -22.726  -4.599  1.00 -0.04           C  
ATOM   1252  CD1 PHE A 221     -20.482 -21.685  -4.219  1.00 -0.06           C  
ATOM   1253  CD2 PHE A 221     -22.438 -22.438  -5.353  1.00 -0.06           C  
ATOM   1254  CE1 PHE A 221     -20.767 -20.384  -4.587  1.00 -0.07           C  
ATOM   1255  CE2 PHE A 221     -22.727 -21.140  -5.725  1.00 -0.07           C  
ATOM   1256  CZ  PHE A 221     -21.891 -20.112  -5.341  1.00 -0.07           C  
ATOM   1257  N   SER A 222     -19.366 -26.670  -3.717  1.00 -0.26           N  
ATOM   1258  CA  SER A 222     -19.362 -28.019  -3.175  1.00  0.15           C  
ATOM   1259  C   SER A 222     -20.662 -28.241  -2.409  1.00  0.21           C  
ATOM   1260  O   SER A 222     -21.406 -27.295  -2.157  1.00 -0.39           O  
ATOM   1261  CB  SER A 222     -18.163 -28.214  -2.245  1.00  0.08           C  
ATOM   1262  OG  SER A 222     -18.324 -27.488  -1.038  1.00 -0.39           O  
ATOM   1263  N   HIS A 223     -20.936 -29.488  -2.038  1.00 -0.26           N  
ATOM   1264  CA  HIS A 223     -22.148 -29.801  -1.291  1.00  0.14           C  
ATOM   1265  C   HIS A 223     -22.055 -29.289   0.149  1.00  0.21           C  
ATOM   1266  O   HIS A 223     -20.993 -29.362   0.767  1.00 -0.39           O  
ATOM   1267  CB  HIS A 223     -22.406 -31.309  -1.284  1.00  0.04           C  
ATOM   1268  CG  HIS A 223     -22.528 -31.919  -2.650  1.00  0.06           C  
ATOM   1269  CD2 HIS A 223     -21.626 -32.580  -3.411  1.00 -0.03           C  
ATOM   1270  ND1 HIS A 223     -23.701 -31.902  -3.367  1.00 -0.26           N  
ATOM   1271  CE1 HIS A 223     -23.517 -32.519  -4.522  1.00  0.09           C  
ATOM   1272  NE2 HIS A 223     -22.264 -32.939  -4.573  1.00 -0.34           N  
ATOM   1273  N   PRO A 224     -23.170 -28.769   0.689  1.00 -0.25           N  
ATOM   1274  CA  PRO A 224     -24.448 -28.589  -0.010  1.00  0.13           C  
ATOM   1275  C   PRO A 224     -24.451 -27.351  -0.908  1.00  0.20           C  
ATOM   1276  O   PRO A 224     -24.142 -26.250  -0.453  1.00 -0.39           O  
ATOM   1277  CB  PRO A 224     -25.452 -28.429   1.135  1.00 -0.01           C  
ATOM   1278  CG  PRO A 224     -24.653 -27.873   2.255  1.00 -0.03           C  
ATOM   1279  CD  PRO A 224     -23.277 -28.457   2.125  1.00  0.04           C  
ATOM   1280  N   THR A 225     -24.806 -27.547  -2.175  1.00 -0.26           N  
ATOM   1281  CA  THR A 225     -24.732 -26.494  -3.185  1.00  0.16           C  
ATOM   1282  C   THR A 225     -25.730 -25.362  -2.950  1.00  0.21           C  
ATOM   1283  O   THR A 225     -25.362 -24.179  -2.982  1.00 -0.39           O  
ATOM   1284  CB  THR A 225     -24.949 -27.068  -4.600  1.00  0.09           C  
ATOM   1285  CG2 THR A 225     -24.839 -25.972  -5.646  1.00 -0.03           C  
ATOM   1286  OG1 THR A 225     -23.966 -28.077  -4.864  1.00 -0.39           O  
ATOM   1287  N   TRP A 226     -26.991 -25.728  -2.716  1.00 -0.26           N  
ATOM   1288  CA  TRP A 226     -28.047 -24.743  -2.497  1.00  0.14           C  
ATOM   1289  C   TRP A 226     -27.701 -23.816  -1.337  1.00  0.21           C  
ATOM   1290  O   TRP A 226     -28.107 -22.655  -1.318  1.00 -0.39           O  
ATOM   1291  CB  TRP A 226     -29.408 -25.419  -2.260  1.00  0.00           C  
ATOM   1292  CG  TRP A 226     -29.445 -26.362  -1.086  1.00 -0.04           C  
ATOM   1293  CD1 TRP A 226     -29.389 -27.724  -1.128  1.00  0.02           C  
ATOM   1294  CD2 TRP A 226     -29.553 -26.007   0.298  1.00 -0.02           C  
ATOM   1295  CE2 TRP A 226     -29.552 -27.206   1.038  1.00  0.06           C  
ATOM   1296  CE3 TRP A 226     -29.657 -24.795   0.987  1.00 -0.07           C  
ATOM   1297  NE1 TRP A 226     -29.452 -28.241   0.144  1.00 -0.29           N  
ATOM   1298  CZ2 TRP A 226     -29.641 -27.225   2.429  1.00 -0.04           C  
ATOM   1299  CZ3 TRP A 226     -29.724 -24.815   2.361  1.00 -0.08           C  
ATOM   1300  CH2 TRP A 226     -29.732 -26.022   3.070  1.00 -0.08           C  
ATOM   1301  N   TYR A 227     -26.940 -24.338  -0.379  1.00 -0.26           N  
ATOM   1302  CA  TYR A 227     -26.542 -23.570   0.793  1.00  0.14           C  
ATOM   1303  C   TYR A 227     -25.667 -22.386   0.417  1.00  0.21           C  
ATOM   1304  O   TYR A 227     -26.009 -21.239   0.695  1.00 -0.39           O  
ATOM   1305  CB  TYR A 227     -25.812 -24.458   1.802  1.00  0.02           C  
ATOM   1306  CG  TYR A 227     -25.281 -23.700   2.998  1.00 -0.05           C  
ATOM   1307  CD1 TYR A 227     -26.103 -23.409   4.080  1.00 -0.07           C  
ATOM   1308  CD2 TYR A 227     -23.960 -23.273   3.045  1.00 -0.07           C  
ATOM   1309  CE1 TYR A 227     -25.625 -22.714   5.174  1.00 -0.04           C  
ATOM   1310  CE2 TYR A 227     -23.473 -22.577   4.134  1.00 -0.04           C  
ATOM   1311  CZ  TYR A 227     -24.310 -22.300   5.196  1.00  0.08           C  
ATOM   1312  OH  TYR A 227     -23.829 -21.609   6.283  1.00 -0.34           O  
ATOM   1313  N   TRP A 228     -24.531 -22.676  -0.209  1.00 -0.26           N  
ATOM   1314  CA  TRP A 228     -23.589 -21.640  -0.606  1.00  0.14           C  
ATOM   1315  C   TRP A 228     -24.196 -20.711  -1.651  1.00  0.21           C  
ATOM   1316  O   TRP A 228     -23.986 -19.494  -1.607  1.00 -0.39           O  
ATOM   1317  CB  TRP A 228     -22.297 -22.264  -1.132  1.00  0.00           C  
ATOM   1318  CG  TRP A 228     -21.614 -23.133  -0.125  1.00 -0.04           C  
ATOM   1319  CD1 TRP A 228     -21.621 -24.495  -0.080  1.00  0.02           C  
ATOM   1320  CD2 TRP A 228     -20.831 -22.698   0.992  1.00 -0.02           C  
ATOM   1321  CE2 TRP A 228     -20.390 -23.853   1.668  1.00  0.06           C  
ATOM   1322  CE3 TRP A 228     -20.456 -21.444   1.487  1.00 -0.07           C  
ATOM   1323  NE1 TRP A 228     -20.887 -24.938   0.992  1.00 -0.29           N  
ATOM   1324  CZ2 TRP A 228     -19.594 -23.795   2.811  1.00 -0.04           C  
ATOM   1325  CZ3 TRP A 228     -19.666 -21.387   2.622  1.00 -0.08           C  
ATOM   1326  CH2 TRP A 228     -19.244 -22.555   3.270  1.00 -0.08           C  
ATOM   1327  N   GLU A 229     -24.952 -21.288  -2.583  1.00 -0.26           N  
ATOM   1328  CA  GLU A 229     -25.636 -20.491  -3.593  1.00  0.13           C  
ATOM   1329  C   GLU A 229     -26.531 -19.451  -2.927  1.00  0.20           C  
ATOM   1330  O   GLU A 229     -26.342 -18.244  -3.109  1.00 -0.39           O  
ATOM   1331  CB  GLU A 229     -26.473 -21.376  -4.518  1.00 -0.00           C  
ATOM   1332  CG  GLU A 229     -27.002 -20.646  -5.744  1.00  0.00           C  
ATOM   1333  CD  GLU A 229     -28.317 -21.214  -6.244  1.00  0.04           C  
ATOM   1334  OE1 GLU A 229     -28.970 -21.966  -5.490  1.00 -0.57           O  
ATOM   1335  OE2 GLU A 229     -28.700 -20.904  -7.392  1.00 -0.57           O1-
ATOM   1336  N   ASN A 230     -27.490 -19.929  -2.138  1.00 -0.26           N  
ATOM   1337  CA  ASN A 230     -28.428 -19.055  -1.439  1.00  0.15           C  
ATOM   1338  C   ASN A 230     -27.759 -18.090  -0.462  1.00  0.21           C  
ATOM   1339  O   ASN A 230     -28.274 -17.003  -0.205  1.00 -0.39           O  
ATOM   1340  CB  ASN A 230     -29.494 -19.883  -0.723  1.00  0.08           C  
ATOM   1341  CG  ASN A 230     -30.518 -20.462  -1.677  1.00  0.18           C  
ATOM   1342  ND2 ASN A 230     -31.593 -21.016  -1.126  1.00 -0.30           N  
ATOM   1343  OD1 ASN A 230     -30.347 -20.413  -2.895  1.00 -0.40           O  
ATOM   1344  N   LEU A 231     -26.614 -18.491   0.081  1.00 -0.26           N  
ATOM   1345  CA  LEU A 231     -25.845 -17.624   0.965  1.00  0.13           C  
ATOM   1346  C   LEU A 231     -25.318 -16.433   0.176  1.00  0.20           C  
ATOM   1347  O   LEU A 231     -25.437 -15.281   0.608  1.00 -0.39           O  
ATOM   1348  CB  LEU A 231     -24.687 -18.390   1.604  1.00 -0.01           C  
ATOM   1349  CG  LEU A 231     -23.788 -17.594   2.553  1.00 -0.04           C  
ATOM   1350  CD1 LEU A 231     -24.615 -16.928   3.644  1.00 -0.06           C  
ATOM   1351  CD2 LEU A 231     -22.720 -18.489   3.159  1.00 -0.06           C  
ATOM   1352  N   LEU A 232     -24.738 -16.722  -0.986  1.00 -0.26           N  
ATOM   1353  CA  LEU A 232     -24.283 -15.671  -1.883  1.00  0.13           C  
ATOM   1354  C   LEU A 232     -25.448 -14.758  -2.245  1.00  0.20           C  
ATOM   1355  O   LEU A 232     -25.328 -13.534  -2.165  1.00 -0.39           O  
ATOM   1356  CB  LEU A 232     -23.668 -16.258  -3.152  1.00 -0.01           C  
ATOM   1357  CG  LEU A 232     -23.103 -15.214  -4.117  1.00 -0.04           C  
ATOM   1358  CD1 LEU A 232     -21.831 -14.589  -3.556  1.00 -0.06           C  
ATOM   1359  CD2 LEU A 232     -22.855 -15.817  -5.488  1.00 -0.06           C  
ATOM   1360  N   LYS A 233     -26.572 -15.365  -2.624  1.00 -0.26           N  
ATOM   1361  CA  LYS A 233     -27.783 -14.617  -2.962  1.00  0.13           C  
ATOM   1362  C   LYS A 233     -28.195 -13.676  -1.815  1.00  0.20           C  
ATOM   1363  O   LYS A 233     -28.617 -12.541  -2.053  1.00 -0.39           O  
ATOM   1364  CB  LYS A 233     -28.935 -15.566  -3.334  1.00 -0.01           C  
ATOM   1365  CG  LYS A 233     -28.605 -16.625  -4.407  1.00 -0.05           C  
ATOM   1366  CD  LYS A 233     -28.701 -16.097  -5.844  1.00 -0.07           C  
ATOM   1367  CE  LYS A 233     -28.288 -17.152  -6.892  1.00 -0.12           C  
ATOM   1368  NZ  LYS A 233     -29.437 -17.729  -7.675  1.00  0.39           N1+
ATOM   1369  N   ILE A 234     -28.050 -14.144  -0.576  1.00 -0.26           N  
ATOM   1370  CA  ILE A 234     -28.336 -13.316   0.597  1.00  0.13           C  
ATOM   1371  C   ILE A 234     -27.385 -12.132   0.683  1.00  0.20           C  
ATOM   1372  O   ILE A 234     -27.818 -10.988   0.826  1.00 -0.39           O  
ATOM   1373  CB  ILE A 234     -28.215 -14.103   1.918  1.00 -0.00           C  
ATOM   1374  CG1 ILE A 234     -29.363 -15.091   2.072  1.00 -0.05           C  
ATOM   1375  CG2 ILE A 234     -28.231 -13.156   3.109  1.00 -0.06           C  
ATOM   1376  CD1 ILE A 234     -29.287 -15.908   3.347  1.00 -0.06           C  
ATOM   1377  N   CYS A 235     -26.088 -12.416   0.610  1.00 -0.26           N  
ATOM   1378  CA  CYS A 235     -25.074 -11.375   0.750  1.00  0.14           C  
ATOM   1379  C   CYS A 235     -25.223 -10.276  -0.296  1.00  0.20           C  
ATOM   1380  O   CYS A 235     -25.170  -9.087   0.034  1.00 -0.39           O  
ATOM   1381  CB  CYS A 235     -23.668 -11.972   0.707  1.00  0.03           C  
ATOM   1382  SG  CYS A 235     -23.248 -12.951   2.164  1.00 -0.17           S  
ATOM   1383 LPG1 CYS A 235     -23.227 -12.573   2.727  1.00  0.00          LP  
ATOM   1384 LPG2 CYS A 235     -23.678 -13.469   2.255  1.00  0.00          LP  
ATOM   1385  N   VAL A 236     -25.418 -10.669  -1.552  1.00 -0.26           N  
ATOM   1386  CA  VAL A 236     -25.650  -9.682  -2.599  1.00  0.13           C  
ATOM   1387  C   VAL A 236     -26.966  -8.950  -2.357  1.00  0.20           C  
ATOM   1388  O   VAL A 236     -27.060  -7.742  -2.571  1.00 -0.39           O  
ATOM   1389  CB  VAL A 236     -25.623 -10.294  -4.023  1.00 -0.01           C  
ATOM   1390  CG1 VAL A 236     -26.526 -11.490  -4.115  1.00 -0.06           C  
ATOM   1391  CG2 VAL A 236     -26.039  -9.264  -5.045  1.00 -0.06           C  
ATOM   1392  N   PHE A 237     -27.976  -9.671  -1.882  1.00 -0.26           N  
ATOM   1393  CA  PHE A 237     -29.269  -9.043  -1.658  1.00  0.14           C  
ATOM   1394  C   PHE A 237     -29.238  -7.968  -0.572  1.00  0.21           C  
ATOM   1395  O   PHE A 237     -29.939  -6.961  -0.666  1.00 -0.39           O  
ATOM   1396  CB  PHE A 237     -30.336 -10.076  -1.326  1.00  0.02           C  
ATOM   1397  CG  PHE A 237     -31.692  -9.486  -1.194  1.00 -0.04           C  
ATOM   1398  CD1 PHE A 237     -32.348  -9.001  -2.311  1.00 -0.06           C  
ATOM   1399  CD2 PHE A 237     -32.300  -9.379   0.040  1.00 -0.06           C  
ATOM   1400  CE1 PHE A 237     -33.591  -8.442  -2.206  1.00 -0.07           C  
ATOM   1401  CE2 PHE A 237     -33.545  -8.818   0.151  1.00 -0.07           C  
ATOM   1402  CZ  PHE A 237     -34.188  -8.346  -0.979  1.00 -0.07           C  
ATOM   1403  N   ILE A 238     -28.427  -8.189   0.456  1.00 -0.26           N  
ATOM   1404  CA  ILE A 238     -28.324  -7.244   1.560  1.00  0.13           C  
ATOM   1405  C   ILE A 238     -27.382  -6.100   1.220  1.00  0.20           C  
ATOM   1406  O   ILE A 238     -27.732  -4.928   1.370  1.00 -0.39           O  
ATOM   1407  CB  ILE A 238     -27.824  -7.928   2.847  1.00 -0.00           C  
ATOM   1408  CG1 ILE A 238     -28.775  -9.054   3.257  1.00 -0.05           C  
ATOM   1409  CG2 ILE A 238     -27.668  -6.912   3.970  1.00 -0.06           C  
ATOM   1410  CD1 ILE A 238     -30.224  -8.633   3.314  1.00 -0.06           C  
ATOM   1411  N   PHE A 239     -26.187  -6.445   0.754  1.00 -0.26           N  
ATOM   1412  CA  PHE A 239     -25.137  -5.455   0.543  1.00  0.14           C  
ATOM   1413  C   PHE A 239     -25.255  -4.694  -0.776  1.00  0.21           C  
ATOM   1414  O   PHE A 239     -24.867  -3.530  -0.861  1.00 -0.39           O  
ATOM   1415  CB  PHE A 239     -23.764  -6.116   0.657  1.00  0.02           C  
ATOM   1416  CG  PHE A 239     -23.493  -6.708   2.010  1.00 -0.04           C  
ATOM   1417  CD1 PHE A 239     -23.866  -6.034   3.162  1.00 -0.06           C  
ATOM   1418  CD2 PHE A 239     -22.879  -7.944   2.132  1.00 -0.06           C  
ATOM   1419  CE1 PHE A 239     -23.622  -6.576   4.410  1.00 -0.07           C  
ATOM   1420  CE2 PHE A 239     -22.633  -8.491   3.377  1.00 -0.07           C  
ATOM   1421  CZ  PHE A 239     -23.005  -7.806   4.517  1.00 -0.07           C  
ATOM   1422  N   ALA A 240     -25.790  -5.345  -1.806  1.00 -0.26           N  
ATOM   1423  CA  ALA A 240     -25.882  -4.710  -3.117  1.00  0.13           C  
ATOM   1424  C   ALA A 240     -27.278  -4.178  -3.437  1.00  0.20           C  
ATOM   1425  O   ALA A 240     -27.497  -3.621  -4.513  1.00 -0.39           O  
ATOM   1426  CB  ALA A 240     -25.408  -5.663  -4.212  1.00 -0.02           C  
ATOM   1427  N   PHE A 241     -28.217  -4.340  -2.512  1.00 -0.26           N  
ATOM   1428  CA  PHE A 241     -29.573  -3.851  -2.747  1.00  0.14           C  
ATOM   1429  C   PHE A 241     -30.192  -3.118  -1.557  1.00  0.21           C  
ATOM   1430  O   PHE A 241     -30.357  -1.901  -1.598  1.00 -0.39           O  
ATOM   1431  CB  PHE A 241     -30.493  -4.980  -3.219  1.00  0.02           C  
ATOM   1432  CG  PHE A 241     -31.850  -4.506  -3.659  1.00 -0.04           C  
ATOM   1433  CD1 PHE A 241     -31.972  -3.537  -4.643  1.00 -0.06           C  
ATOM   1434  CD2 PHE A 241     -33.000  -5.028  -3.094  1.00 -0.06           C  
ATOM   1435  CE1 PHE A 241     -33.217  -3.095  -5.052  1.00 -0.07           C  
ATOM   1436  CE2 PHE A 241     -34.248  -4.592  -3.500  1.00 -0.07           C  
ATOM   1437  CZ  PHE A 241     -34.356  -3.624  -4.481  1.00 -0.07           C  
ATOM   1438  N   ILE A 242     -30.534  -3.857  -0.505  1.00 -0.26           N  
ATOM   1439  CA  ILE A 242     -31.232  -3.283   0.646  1.00  0.13           C  
ATOM   1440  C   ILE A 242     -30.471  -2.136   1.308  1.00  0.20           C  
ATOM   1441  O   ILE A 242     -30.925  -0.987   1.295  1.00 -0.39           O  
ATOM   1442  CB  ILE A 242     -31.536  -4.348   1.716  1.00 -0.00           C  
ATOM   1443  CG1 ILE A 242     -32.346  -5.496   1.114  1.00 -0.05           C  
ATOM   1444  CG2 ILE A 242     -32.282  -3.726   2.887  1.00 -0.06           C  
ATOM   1445  CD1 ILE A 242     -33.709  -5.081   0.613  1.00 -0.06           C  
ATOM   1446  N   MET A 243     -29.320  -2.461   1.891  1.00 -0.26           N  
ATOM   1447  CA  MET A 243     -28.495  -1.478   2.594  1.00  0.13           C  
ATOM   1448  C   MET A 243     -28.167  -0.209   1.785  1.00  0.21           C  
ATOM   1449  O   MET A 243     -28.342   0.897   2.295  1.00 -0.39           O  
ATOM   1450  CB  MET A 243     -27.217  -2.130   3.142  1.00 -0.00           C  
ATOM   1451  CG  MET A 243     -26.314  -1.178   3.909  1.00 -0.00           C  
ATOM   1452  SD  MET A 243     -24.845  -1.985   4.575  1.00 -0.16           S  
ATOM   1453  CE  MET A 243     -25.593  -3.225   5.628  1.00 -0.02           C  
ATOM   1454 LPD1 MET A 243     -24.470  -2.267   4.084  1.00  0.00          LP  
ATOM   1455 LPD2 MET A 243     -24.462  -1.552   4.932  1.00  0.00          LP  
ATOM   1456  N   PRO A 244     -27.698  -0.358   0.529  1.00 -0.25           N  
ATOM   1457  CA  PRO A 244     -27.417   0.864  -0.237  1.00  0.13           C  
ATOM   1458  C   PRO A 244     -28.654   1.737  -0.465  1.00  0.20           C  
ATOM   1459  O   PRO A 244     -28.570   2.962  -0.323  1.00 -0.39           O  
ATOM   1460  CB  PRO A 244     -26.877   0.330  -1.572  1.00 -0.01           C  
ATOM   1461  CG  PRO A 244     -27.315  -1.084  -1.637  1.00 -0.03           C  
ATOM   1462  CD  PRO A 244     -27.329  -1.566  -0.231  1.00  0.04           C  
ATOM   1463  N   VAL A 245     -29.780   1.116  -0.805  1.00 -0.26           N  
ATOM   1464  CA  VAL A 245     -31.033   1.842  -0.988  1.00  0.13           C  
ATOM   1465  C   VAL A 245     -31.418   2.583   0.292  1.00  0.20           C  
ATOM   1466  O   VAL A 245     -31.818   3.750   0.250  1.00 -0.39           O  
ATOM   1467  CB  VAL A 245     -32.181   0.902  -1.429  1.00 -0.01           C  
ATOM   1468  CG1 VAL A 245     -33.530   1.588  -1.278  1.00 -0.06           C  
ATOM   1469  CG2 VAL A 245     -31.974   0.448  -2.866  1.00 -0.06           C  
ATOM   1470  N   LEU A 246     -31.275   1.906   1.428  1.00 -0.26           N  
ATOM   1471  CA  LEU A 246     -31.556   2.522   2.721  1.00  0.13           C  
ATOM   1472  C   LEU A 246     -30.656   3.725   2.983  1.00  0.20           C  
ATOM   1473  O   LEU A 246     -31.118   4.756   3.475  1.00 -0.39           O  
ATOM   1474  CB  LEU A 246     -31.409   1.503   3.853  1.00 -0.01           C  
ATOM   1475  CG  LEU A 246     -32.459   0.393   3.893  1.00 -0.04           C  
ATOM   1476  CD1 LEU A 246     -32.234  -0.513   5.095  1.00 -0.06           C  
ATOM   1477  CD2 LEU A 246     -33.862   0.980   3.910  1.00 -0.06           C  
ATOM   1478  N   ILE A 247     -29.374   3.587   2.655  1.00 -0.26           N  
ATOM   1479  CA  ILE A 247     -28.419   4.678   2.821  1.00  0.13           C  
ATOM   1480  C   ILE A 247     -28.827   5.882   1.977  1.00  0.20           C  
ATOM   1481  O   ILE A 247     -28.825   7.017   2.460  1.00 -0.39           O  
ATOM   1482  CB  ILE A 247     -26.987   4.243   2.448  1.00 -0.00           C  
ATOM   1483  CG1 ILE A 247     -26.497   3.151   3.402  1.00 -0.05           C  
ATOM   1484  CG2 ILE A 247     -26.038   5.428   2.490  1.00 -0.06           C  
ATOM   1485  CD1 ILE A 247     -25.162   2.552   3.015  1.00 -0.06           C  
ATOM   1486  N   ILE A 248     -29.185   5.625   0.721  1.00 -0.26           N  
ATOM   1487  CA  ILE A 248     -29.657   6.676  -0.176  1.00  0.13           C  
ATOM   1488  C   ILE A 248     -30.884   7.382   0.399  1.00  0.20           C  
ATOM   1489  O   ILE A 248     -30.964   8.614   0.404  1.00 -0.39           O  
ATOM   1490  CB  ILE A 248     -29.992   6.111  -1.574  1.00 -0.00           C  
ATOM   1491  CG1 ILE A 248     -28.726   5.593  -2.259  1.00 -0.05           C  
ATOM   1492  CG2 ILE A 248     -30.663   7.169  -2.435  1.00 -0.06           C  
ATOM   1493  CD1 ILE A 248     -28.972   4.969  -3.617  1.00 -0.06           C  
ATOM   1494  N   THR A 249     -31.831   6.589   0.894  1.00 -0.26           N  
ATOM   1495  CA  THR A 249     -33.052   7.111   1.500  1.00  0.16           C  
ATOM   1496  C   THR A 249     -32.748   8.014   2.698  1.00  0.21           C  
ATOM   1497  O   THR A 249     -33.336   9.091   2.848  1.00 -0.39           O  
ATOM   1498  CB  THR A 249     -33.983   5.963   1.942  1.00  0.09           C  
ATOM   1499  CG2 THR A 249     -35.222   6.510   2.637  1.00 -0.03           C  
ATOM   1500  OG1 THR A 249     -34.379   5.198   0.796  1.00 -0.39           O  
ATOM   1501  N   VAL A 250     -31.821   7.571   3.543  1.00 -0.26           N  
ATOM   1502  CA  VAL A 250     -31.395   8.357   4.695  1.00  0.13           C  
ATOM   1503  C   VAL A 250     -30.743   9.664   4.250  1.00  0.20           C  
ATOM   1504  O   VAL A 250     -30.987  10.715   4.837  1.00 -0.39           O  
ATOM   1505  CB  VAL A 250     -30.438   7.555   5.610  1.00 -0.01           C  
ATOM   1506  CG1 VAL A 250     -29.536   8.484   6.414  1.00 -0.06           C  
ATOM   1507  CG2 VAL A 250     -31.231   6.639   6.531  1.00 -0.06           C  
ATOM   1508  N   CYS A 251     -29.929   9.594   3.200  1.00 -0.26           N  
ATOM   1509  CA  CYS A 251     -29.296  10.784   2.645  1.00  0.14           C  
ATOM   1510  C   CYS A 251     -30.337  11.788   2.163  1.00  0.20           C  
ATOM   1511  O   CYS A 251     -30.207  12.991   2.399  1.00 -0.39           O  
ATOM   1512  CB  CYS A 251     -28.356  10.412   1.495  1.00  0.03           C  
ATOM   1513  SG  CYS A 251     -26.860   9.543   2.007  1.00 -0.17           S  
ATOM   1514 LPG1 CYS A 251     -26.459   9.931   2.394  1.00  0.00          LP  
ATOM   1515 LPG2 CYS A 251     -26.999   8.964   2.334  1.00  0.00          LP  
ATOM   1516  N   TYR A 252     -31.374  11.288   1.500  1.00 -0.26           N  
ATOM   1517  CA  TYR A 252     -32.424  12.153   0.967  1.00  0.14           C  
ATOM   1518  C   TYR A 252     -33.240  12.799   2.085  1.00  0.21           C  
ATOM   1519  O   TYR A 252     -33.486  14.010   2.068  1.00 -0.39           O  
ATOM   1520  CB  TYR A 252     -33.344  11.379   0.017  1.00  0.02           C  
ATOM   1521  CG  TYR A 252     -32.698  10.978  -1.294  1.00 -0.05           C  
ATOM   1522  CD1 TYR A 252     -31.365  11.273  -1.558  1.00 -0.07           C  
ATOM   1523  CD2 TYR A 252     -33.428  10.318  -2.274  1.00 -0.07           C  
ATOM   1524  CE1 TYR A 252     -30.775  10.910  -2.755  1.00 -0.04           C  
ATOM   1525  CE2 TYR A 252     -32.847   9.954  -3.475  1.00 -0.04           C  
ATOM   1526  CZ  TYR A 252     -31.521  10.252  -3.711  1.00  0.08           C  
ATOM   1527  OH  TYR A 252     -30.940   9.890  -4.905  1.00 -0.34           O  
ATOM   1528  N   GLY A 253     -33.655  11.986   3.052  1.00 -0.27           N  
ATOM   1529  CA  GLY A 253     -34.416  12.480   4.186  1.00  0.12           C  
ATOM   1530  C   GLY A 253     -33.639  13.523   4.963  1.00  0.20           C  
ATOM   1531  O   GLY A 253     -34.151  14.601   5.265  1.00 -0.39           O  
ATOM   1532  N   LEU A 254     -32.389  13.198   5.275  1.00 -0.26           N  
ATOM   1533  CA  LEU A 254     -31.494  14.114   5.969  1.00  0.13           C  
ATOM   1534  C   LEU A 254     -31.304  15.392   5.157  1.00  0.20           C  
ATOM   1535  O   LEU A 254     -31.128  16.477   5.716  1.00 -0.39           O  
ATOM   1536  CB  LEU A 254     -30.143  13.439   6.212  1.00 -0.01           C  
ATOM   1537  CG  LEU A 254     -29.575  13.445   7.632  1.00 -0.04           C  
ATOM   1538  CD1 LEU A 254     -30.635  13.029   8.638  1.00 -0.06           C  
ATOM   1539  CD2 LEU A 254     -28.368  12.521   7.712  1.00 -0.06           C  
ATOM   1540  N   MET A 255     -31.350  15.255   3.835  1.00 -0.26           N  
ATOM   1541  CA  MET A 255     -31.192  16.395   2.939  1.00  0.13           C  
ATOM   1542  C   MET A 255     -32.384  17.344   3.037  1.00  0.20           C  
ATOM   1543  O   MET A 255     -32.202  18.542   3.230  1.00 -0.39           O  
ATOM   1544  CB  MET A 255     -30.999  15.925   1.497  1.00 -0.00           C  
ATOM   1545  CG  MET A 255     -30.162  16.860   0.646  1.00 -0.00           C  
ATOM   1546  SD  MET A 255     -29.796  16.162  -0.976  1.00 -0.16           S  
ATOM   1547  CE  MET A 255     -29.207  14.535  -0.513  1.00 -0.02           C  
ATOM   1548 LPD1 MET A 255     -30.352  16.126  -1.364  1.00  0.00          LP  
ATOM   1549 LPD2 MET A 255     -29.317  16.519  -1.300  1.00  0.00          LP  
ATOM   1550  N   ILE A 256     -33.597  16.809   2.904  1.00 -0.26           N  
ATOM   1551  CA  ILE A 256     -34.809  17.608   3.091  1.00  0.13           C  
ATOM   1552  C   ILE A 256     -34.806  18.247   4.476  1.00  0.20           C  
ATOM   1553  O   ILE A 256     -35.211  19.398   4.653  1.00 -0.39           O  
ATOM   1554  CB  ILE A 256     -36.088  16.751   2.940  1.00 -0.00           C  
ATOM   1555  CG1 ILE A 256     -36.289  16.343   1.483  1.00 -0.05           C  
ATOM   1556  CG2 ILE A 256     -37.318  17.507   3.421  1.00 -0.06           C  
ATOM   1557  CD1 ILE A 256     -37.507  15.480   1.245  1.00 -0.06           C  
ATOM   1558  N   LEU A 257     -34.323  17.487   5.453  1.00 -0.26           N  
ATOM   1559  CA  LEU A 257     -34.308  17.921   6.843  1.00  0.13           C  
ATOM   1560  C   LEU A 257     -33.367  19.102   7.088  1.00  0.20           C  
ATOM   1561  O   LEU A 257     -33.692  20.010   7.853  1.00 -0.39           O  
ATOM   1562  CB  LEU A 257     -33.926  16.751   7.750  1.00 -0.01           C  
ATOM   1563  CG  LEU A 257     -34.220  16.926   9.240  1.00 -0.04           C  
ATOM   1564  CD1 LEU A 257     -35.704  17.161   9.446  1.00 -0.06           C  
ATOM   1565  CD2 LEU A 257     -33.752  15.712  10.024  1.00 -0.06           C  
ATOM   1566  N   ARG A 258     -32.207  19.088   6.438  1.00 -0.26           N  
ATOM   1567  CA  ARG A 258     -31.196  20.114   6.680  1.00  0.13           C  
ATOM   1568  C   ARG A 258     -31.153  21.211   5.612  1.00  0.20           C  
ATOM   1569  O   ARG A 258     -30.335  22.124   5.700  1.00 -0.39           O  
ATOM   1570  CB  ARG A 258     -29.810  19.479   6.827  1.00 -0.01           C  
ATOM   1571  CG  ARG A 258     -29.689  18.493   7.979  1.00 -0.02           C  
ATOM   1572  CD  ARG A 258     -28.329  17.810   7.973  1.00  0.06           C  
ATOM   1573  NE  ARG A 258     -28.234  16.763   8.986  1.00 -0.27           N  
ATOM   1574  CZ  ARG A 258     -27.692  16.934  10.188  1.00  0.29           C  
ATOM   1575  NH1 ARG A 258     -27.189  18.111  10.527  1.00 -0.28           N1+
ATOM   1576  NH2 ARG A 258     -27.648  15.925  11.047  1.00 -0.28           N  
ATOM   1577  N   LEU A 259     -32.023  21.123   4.610  1.00 -0.26           N  
ATOM   1578  CA  LEU A 259     -32.069  22.142   3.560  1.00  0.13           C  
ATOM   1579  C   LEU A 259     -33.217  23.119   3.782  1.00  0.20           C  
ATOM   1580  O   LEU A 259     -34.384  22.727   3.811  1.00 -0.39           O  
ATOM   1581  CB  LEU A 259     -32.172  21.506   2.168  1.00 -0.01           C  
ATOM   1582  CG  LEU A 259     -32.091  22.389   0.909  1.00 -0.04           C  
ATOM   1583  CD1 LEU A 259     -31.674  21.553  -0.285  1.00 -0.06           C  
ATOM   1584  CD2 LEU A 259     -33.406  23.095   0.591  1.00 -0.06           C  
ATOM   1585  N   LYS A 260     -32.873  24.396   3.915  1.00 -0.29           N  
ATOM   1586  CA  LYS A 260     -33.859  25.462   3.989  1.00  0.01           C  
ATOM   1587  C   LYS A 260     -33.202  26.781   3.602  1.00  0.17           C  
ATOM   1588  O   LYS A 260     -32.102  27.090   4.063  1.00 -0.40           O  
ATOM   1589  CB  LYS A 260     -34.453  25.557   5.395  1.00 -0.30           C  
ATOM   1590  N   SER A 261     -33.876  27.552   2.753  1.00 -0.26           N  
ATOM   1591  CA  SER A 261     -33.338  28.817   2.259  1.00  0.15           C  
ATOM   1592  C   SER A 261     -33.046  29.787   3.399  1.00  0.21           C  
ATOM   1593  O   SER A 261     -33.520  29.602   4.519  1.00 -0.39           O  
ATOM   1594  CB  SER A 261     -34.313  29.454   1.275  1.00  0.08           C  
ATOM   1595  OG  SER A 261     -33.660  30.401   0.447  1.00 -0.39           O  
ATOM   1596  N   VAL A 262     -32.262  30.822   3.110  1.00 -0.26           N  
ATOM   1597  CA  VAL A 262     -31.873  31.780   4.137  1.00  0.13           C  
ATOM   1598  C   VAL A 262     -32.753  33.038   4.121  1.00  0.20           C  
ATOM   1599  O   VAL A 262     -32.836  33.756   3.120  1.00 -0.39           O  
ATOM   1600  CB  VAL A 262     -30.364  32.132   4.056  1.00 -0.01           C  
ATOM   1601  CG1 VAL A 262     -30.009  32.733   2.697  1.00 -0.06           C  
ATOM   1602  CG2 VAL A 262     -29.975  33.062   5.189  1.00 -0.06           C  
ATOM   1603  N   ARG A 263     -33.433  33.280   5.235  1.00 -0.29           N  
ATOM   1604  CA  ARG A 263     -34.312  34.437   5.356  1.00  0.01           C  
ATOM   1605  C   ARG A 263     -34.107  35.154   6.688  1.00  0.17           C  
ATOM   1606  O   ARG A 263     -34.699  36.207   6.932  1.00 -0.40           O  
ATOM   1607  CB  ARG A 263     -35.774  34.015   5.200  1.00 -0.30           C  
ATOM   1608  N   GLU A 270     -28.100  33.077  -1.109  1.00 -0.26           N  
ATOM   1609  CA  GLU A 270     -28.794  31.986  -1.789  1.00  0.13           C  
ATOM   1610  C   GLU A 270     -27.868  31.253  -2.759  1.00  0.20           C  
ATOM   1611  O   GLU A 270     -27.083  31.873  -3.476  1.00 -0.39           O  
ATOM   1612  CB  GLU A 270     -30.040  32.500  -2.507  1.00 -0.00           C  
ATOM   1613  CG  GLU A 270     -29.783  33.632  -3.478  1.00  0.00           C  
ATOM   1614  CD  GLU A 270     -31.051  34.105  -4.156  1.00  0.04           C  
ATOM   1615  OE1 GLU A 270     -32.117  33.498  -3.920  1.00 -0.57           O  
ATOM   1616  OE2 GLU A 270     -30.986  35.085  -4.926  1.00 -0.57           O1-
ATOM   1617  N   LYS A 271     -27.964  29.929  -2.758  1.00 -0.26           N  
ATOM   1618  CA  LYS A 271     -27.004  29.077  -3.452  1.00  0.13           C  
ATOM   1619  C   LYS A 271     -27.107  29.126  -4.976  1.00  0.20           C  
ATOM   1620  O   LYS A 271     -28.117  29.557  -5.532  1.00 -0.39           O  
ATOM   1621  CB  LYS A 271     -27.131  27.635  -2.956  1.00 -0.01           C  
ATOM   1622  CG  LYS A 271     -28.548  27.088  -3.010  1.00 -0.04           C  
ATOM   1623  CD  LYS A 271     -28.746  25.974  -1.997  1.00 -0.01           C  
ATOM   1624  CE  LYS A 271     -28.583  26.491  -0.576  1.00 -0.04           C  
ATOM   1625  NZ  LYS A 271     -28.814  25.423   0.435  1.00  0.22           N1+
ATOM   1626  N   ASP A 272     -26.045  28.675  -5.637  1.00 -0.26           N  
ATOM   1627  CA  ASP A 272     -25.990  28.633  -7.093  1.00  0.14           C  
ATOM   1628  C   ASP A 272     -26.922  27.549  -7.626  1.00  0.20           C  
ATOM   1629  O   ASP A 272     -27.243  26.593  -6.920  1.00 -0.39           O  
ATOM   1630  CB  ASP A 272     -24.555  28.365  -7.555  1.00  0.04           C  
ATOM   1631  CG  ASP A 272     -24.318  28.763  -9.001  1.00  0.04           C  
ATOM   1632  OD1 ASP A 272     -25.304  28.973  -9.736  1.00 -0.57           O  
ATOM   1633  OD2 ASP A 272     -23.138  28.862  -9.402  1.00 -0.57           O1-
ATOM   1634  N   ARG A 273     -27.350  27.697  -8.876  1.00 -0.29           N  
ATOM   1635  CA  ARG A 273     -28.272  26.745  -9.490  1.00  0.01           C  
ATOM   1636  C   ARG A 273     -27.568  25.452  -9.899  1.00  0.17           C  
ATOM   1637  O   ARG A 273     -28.218  24.446 -10.205  1.00 -0.40           O  
ATOM   1638  CB  ARG A 273     -28.971  27.378 -10.693  1.00 -0.30           C  
ATOM   1639  N   ASN A 274     -26.237  25.488  -9.900  1.00 -0.30           N  
ATOM   1640  CA  ASN A 274     -25.428  24.317 -10.222  1.00  0.01           C  
ATOM   1641  C   ASN A 274     -25.733  23.140  -9.300  1.00  0.17           C  
ATOM   1642  O   ASN A 274     -25.880  22.004  -9.757  1.00 -0.40           O  
ATOM   1643  CB  ASN A 274     -23.939  24.663 -10.153  1.00 -0.30           C  
ATOM   1644  N   LEU A 275     -25.827  23.426  -8.004  1.00 -0.27           N  
ATOM   1645  CA  LEU A 275     -26.167  22.419  -7.005  1.00  0.13           C  
ATOM   1646  C   LEU A 275     -27.495  21.746  -7.329  1.00  0.20           C  
ATOM   1647  O   LEU A 275     -27.598  20.520  -7.313  1.00 -0.39           O  
ATOM   1648  CB  LEU A 275     -26.234  23.049  -5.611  1.00 -0.01           C  
ATOM   1649  CG  LEU A 275     -25.024  22.871  -4.690  1.00 -0.04           C  
ATOM   1650  CD1 LEU A 275     -23.748  23.360  -5.357  1.00 -0.06           C  
ATOM   1651  CD2 LEU A 275     -25.252  23.592  -3.370  1.00 -0.06           C  
ATOM   1652  N   ARG A 276     -28.504  22.559  -7.628  1.00 -0.29           N  
ATOM   1653  CA  ARG A 276     -29.828  22.051  -7.965  1.00  0.01           C  
ATOM   1654  C   ARG A 276     -29.783  21.173  -9.211  1.00  0.17           C  
ATOM   1655  O   ARG A 276     -30.390  20.099  -9.248  1.00 -0.40           O  
ATOM   1656  CB  ARG A 276     -30.808  23.208  -8.171  1.00 -0.30           C  
ATOM   1657  N   ARG A 277     -29.054  21.629 -10.226  1.00 -0.27           N  
ATOM   1658  CA  ARG A 277     -28.946  20.884 -11.479  1.00  0.13           C  
ATOM   1659  C   ARG A 277     -28.266  19.524 -11.300  1.00  0.20           C  
ATOM   1660  O   ARG A 277     -28.773  18.500 -11.771  1.00 -0.39           O  
ATOM   1661  CB  ARG A 277     -28.224  21.716 -12.542  1.00 -0.01           C  
ATOM   1662  CG  ARG A 277     -28.995  22.955 -12.973  1.00 -0.02           C  
ATOM   1663  CD  ARG A 277     -28.362  23.625 -14.180  1.00  0.06           C  
ATOM   1664  NE  ARG A 277     -29.179  24.732 -14.671  1.00 -0.27           N  
ATOM   1665  CZ  ARG A 277     -28.957  26.011 -14.386  1.00  0.29           C  
ATOM   1666  NH1 ARG A 277     -27.933  26.352 -13.617  1.00 -0.28           N1+
ATOM   1667  NH2 ARG A 277     -29.755  26.950 -14.876  1.00 -0.28           N  
ATOM   1668  N   ILE A 278     -27.126  19.515 -10.614  1.00 -0.26           N  
ATOM   1669  CA  ILE A 278     -26.389  18.273 -10.385  1.00  0.13           C  
ATOM   1670  C   ILE A 278     -27.170  17.310  -9.489  1.00  0.20           C  
ATOM   1671  O   ILE A 278     -27.189  16.098  -9.730  1.00 -0.39           O  
ATOM   1672  CB  ILE A 278     -24.989  18.543  -9.793  1.00 -0.00           C  
ATOM   1673  CG1 ILE A 278     -24.162  19.387 -10.765  1.00 -0.05           C  
ATOM   1674  CG2 ILE A 278     -24.272  17.235  -9.492  1.00 -0.06           C  
ATOM   1675  CD1 ILE A 278     -22.716  19.551 -10.359  1.00 -0.06           C  
ATOM   1676  N   THR A 279     -27.819  17.856  -8.466  1.00 -0.26           N  
ATOM   1677  CA  THR A 279     -28.669  17.059  -7.589  1.00  0.16           C  
ATOM   1678  C   THR A 279     -29.784  16.393  -8.390  1.00  0.21           C  
ATOM   1679  O   THR A 279     -30.039  15.196  -8.239  1.00 -0.39           O  
ATOM   1680  CB  THR A 279     -29.281  17.911  -6.462  1.00  0.09           C  
ATOM   1681  CG2 THR A 279     -30.228  17.078  -5.613  1.00 -0.03           C  
ATOM   1682  OG1 THR A 279     -28.234  18.426  -5.632  1.00 -0.39           O  
ATOM   1683  N   ARG A 280     -30.435  17.176  -9.247  1.00 -0.26           N  
ATOM   1684  CA  ARG A 280     -31.453  16.647 -10.152  1.00  0.13           C  
ATOM   1685  C   ARG A 280     -30.896  15.500 -10.992  1.00  0.20           C  
ATOM   1686  O   ARG A 280     -31.511  14.433 -11.091  1.00 -0.39           O  
ATOM   1687  CB  ARG A 280     -31.980  17.751 -11.070  1.00 -0.01           C  
ATOM   1688  CG  ARG A 280     -32.793  17.236 -12.248  1.00 -0.02           C  
ATOM   1689  CD  ARG A 280     -33.367  18.378 -13.069  1.00  0.06           C  
ATOM   1690  NE  ARG A 280     -32.325  19.260 -13.584  1.00 -0.27           N  
ATOM   1691  CZ  ARG A 280     -32.562  20.387 -14.250  1.00  0.29           C  
ATOM   1692  NH1 ARG A 280     -33.808  20.773 -14.484  1.00 -0.28           N1+
ATOM   1693  NH2 ARG A 280     -31.551  21.129 -14.682  1.00 -0.28           N  
ATOM   1694  N   MET A 281     -29.730  15.734 -11.587  1.00 -0.26           N  
ATOM   1695  CA  MET A 281     -29.060  14.733 -12.411  1.00  0.13           C  
ATOM   1696  C   MET A 281     -28.884  13.410 -11.667  1.00  0.20           C  
ATOM   1697  O   MET A 281     -29.382  12.363 -12.102  1.00 -0.39           O  
ATOM   1698  CB  MET A 281     -27.693  15.257 -12.857  1.00 -0.00           C  
ATOM   1699  CG  MET A 281     -26.942  14.334 -13.801  1.00 -0.00           C  
ATOM   1700  SD  MET A 281     -25.188  14.741 -13.897  1.00 -0.16           S  
ATOM   1701  CE  MET A 281     -24.720  13.893 -15.400  1.00 -0.02           C  
ATOM   1702 LPD1 MET A 281     -25.090  15.411 -13.948  1.00  0.00          LP  
ATOM   1703 LPD2 MET A 281     -24.847  14.503 -13.360  1.00  0.00          LP  
ATOM   1704  N   VAL A 282     -28.179  13.472 -10.540  1.00 -0.26           N  
ATOM   1705  CA  VAL A 282     -27.900  12.287  -9.732  1.00  0.13           C  
ATOM   1706  C   VAL A 282     -29.182  11.573  -9.309  1.00  0.20           C  
ATOM   1707  O   VAL A 282     -29.276  10.348  -9.398  1.00 -0.39           O  
ATOM   1708  CB  VAL A 282     -27.067  12.643  -8.483  1.00 -0.01           C  
ATOM   1709  CG1 VAL A 282     -26.887  11.421  -7.592  1.00 -0.06           C  
ATOM   1710  CG2 VAL A 282     -25.717  13.217  -8.893  1.00 -0.06           C  
ATOM   1711  N   LEU A 283     -30.165  12.347  -8.859  1.00 -0.26           N  
ATOM   1712  CA  LEU A 283     -31.460  11.798  -8.467  1.00  0.13           C  
ATOM   1713  C   LEU A 283     -32.093  10.988  -9.595  1.00  0.20           C  
ATOM   1714  O   LEU A 283     -32.509   9.842  -9.393  1.00 -0.39           O  
ATOM   1715  CB  LEU A 283     -32.408  12.923  -8.047  1.00 -0.01           C  
ATOM   1716  CG  LEU A 283     -32.806  12.980  -6.572  1.00 -0.04           C  
ATOM   1717  CD1 LEU A 283     -31.585  13.144  -5.680  1.00 -0.06           C  
ATOM   1718  CD2 LEU A 283     -33.793  14.112  -6.344  1.00 -0.06           C  
ATOM   1719  N   VAL A 284     -32.156  11.586 -10.782  1.00 -0.26           N  
ATOM   1720  CA  VAL A 284     -32.753  10.924 -11.937  1.00  0.13           C  
ATOM   1721  C   VAL A 284     -31.996   9.647 -12.311  1.00  0.20           C  
ATOM   1722  O   VAL A 284     -32.609   8.609 -12.594  1.00 -0.39           O  
ATOM   1723  CB  VAL A 284     -32.841  11.874 -13.150  1.00 -0.01           C  
ATOM   1724  CG1 VAL A 284     -33.299  11.125 -14.390  1.00 -0.06           C  
ATOM   1725  CG2 VAL A 284     -33.783  13.028 -12.848  1.00 -0.06           C  
ATOM   1726  N   VAL A 285     -30.667   9.726 -12.295  1.00 -0.26           N  
ATOM   1727  CA  VAL A 285     -29.828   8.558 -12.556  1.00  0.13           C  
ATOM   1728  C   VAL A 285     -30.165   7.421 -11.594  1.00  0.20           C  
ATOM   1729  O   VAL A 285     -30.377   6.279 -12.009  1.00 -0.39           O  
ATOM   1730  CB  VAL A 285     -28.328   8.898 -12.435  1.00 -0.01           C  
ATOM   1731  CG1 VAL A 285     -27.494   7.627 -12.395  1.00 -0.06           C  
ATOM   1732  CG2 VAL A 285     -27.891   9.794 -13.584  1.00 -0.06           C  
ATOM   1733  N   VAL A 286     -30.227   7.754 -10.307  1.00 -0.26           N  
ATOM   1734  CA  VAL A 286     -30.574   6.791  -9.267  1.00  0.13           C  
ATOM   1735  C   VAL A 286     -31.944   6.159  -9.506  1.00  0.20           C  
ATOM   1736  O   VAL A 286     -32.103   4.941  -9.389  1.00 -0.39           O  
ATOM   1737  CB  VAL A 286     -30.538   7.441  -7.865  1.00 -0.01           C  
ATOM   1738  CG1 VAL A 286     -31.211   6.547  -6.835  1.00 -0.06           C  
ATOM   1739  CG2 VAL A 286     -29.103   7.745  -7.460  1.00 -0.06           C  
ATOM   1740  N   ALA A 287     -32.930   6.986  -9.847  1.00 -0.26           N  
ATOM   1741  CA  ALA A 287     -34.277   6.491 -10.119  1.00  0.13           C  
ATOM   1742  C   ALA A 287     -34.277   5.488 -11.273  1.00  0.20           C  
ATOM   1743  O   ALA A 287     -34.866   4.404 -11.170  1.00 -0.39           O  
ATOM   1744  CB  ALA A 287     -35.217   7.647 -10.414  1.00 -0.02           C  
ATOM   1745  N   VAL A 288     -33.607   5.853 -12.363  1.00 -0.26           N  
ATOM   1746  CA  VAL A 288     -33.482   4.966 -13.517  1.00  0.13           C  
ATOM   1747  C   VAL A 288     -32.821   3.640 -13.132  1.00  0.20           C  
ATOM   1748  O   VAL A 288     -33.293   2.561 -13.517  1.00 -0.39           O  
ATOM   1749  CB  VAL A 288     -32.708   5.643 -14.676  1.00 -0.01           C  
ATOM   1750  CG1 VAL A 288     -32.067   4.608 -15.589  1.00 -0.06           C  
ATOM   1751  CG2 VAL A 288     -33.634   6.555 -15.466  1.00 -0.06           C  
ATOM   1752  N   PHE A 289     -31.742   3.726 -12.357  1.00 -0.26           N  
ATOM   1753  CA  PHE A 289     -31.052   2.533 -11.873  1.00  0.14           C  
ATOM   1754  C   PHE A 289     -31.996   1.632 -11.089  1.00  0.21           C  
ATOM   1755  O   PHE A 289     -32.023   0.426 -11.308  1.00 -0.39           O  
ATOM   1756  CB  PHE A 289     -29.848   2.902 -11.002  1.00  0.02           C  
ATOM   1757  CG  PHE A 289     -29.035   1.713 -10.553  1.00 -0.04           C  
ATOM   1758  CD1 PHE A 289     -27.900   1.332 -11.249  1.00 -0.06           C  
ATOM   1759  CD2 PHE A 289     -29.401   0.982  -9.431  1.00 -0.06           C  
ATOM   1760  CE1 PHE A 289     -27.151   0.242 -10.839  1.00 -0.07           C  
ATOM   1761  CE2 PHE A 289     -28.659  -0.110  -9.020  1.00 -0.07           C  
ATOM   1762  CZ  PHE A 289     -27.532  -0.479  -9.723  1.00 -0.07           C  
ATOM   1763  N   ILE A 290     -32.754   2.218 -10.167  1.00 -0.26           N  
ATOM   1764  CA  ILE A 290     -33.686   1.445  -9.348  1.00  0.13           C  
ATOM   1765  C   ILE A 290     -34.724   0.748 -10.227  1.00  0.20           C  
ATOM   1766  O   ILE A 290     -34.997  -0.443 -10.052  1.00 -0.39           O  
ATOM   1767  CB  ILE A 290     -34.364   2.313  -8.256  1.00 -0.00           C  
ATOM   1768  CG1 ILE A 290     -33.633   2.157  -6.920  1.00 -0.05           C  
ATOM   1769  CG2 ILE A 290     -35.820   1.915  -8.061  1.00 -0.06           C  
ATOM   1770  CD1 ILE A 290     -32.146   2.426  -6.988  1.00 -0.06           C  
ATOM   1771  N   VAL A 291     -35.273   1.488 -11.188  1.00 -0.26           N  
ATOM   1772  CA  VAL A 291     -36.244   0.926 -12.120  1.00  0.13           C  
ATOM   1773  C   VAL A 291     -35.649  -0.255 -12.897  1.00  0.20           C  
ATOM   1774  O   VAL A 291     -36.335  -1.243 -13.165  1.00 -0.39           O  
ATOM   1775  CB  VAL A 291     -36.775   2.001 -13.099  1.00 -0.01           C  
ATOM   1776  CG1 VAL A 291     -37.638   1.374 -14.185  1.00 -0.06           C  
ATOM   1777  CG2 VAL A 291     -37.558   3.064 -12.341  1.00 -0.06           C  
ATOM   1778  N   CYS A 292     -34.364  -0.161 -13.226  1.00 -0.26           N  
ATOM   1779  CA  CYS A 292     -33.701  -1.200 -14.014  1.00  0.14           C  
ATOM   1780  C   CYS A 292     -33.224  -2.419 -13.213  1.00  0.20           C  
ATOM   1781  O   CYS A 292     -33.146  -3.522 -13.741  1.00 -0.39           O  
ATOM   1782  CB  CYS A 292     -32.520  -0.611 -14.790  1.00  0.03           C  
ATOM   1783  SG  CYS A 292     -32.979   0.516 -16.128  1.00 -0.17           S  
ATOM   1784 LPG1 CYS A 292     -32.915   0.224 -16.738  1.00  0.00          LP  
ATOM   1785 LPG2 CYS A 292     -33.612   0.751 -16.055  1.00  0.00          LP  
ATOM   1786  N   TRP A 293     -32.889  -2.231 -11.943  1.00 -0.26           N  
ATOM   1787  CA  TRP A 293     -32.277  -3.313 -11.181  1.00  0.14           C  
ATOM   1788  C   TRP A 293     -33.215  -3.972 -10.173  1.00  0.21           C  
ATOM   1789  O   TRP A 293     -32.959  -5.088  -9.722  1.00 -0.39           O  
ATOM   1790  CB  TRP A 293     -31.003  -2.830 -10.486  1.00  0.00           C  
ATOM   1791  CG  TRP A 293     -29.825  -2.701 -11.411  1.00 -0.04           C  
ATOM   1792  CD1 TRP A 293     -29.575  -1.684 -12.286  1.00  0.02           C  
ATOM   1793  CD2 TRP A 293     -28.736  -3.623 -11.545  1.00 -0.02           C  
ATOM   1794  CE2 TRP A 293     -27.864  -3.099 -12.521  1.00  0.06           C  
ATOM   1795  CE3 TRP A 293     -28.413  -4.839 -10.934  1.00 -0.07           C  
ATOM   1796  NE1 TRP A 293     -28.399  -1.916 -12.958  1.00 -0.29           N  
ATOM   1797  CZ2 TRP A 293     -26.691  -3.750 -12.900  1.00 -0.04           C  
ATOM   1798  CZ3 TRP A 293     -27.249  -5.482 -11.313  1.00 -0.08           C  
ATOM   1799  CH2 TRP A 293     -26.401  -4.935 -12.284  1.00 -0.08           C  
ATOM   1800  N   THR A 294     -34.295  -3.284  -9.814  1.00 -0.26           N  
ATOM   1801  CA  THR A 294     -35.251  -3.847  -8.859  1.00  0.16           C  
ATOM   1802  C   THR A 294     -35.920  -5.162  -9.303  1.00  0.21           C  
ATOM   1803  O   THR A 294     -35.954  -6.115  -8.523  1.00 -0.39           O  
ATOM   1804  CB  THR A 294     -36.316  -2.816  -8.412  1.00  0.09           C  
ATOM   1805  CG2 THR A 294     -37.282  -3.441  -7.417  1.00 -0.03           C  
ATOM   1806  OG1 THR A 294     -35.667  -1.696  -7.798  1.00 -0.39           O  
ATOM   1807  N   PRO A 295     -36.449  -5.227 -10.545  1.00 -0.25           N  
ATOM   1808  CA  PRO A 295     -37.129  -6.468 -10.940  1.00  0.13           C  
ATOM   1809  C   PRO A 295     -36.245  -7.712 -10.876  1.00  0.20           C  
ATOM   1810  O   PRO A 295     -36.734  -8.776 -10.499  1.00 -0.39           O  
ATOM   1811  CB  PRO A 295     -37.541  -6.194 -12.390  1.00 -0.01           C  
ATOM   1812  CG  PRO A 295     -37.658  -4.720 -12.470  1.00 -0.03           C  
ATOM   1813  CD  PRO A 295     -36.563  -4.195 -11.594  1.00  0.04           C  
ATOM   1814  N   ILE A 296     -34.969  -7.584 -11.229  1.00 -0.26           N  
ATOM   1815  CA  ILE A 296     -34.080  -8.743 -11.223  1.00  0.13           C  
ATOM   1816  C   ILE A 296     -33.641  -9.130  -9.809  1.00  0.20           C  
ATOM   1817  O   ILE A 296     -33.573 -10.314  -9.484  1.00 -0.39           O  
ATOM   1818  CB  ILE A 296     -32.858  -8.566 -12.168  1.00 -0.00           C  
ATOM   1819  CG1 ILE A 296     -32.021  -9.847 -12.207  1.00 -0.05           C  
ATOM   1820  CG2 ILE A 296     -32.010  -7.366 -11.765  1.00 -0.06           C  
ATOM   1821  CD1 ILE A 296     -32.829 -11.100 -12.484  1.00 -0.06           C  
ATOM   1822  N   HIS A 297     -33.362  -8.135  -8.971  1.00 -0.26           N  
ATOM   1823  CA  HIS A 297     -32.991  -8.395  -7.586  1.00  0.14           C  
ATOM   1824  C   HIS A 297     -34.102  -9.137  -6.851  1.00  0.21           C  
ATOM   1825  O   HIS A 297     -33.839 -10.008  -6.021  1.00 -0.39           O  
ATOM   1826  CB  HIS A 297     -32.643  -7.095  -6.857  1.00  0.04           C  
ATOM   1827  CG  HIS A 297     -31.183  -6.761  -6.879  1.00  0.06           C  
ATOM   1828  CD2 HIS A 297     -30.496  -5.804  -7.548  1.00 -0.03           C  
ATOM   1829  ND1 HIS A 297     -30.251  -7.454  -6.137  1.00 -0.26           N  
ATOM   1830  CE1 HIS A 297     -29.051  -6.941  -6.351  1.00  0.09           C  
ATOM   1831  NE2 HIS A 297     -29.173  -5.940  -7.202  1.00 -0.34           N  
ATOM   1832  N   ILE A 298     -35.346  -8.797  -7.174  1.00 -0.26           N  
ATOM   1833  CA  ILE A 298     -36.503  -9.453  -6.578  1.00  0.13           C  
ATOM   1834  C   ILE A 298     -36.727 -10.848  -7.162  1.00  0.20           C  
ATOM   1835  O   ILE A 298     -36.941 -11.812  -6.424  1.00 -0.39           O  
ATOM   1836  CB  ILE A 298     -37.778  -8.601  -6.755  1.00 -0.00           C  
ATOM   1837  CG1 ILE A 298     -37.714  -7.363  -5.860  1.00 -0.05           C  
ATOM   1838  CG2 ILE A 298     -39.021  -9.416  -6.440  1.00 -0.06           C  
ATOM   1839  CD1 ILE A 298     -38.947  -6.490  -5.928  1.00 -0.06           C  
ATOM   1840  N   TYR A 299     -36.670 -10.943  -8.489  1.00 -0.26           N  
ATOM   1841  CA  TYR A 299     -36.903 -12.195  -9.205  1.00  0.14           C  
ATOM   1842  C   TYR A 299     -35.987 -13.311  -8.705  1.00  0.21           C  
ATOM   1843  O   TYR A 299     -36.419 -14.452  -8.528  1.00 -0.39           O  
ATOM   1844  CB  TYR A 299     -36.695 -11.981 -10.707  1.00  0.02           C  
ATOM   1845  CG  TYR A 299     -37.596 -12.808 -11.598  1.00 -0.05           C  
ATOM   1846  CD1 TYR A 299     -38.135 -12.267 -12.759  1.00 -0.07           C  
ATOM   1847  CD2 TYR A 299     -37.901 -14.127 -11.288  1.00 -0.07           C  
ATOM   1848  CE1 TYR A 299     -38.957 -13.013 -13.583  1.00 -0.04           C  
ATOM   1849  CE2 TYR A 299     -38.721 -14.883 -12.108  1.00 -0.04           C  
ATOM   1850  CZ  TYR A 299     -39.248 -14.319 -13.253  1.00  0.08           C  
ATOM   1851  OH  TYR A 299     -40.065 -15.065 -14.071  1.00 -0.34           O  
ATOM   1852  N   VAL A 300     -34.725 -12.966  -8.472  1.00 -0.26           N  
ATOM   1853  CA  VAL A 300     -33.732 -13.923  -7.994  1.00  0.13           C  
ATOM   1854  C   VAL A 300     -34.112 -14.511  -6.637  1.00  0.20           C  
ATOM   1855  O   VAL A 300     -34.120 -15.730  -6.460  1.00 -0.39           O  
ATOM   1856  CB  VAL A 300     -32.335 -13.278  -7.902  1.00 -0.01           C  
ATOM   1857  CG1 VAL A 300     -31.384 -14.177  -7.139  1.00 -0.06           C  
ATOM   1858  CG2 VAL A 300     -31.795 -12.975  -9.294  1.00 -0.06           C  
ATOM   1859  N   ILE A 301     -34.430 -13.636  -5.687  1.00 -0.26           N  
ATOM   1860  CA  ILE A 301     -34.821 -14.055  -4.345  1.00  0.13           C  
ATOM   1861  C   ILE A 301     -36.059 -14.943  -4.389  1.00  0.20           C  
ATOM   1862  O   ILE A 301     -36.127 -15.957  -3.694  1.00 -0.39           O  
ATOM   1863  CB  ILE A 301     -35.093 -12.840  -3.434  1.00 -0.00           C  
ATOM   1864  CG1 ILE A 301     -33.850 -11.957  -3.342  1.00 -0.05           C  
ATOM   1865  CG2 ILE A 301     -35.520 -13.286  -2.044  1.00 -0.06           C  
ATOM   1866  CD1 ILE A 301     -32.637 -12.668  -2.788  1.00 -0.06           C  
ATOM   1867  N   ILE A 302     -37.026 -14.553  -5.215  1.00 -0.26           N  
ATOM   1868  CA  ILE A 302     -38.255 -15.319  -5.398  1.00  0.13           C  
ATOM   1869  C   ILE A 302     -37.964 -16.746  -5.850  1.00  0.20           C  
ATOM   1870  O   ILE A 302     -38.419 -17.706  -5.229  1.00 -0.39           O  
ATOM   1871  CB  ILE A 302     -39.181 -14.652  -6.434  1.00 -0.00           C  
ATOM   1872  CG1 ILE A 302     -39.750 -13.344  -5.879  1.00 -0.05           C  
ATOM   1873  CG2 ILE A 302     -40.305 -15.595  -6.834  1.00 -0.06           C  
ATOM   1874  CD1 ILE A 302     -40.721 -12.660  -6.813  1.00 -0.06           C  
ATOM   1875  N   LYS A 303     -37.200 -16.875  -6.932  1.00 -0.26           N  
ATOM   1876  CA  LYS A 303     -36.843 -18.180  -7.476  1.00  0.13           C  
ATOM   1877  C   LYS A 303     -36.072 -19.023  -6.464  1.00  0.20           C  
ATOM   1878  O   LYS A 303     -36.225 -20.243  -6.408  1.00 -0.39           O  
ATOM   1879  CB  LYS A 303     -36.019 -18.021  -8.757  1.00 -0.01           C  
ATOM   1880  CG  LYS A 303     -35.456 -19.328  -9.294  1.00 -0.04           C  
ATOM   1881  CD  LYS A 303     -34.666 -19.121 -10.575  1.00 -0.01           C  
ATOM   1882  CE  LYS A 303     -35.563 -18.649 -11.709  1.00 -0.04           C  
ATOM   1883  NZ  LYS A 303     -34.819 -18.548 -12.996  1.00  0.22           N1+
ATOM   1884  N   ALA A 304     -35.251 -18.360  -5.657  1.00 -0.26           N  
ATOM   1885  CA  ALA A 304     -34.416 -19.048  -4.682  1.00  0.13           C  
ATOM   1886  C   ALA A 304     -35.234 -19.780  -3.625  1.00  0.20           C  
ATOM   1887  O   ALA A 304     -34.766 -20.762  -3.048  1.00 -0.39           O  
ATOM   1888  CB  ALA A 304     -33.448 -18.073  -4.021  1.00 -0.02           C  
ATOM   1889  N   LEU A 305     -36.455 -19.315  -3.372  1.00 -0.26           N  
ATOM   1890  CA  LEU A 305     -37.241 -19.894  -2.285  1.00  0.13           C  
ATOM   1891  C   LEU A 305     -38.627 -20.455  -2.644  1.00  0.20           C  
ATOM   1892  O   LEU A 305     -39.288 -21.028  -1.780  1.00 -0.39           O  
ATOM   1893  CB  LEU A 305     -37.301 -18.943  -1.077  1.00 -0.01           C  
ATOM   1894  CG  LEU A 305     -37.911 -17.548  -1.220  1.00 -0.04           C  
ATOM   1895  CD1 LEU A 305     -39.411 -17.636  -1.133  1.00 -0.06           C  
ATOM   1896  CD2 LEU A 305     -37.374 -16.614  -0.146  1.00 -0.06           C  
ATOM   1897  N   ILE A 306     -39.073 -20.297  -3.892  1.00 -0.26           N  
ATOM   1898  CA  ILE A 306     -40.249 -21.043  -4.371  1.00  0.13           C  
ATOM   1899  C   ILE A 306     -40.099 -21.562  -5.801  1.00  0.20           C  
ATOM   1900  O   ILE A 306     -39.188 -21.170  -6.531  1.00 -0.39           O  
ATOM   1901  CB  ILE A 306     -41.587 -20.251  -4.293  1.00 -0.00           C  
ATOM   1902  CG1 ILE A 306     -41.602 -19.095  -5.294  1.00 -0.05           C  
ATOM   1903  CG2 ILE A 306     -41.895 -19.789  -2.874  1.00 -0.06           C  
ATOM   1904  CD1 ILE A 306     -42.993 -18.555  -5.559  1.00 -0.06           C  
ATOM   1905  N   THR A 307     -41.016 -22.447  -6.188  1.00 -0.26           N  
ATOM   1906  CA  THR A 307     -41.022 -23.045  -7.520  1.00  0.16           C  
ATOM   1907  C   THR A 307     -42.012 -22.329  -8.436  1.00  0.21           C  
ATOM   1908  O   THR A 307     -43.163 -22.096  -8.063  1.00 -0.39           O  
ATOM   1909  CB  THR A 307     -41.379 -24.545  -7.458  1.00  0.09           C  
ATOM   1910  CG2 THR A 307     -41.444 -25.144  -8.855  1.00 -0.03           C  
ATOM   1911  OG1 THR A 307     -40.390 -25.245  -6.692  1.00 -0.39           O  
ATOM   1912  N   ILE A 308     -41.558 -21.989  -9.636  1.00 -0.26           N  
ATOM   1913  CA  ILE A 308     -42.375 -21.247 -10.588  1.00  0.13           C  
ATOM   1914  C   ILE A 308     -42.878 -22.162 -11.704  1.00  0.21           C  
ATOM   1915  O   ILE A 308     -42.092 -22.893 -12.309  1.00 -0.39           O  
ATOM   1916  CB  ILE A 308     -41.576 -20.076 -11.191  1.00 -0.00           C  
ATOM   1917  CG1 ILE A 308     -40.803 -19.344 -10.092  1.00 -0.05           C  
ATOM   1918  CG2 ILE A 308     -42.492 -19.119 -11.925  1.00 -0.06           C  
ATOM   1919  CD1 ILE A 308     -40.151 -18.056 -10.550  1.00 -0.06           C  
ATOM   1920  N   PRO A 309     -44.196 -22.131 -11.970  1.00 -0.25           N  
ATOM   1921  CA  PRO A 309     -44.794 -22.961 -13.023  1.00  0.13           C  
ATOM   1922  C   PRO A 309     -44.175 -22.641 -14.376  1.00  0.20           C  
ATOM   1923  O   PRO A 309     -44.463 -21.590 -14.948  1.00 -0.39           O  
ATOM   1924  CB  PRO A 309     -46.267 -22.541 -13.010  1.00 -0.01           C  
ATOM   1925  CG  PRO A 309     -46.493 -21.961 -11.658  1.00 -0.03           C  
ATOM   1926  CD  PRO A 309     -45.203 -21.300 -11.287  1.00  0.04           C  
ATOM   1927  N   GLU A 310     -43.332 -23.540 -14.873  1.00 -0.26           N  
ATOM   1928  CA  GLU A 310     -42.583 -23.290 -16.098  1.00  0.13           C  
ATOM   1929  C   GLU A 310     -43.469 -23.083 -17.320  1.00  0.20           C  
ATOM   1930  O   GLU A 310     -44.108 -24.013 -17.815  1.00 -0.39           O  
ATOM   1931  CB  GLU A 310     -41.566 -24.406 -16.353  1.00 -0.00           C  
ATOM   1932  CG  GLU A 310     -40.413 -24.412 -15.365  1.00  0.00           C  
ATOM   1933  CD  GLU A 310     -39.408 -25.508 -15.648  1.00  0.04           C  
ATOM   1934  OE1 GLU A 310     -39.676 -26.348 -16.532  1.00 -0.57           O  
ATOM   1935  OE2 GLU A 310     -38.349 -25.528 -14.986  1.00 -0.57           O1-
ATOM   1936  N   THR A 311     -43.504 -21.842 -17.786  1.00 -0.26           N  
ATOM   1937  CA  THR A 311     -44.189 -21.480 -19.015  1.00  0.16           C  
ATOM   1938  C   THR A 311     -43.230 -20.616 -19.816  1.00  0.21           C  
ATOM   1939  O   THR A 311     -42.182 -20.217 -19.307  1.00 -0.39           O  
ATOM   1940  CB  THR A 311     -45.471 -20.679 -18.732  1.00  0.09           C  
ATOM   1941  CG2 THR A 311     -46.489 -21.538 -17.998  1.00 -0.03           C  
ATOM   1942  OG1 THR A 311     -45.154 -19.535 -17.929  1.00 -0.39           O  
ATOM   1943  N   THR A 312     -43.576 -20.330 -21.066  1.00 -0.26           N  
ATOM   1944  CA  THR A 312     -42.757 -19.438 -21.876  1.00  0.16           C  
ATOM   1945  C   THR A 312     -42.736 -18.048 -21.253  1.00  0.21           C  
ATOM   1946  O   THR A 312     -41.727 -17.349 -21.321  1.00 -0.39           O  
ATOM   1947  CB  THR A 312     -43.257 -19.350 -23.329  1.00  0.09           C  
ATOM   1948  CG2 THR A 312     -42.950 -20.640 -24.076  1.00 -0.03           C  
ATOM   1949  OG1 THR A 312     -44.671 -19.124 -23.339  1.00 -0.39           O  
ATOM   1950  N   PHE A 313     -43.848 -17.665 -20.633  1.00 -0.26           N  
ATOM   1951  CA  PHE A 313     -43.963 -16.368 -19.971  1.00  0.14           C  
ATOM   1952  C   PHE A 313     -42.904 -16.183 -18.889  1.00  0.21           C  
ATOM   1953  O   PHE A 313     -42.369 -15.087 -18.717  1.00 -0.39           O  
ATOM   1954  CB  PHE A 313     -45.361 -16.195 -19.366  1.00  0.02           C  
ATOM   1955  CG  PHE A 313     -45.545 -14.899 -18.622  1.00 -0.04           C  
ATOM   1956  CD1 PHE A 313     -45.322 -14.828 -17.255  1.00 -0.06           C  
ATOM   1957  CD2 PHE A 313     -45.940 -13.752 -19.291  1.00 -0.06           C  
ATOM   1958  CE1 PHE A 313     -45.486 -13.637 -16.571  1.00 -0.07           C  
ATOM   1959  CE2 PHE A 313     -46.108 -12.559 -18.612  1.00 -0.07           C  
ATOM   1960  CZ  PHE A 313     -45.880 -12.502 -17.250  1.00 -0.07           C  
ATOM   1961  N   GLN A 314     -42.612 -17.255 -18.158  1.00 -0.26           N  
ATOM   1962  CA  GLN A 314     -41.634 -17.205 -17.075  1.00  0.13           C  
ATOM   1963  C   GLN A 314     -40.253 -16.848 -17.611  1.00  0.20           C  
ATOM   1964  O   GLN A 314     -39.586 -15.951 -17.091  1.00 -0.39           O  
ATOM   1965  CB  GLN A 314     -41.585 -18.546 -16.339  1.00  0.00           C  
ATOM   1966  CG  GLN A 314     -40.829 -18.515 -15.016  1.00  0.04           C  
ATOM   1967  CD  GLN A 314     -39.343 -18.784 -15.167  1.00  0.17           C  
ATOM   1968  NE2 GLN A 314     -38.949 -19.322 -16.316  1.00 -0.30           N  
ATOM   1969  OE1 GLN A 314     -38.559 -18.519 -14.254  1.00 -0.40           O  
ATOM   1970  N   THR A 315     -39.836 -17.555 -18.655  1.00 -0.26           N  
ATOM   1971  CA  THR A 315     -38.525 -17.346 -19.258  1.00  0.16           C  
ATOM   1972  C   THR A 315     -38.442 -15.993 -19.959  1.00  0.21           C  
ATOM   1973  O   THR A 315     -37.407 -15.323 -19.914  1.00 -0.39           O  
ATOM   1974  CB  THR A 315     -38.186 -18.465 -20.258  1.00  0.09           C  
ATOM   1975  CG2 THR A 315     -38.149 -19.812 -19.552  1.00 -0.03           C  
ATOM   1976  OG1 THR A 315     -39.178 -18.503 -21.291  1.00 -0.39           O  
ATOM   1977  N   VAL A 316     -39.538 -15.599 -20.604  1.00 -0.26           N  
ATOM   1978  CA  VAL A 316     -39.623 -14.297 -21.257  1.00  0.13           C  
ATOM   1979  C   VAL A 316     -39.424 -13.177 -20.245  1.00  0.20           C  
ATOM   1980  O   VAL A 316     -38.572 -12.313 -20.431  1.00 -0.39           O  
ATOM   1981  CB  VAL A 316     -40.975 -14.100 -21.978  1.00 -0.01           C  
ATOM   1982  CG1 VAL A 316     -41.187 -12.632 -22.329  1.00 -0.06           C  
ATOM   1983  CG2 VAL A 316     -41.044 -14.961 -23.227  1.00 -0.06           C  
ATOM   1984  N   SER A 317     -40.208 -13.207 -19.172  1.00 -0.26           N  
ATOM   1985  CA  SER A 317     -40.121 -12.202 -18.115  1.00  0.15           C  
ATOM   1986  C   SER A 317     -38.740 -12.198 -17.468  1.00  0.21           C  
ATOM   1987  O   SER A 317     -38.184 -11.137 -17.169  1.00 -0.39           O  
ATOM   1988  CB  SER A 317     -41.193 -12.455 -17.054  1.00  0.08           C  
ATOM   1989  OG  SER A 317     -41.044 -13.740 -16.474  1.00 -0.39           O  
ATOM   1990  N   TRP A 318     -38.197 -13.394 -17.258  1.00 -0.26           N  
ATOM   1991  CA  TRP A 318     -36.880 -13.557 -16.651  1.00  0.14           C  
ATOM   1992  C   TRP A 318     -35.794 -12.871 -17.477  1.00  0.21           C  
ATOM   1993  O   TRP A 318     -35.100 -11.960 -16.996  1.00 -0.39           O  
ATOM   1994  CB  TRP A 318     -36.561 -15.046 -16.497  1.00  0.00           C  
ATOM   1995  CG  TRP A 318     -35.182 -15.324 -15.998  1.00 -0.04           C  
ATOM   1996  CD1 TRP A 318     -34.091 -15.655 -16.747  1.00  0.02           C  
ATOM   1997  CD2 TRP A 318     -34.741 -15.297 -14.637  1.00 -0.02           C  
ATOM   1998  CE2 TRP A 318     -33.370 -15.621 -14.634  1.00  0.06           C  
ATOM   1999  CE3 TRP A 318     -35.372 -15.029 -13.418  1.00 -0.07           C  
ATOM   2000  NE1 TRP A 318     -32.997 -15.835 -15.936  1.00 -0.29           N  
ATOM   2001  CZ2 TRP A 318     -32.619 -15.685 -13.464  1.00 -0.04           C  
ATOM   2002  CZ3 TRP A 318     -34.626 -15.093 -12.256  1.00 -0.08           C  
ATOM   2003  CH2 TRP A 318     -33.264 -15.419 -12.287  1.00 -0.08           C  
ATOM   2004  N   HIS A 319     -35.660 -13.307 -18.726  1.00 -0.26           N  
ATOM   2005  CA  HIS A 319     -34.652 -12.753 -19.620  1.00  0.14           C  
ATOM   2006  C   HIS A 319     -34.907 -11.281 -19.930  1.00  0.21           C  
ATOM   2007  O   HIS A 319     -33.984 -10.552 -20.274  1.00 -0.39           O  
ATOM   2008  CB  HIS A 319     -34.555 -13.572 -20.908  1.00  0.04           C  
ATOM   2009  CG  HIS A 319     -33.895 -14.903 -20.724  1.00  0.06           C  
ATOM   2010  CD2 HIS A 319     -34.362 -16.161 -20.881  1.00 -0.03           C  
ATOM   2011  ND1 HIS A 319     -32.583 -15.027 -20.320  1.00 -0.26           N  
ATOM   2012  CE1 HIS A 319     -32.270 -16.311 -20.238  1.00  0.09           C  
ATOM   2013  NE2 HIS A 319     -33.335 -17.019 -20.574  1.00 -0.34           N  
ATOM   2014  N   PHE A 320     -36.158 -10.853 -19.802  1.00 -0.26           N  
ATOM   2015  CA  PHE A 320     -36.521  -9.449 -19.964  1.00  0.14           C  
ATOM   2016  C   PHE A 320     -35.942  -8.636 -18.812  1.00  0.21           C  
ATOM   2017  O   PHE A 320     -35.383  -7.552 -19.016  1.00 -0.39           O  
ATOM   2018  CB  PHE A 320     -38.045  -9.305 -20.015  1.00  0.02           C  
ATOM   2019  CG  PHE A 320     -38.531  -7.884 -20.059  1.00 -0.04           C  
ATOM   2020  CD1 PHE A 320     -38.465  -7.146 -21.229  1.00 -0.06           C  
ATOM   2021  CD2 PHE A 320     -39.085  -7.296 -18.934  1.00 -0.06           C  
ATOM   2022  CE1 PHE A 320     -38.924  -5.841 -21.271  1.00 -0.07           C  
ATOM   2023  CE2 PHE A 320     -39.551  -5.995 -18.971  1.00 -0.07           C  
ATOM   2024  CZ  PHE A 320     -39.465  -5.265 -20.139  1.00 -0.07           C  
ATOM   2025  N   CYS A 321     -36.071  -9.173 -17.602  1.00 -0.26           N  
ATOM   2026  CA  CYS A 321     -35.524  -8.524 -16.415  1.00  0.14           C  
ATOM   2027  C   CYS A 321     -34.000  -8.439 -16.474  1.00  0.20           C  
ATOM   2028  O   CYS A 321     -33.423  -7.367 -16.242  1.00 -0.39           O  
ATOM   2029  CB  CYS A 321     -35.975  -9.248 -15.144  1.00  0.03           C  
ATOM   2030  SG  CYS A 321     -37.730  -9.028 -14.756  1.00 -0.17           S  
ATOM   2031 LPG1 CYS A 321     -37.970  -8.440 -14.996  1.00  0.00          LP  
ATOM   2032 LPG2 CYS A 321     -38.107  -9.540 -14.993  1.00  0.00          LP  
ATOM   2033  N   ILE A 322     -33.357  -9.562 -16.789  1.00 -0.26           N  
ATOM   2034  CA  ILE A 322     -31.908  -9.573 -16.997  1.00  0.13           C  
ATOM   2035  C   ILE A 322     -31.518  -8.525 -18.044  1.00  0.20           C  
ATOM   2036  O   ILE A 322     -30.583  -7.730 -17.846  1.00 -0.39           O  
ATOM   2037  CB  ILE A 322     -31.419 -10.954 -17.474  1.00 -0.00           C  
ATOM   2038  CG1 ILE A 322     -31.777 -12.037 -16.456  1.00 -0.05           C  
ATOM   2039  CG2 ILE A 322     -29.917 -10.934 -17.713  1.00 -0.06           C  
ATOM   2040  CD1 ILE A 322     -30.874 -12.057 -15.253  1.00 -0.06           C  
ATOM   2041  N   ALA A 323     -32.264  -8.525 -19.145  1.00 -0.26           N  
ATOM   2042  CA  ALA A 323     -32.027  -7.615 -20.259  1.00  0.13           C  
ATOM   2043  C   ALA A 323     -32.029  -6.157 -19.824  1.00  0.20           C  
ATOM   2044  O   ALA A 323     -31.033  -5.469 -20.011  1.00 -0.39           O  
ATOM   2045  CB  ALA A 323     -33.046  -7.836 -21.366  1.00 -0.02           C  
ATOM   2046  N   LEU A 324     -33.133  -5.688 -19.245  1.00 -0.26           N  
ATOM   2047  CA  LEU A 324     -33.212  -4.285 -18.830  1.00  0.13           C  
ATOM   2048  C   LEU A 324     -32.156  -3.957 -17.773  1.00  0.20           C  
ATOM   2049  O   LEU A 324     -31.601  -2.840 -17.742  1.00 -0.39           O  
ATOM   2050  CB  LEU A 324     -34.626  -3.906 -18.372  1.00 -0.01           C  
ATOM   2051  CG  LEU A 324     -35.348  -4.723 -17.300  1.00 -0.04           C  
ATOM   2052  CD1 LEU A 324     -35.036  -4.200 -15.930  1.00 -0.06           C  
ATOM   2053  CD2 LEU A 324     -36.837  -4.671 -17.528  1.00 -0.06           C  
ATOM   2054  N   GLY A 325     -31.869  -4.951 -16.933  1.00 -0.27           N  
ATOM   2055  CA  GLY A 325     -30.762  -4.869 -16.000  1.00  0.12           C  
ATOM   2056  C   GLY A 325     -29.463  -4.525 -16.705  1.00  0.20           C  
ATOM   2057  O   GLY A 325     -28.649  -3.770 -16.174  1.00 -0.39           O  
ATOM   2058  N   TYR A 326     -29.263  -5.073 -17.902  1.00 -0.26           N  
ATOM   2059  CA  TYR A 326     -28.103  -4.697 -18.714  1.00  0.14           C  
ATOM   2060  C   TYR A 326     -28.314  -3.388 -19.483  1.00  0.21           C  
ATOM   2061  O   TYR A 326     -27.353  -2.707 -19.844  1.00 -0.39           O  
ATOM   2062  CB  TYR A 326     -27.726  -5.818 -19.688  1.00  0.02           C  
ATOM   2063  CG  TYR A 326     -26.936  -6.942 -19.059  1.00 -0.05           C  
ATOM   2064  CD1 TYR A 326     -25.635  -6.739 -18.615  1.00 -0.07           C  
ATOM   2065  CD2 TYR A 326     -27.484  -8.210 -18.922  1.00 -0.07           C  
ATOM   2066  CE1 TYR A 326     -24.906  -7.766 -18.042  1.00 -0.04           C  
ATOM   2067  CE2 TYR A 326     -26.763  -9.243 -18.354  1.00 -0.04           C  
ATOM   2068  CZ  TYR A 326     -25.475  -9.016 -17.914  1.00  0.08           C  
ATOM   2069  OH  TYR A 326     -24.756 -10.044 -17.345  1.00 -0.34           O  
ATOM   2070  N   THR A 327     -29.573  -3.038 -19.719  1.00 -0.26           N  
ATOM   2071  CA  THR A 327     -29.925  -1.897 -20.555  1.00  0.16           C  
ATOM   2072  C   THR A 327     -29.640  -0.585 -19.835  1.00  0.21           C  
ATOM   2073  O   THR A 327     -29.365   0.443 -20.470  1.00 -0.39           O  
ATOM   2074  CB  THR A 327     -31.405  -1.957 -20.976  1.00  0.09           C  
ATOM   2075  CG2 THR A 327     -31.709  -0.923 -22.048  1.00 -0.03           C  
ATOM   2076  OG1 THR A 327     -31.702  -3.262 -21.489  1.00 -0.39           O  
ATOM   2077  N   ASN A 328     -29.711  -0.626 -18.505  1.00 -0.26           N  
ATOM   2078  CA  ASN A 328     -29.312   0.521 -17.687  1.00  0.15           C  
ATOM   2079  C   ASN A 328     -27.947   1.090 -18.105  1.00  0.21           C  
ATOM   2080  O   ASN A 328     -27.761   2.314 -18.206  1.00 -0.39           O  
ATOM   2081  CB  ASN A 328     -29.287   0.123 -16.207  1.00  0.08           C  
ATOM   2082  CG  ASN A 328     -29.064   1.306 -15.283  1.00  0.18           C  
ATOM   2083  ND2 ASN A 328     -27.876   1.381 -14.695  1.00 -0.30           N  
ATOM   2084  OD1 ASN A 328     -29.955   2.133 -15.090  1.00 -0.40           O  
ATOM   2085  N   SER A 329     -27.013   0.180 -18.377  1.00 -0.26           N  
ATOM   2086  CA  SER A 329     -25.642   0.524 -18.750  1.00  0.15           C  
ATOM   2087  C   SER A 329     -25.543   1.399 -19.999  1.00  0.21           C  
ATOM   2088  O   SER A 329     -24.637   2.225 -20.109  1.00 -0.39           O  
ATOM   2089  CB  SER A 329     -24.807  -0.746 -18.942  1.00  0.08           C  
ATOM   2090  OG  SER A 329     -24.662  -1.458 -17.725  1.00 -0.39           O  
ATOM   2091  N   CYS A 330     -26.460   1.212 -20.942  1.00 -0.26           N  
ATOM   2092  CA  CYS A 330     -26.471   2.040 -22.143  1.00  0.14           C  
ATOM   2093  C   CYS A 330     -27.387   3.243 -21.952  1.00  0.20           C  
ATOM   2094  O   CYS A 330     -27.270   4.243 -22.661  1.00 -0.39           O  
ATOM   2095  CB  CYS A 330     -26.891   1.233 -23.374  1.00  0.03           C  
ATOM   2096  SG  CYS A 330     -28.670   1.044 -23.585  1.00 -0.17           S  
ATOM   2097 LPG1 CYS A 330     -28.923   0.570 -23.170  1.00  0.00          LP  
ATOM   2098 LPG2 CYS A 330     -28.998   1.630 -23.487  1.00  0.00          LP  
ATOM   2099  N   LEU A 331     -28.298   3.143 -20.989  1.00 -0.26           N  
ATOM   2100  CA  LEU A 331     -29.171   4.266 -20.664  1.00  0.13           C  
ATOM   2101  C   LEU A 331     -28.403   5.421 -20.026  1.00  0.20           C  
ATOM   2102  O   LEU A 331     -28.706   6.588 -20.281  1.00 -0.39           O  
ATOM   2103  CB  LEU A 331     -30.307   3.824 -19.740  1.00 -0.01           C  
ATOM   2104  CG  LEU A 331     -31.673   3.613 -20.394  1.00 -0.04           C  
ATOM   2105  CD1 LEU A 331     -31.568   2.651 -21.564  1.00 -0.06           C  
ATOM   2106  CD2 LEU A 331     -32.681   3.112 -19.370  1.00 -0.06           C  
ATOM   2107  N   ASN A 332     -27.411   5.093 -19.203  1.00 -0.26           N  
ATOM   2108  CA  ASN A 332     -26.679   6.114 -18.438  1.00  0.15           C  
ATOM   2109  C   ASN A 332     -26.067   7.313 -19.192  1.00  0.21           C  
ATOM   2110  O   ASN A 332     -26.361   8.458 -18.846  1.00 -0.39           O  
ATOM   2111  CB  ASN A 332     -25.642   5.471 -17.510  1.00  0.08           C  
ATOM   2112  CG  ASN A 332     -26.114   5.401 -16.075  1.00  0.18           C  
ATOM   2113  ND2 ASN A 332     -25.169   5.331 -15.146  1.00 -0.30           N  
ATOM   2114  OD1 ASN A 332     -27.315   5.417 -15.802  1.00 -0.40           O  
ATOM   2115  N   PRO A 333     -25.213   7.066 -20.206  1.00 -0.25           N  
ATOM   2116  CA  PRO A 333     -24.547   8.203 -20.860  1.00  0.13           C  
ATOM   2117  C   PRO A 333     -25.530   9.147 -21.546  1.00  0.20           C  
ATOM   2118  O   PRO A 333     -25.308  10.357 -21.565  1.00 -0.39           O  
ATOM   2119  CB  PRO A 333     -23.653   7.533 -21.911  1.00 -0.01           C  
ATOM   2120  CG  PRO A 333     -23.496   6.128 -21.446  1.00 -0.03           C  
ATOM   2121  CD  PRO A 333     -24.800   5.785 -20.804  1.00  0.04           C  
ATOM   2122  N   VAL A 334     -26.600   8.585 -22.100  1.00 -0.26           N  
ATOM   2123  CA  VAL A 334     -27.676   9.370 -22.690  1.00  0.13           C  
ATOM   2124  C   VAL A 334     -28.244  10.346 -21.663  1.00  0.20           C  
ATOM   2125  O   VAL A 334     -28.541  11.499 -21.981  1.00 -0.39           O  
ATOM   2126  CB  VAL A 334     -28.804   8.456 -23.212  1.00 -0.01           C  
ATOM   2127  CG1 VAL A 334     -29.998   9.277 -23.672  1.00 -0.06           C  
ATOM   2128  CG2 VAL A 334     -28.290   7.570 -24.339  1.00 -0.06           C  
ATOM   2129  N   LEU A 335     -28.375   9.880 -20.424  1.00 -0.26           N  
ATOM   2130  CA  LEU A 335     -28.880  10.711 -19.339  1.00  0.13           C  
ATOM   2131  C   LEU A 335     -27.921  11.848 -19.000  1.00  0.20           C  
ATOM   2132  O   LEU A 335     -28.354  12.967 -18.725  1.00 -0.39           O  
ATOM   2133  CB  LEU A 335     -29.152   9.865 -18.094  1.00 -0.01           C  
ATOM   2134  CG  LEU A 335     -30.241   8.802 -18.230  1.00 -0.04           C  
ATOM   2135  CD1 LEU A 335     -30.404   8.031 -16.929  1.00 -0.06           C  
ATOM   2136  CD2 LEU A 335     -31.558   9.435 -18.653  1.00 -0.06           C  
ATOM   2137  N   TYR A 336     -26.622  11.555 -19.021  1.00 -0.26           N  
ATOM   2138  CA  TYR A 336     -25.601  12.560 -18.738  1.00  0.14           C  
ATOM   2139  C   TYR A 336     -25.722  13.735 -19.701  1.00  0.21           C  
ATOM   2140  O   TYR A 336     -25.492  14.884 -19.328  1.00 -0.39           O  
ATOM   2141  CB  TYR A 336     -24.196  11.962 -18.847  1.00  0.02           C  
ATOM   2142  CG  TYR A 336     -23.908  10.825 -17.891  1.00 -0.05           C  
ATOM   2143  CD1 TYR A 336     -22.903   9.907 -18.164  1.00 -0.07           C  
ATOM   2144  CD2 TYR A 336     -24.634  10.669 -16.715  1.00 -0.07           C  
ATOM   2145  CE1 TYR A 336     -22.631   8.864 -17.301  1.00 -0.04           C  
ATOM   2146  CE2 TYR A 336     -24.368   9.629 -15.842  1.00 -0.04           C  
ATOM   2147  CZ  TYR A 336     -23.364   8.729 -16.140  1.00  0.08           C  
ATOM   2148  OH  TYR A 336     -23.091   7.690 -15.280  1.00 -0.34           O  
ATOM   2149  N   ALA A 337     -26.088  13.433 -20.943  1.00 -0.26           N  
ATOM   2150  CA  ALA A 337     -26.253  14.452 -21.969  1.00  0.13           C  
ATOM   2151  C   ALA A 337     -27.361  15.436 -21.607  1.00  0.20           C  
ATOM   2152  O   ALA A 337     -27.176  16.648 -21.687  1.00 -0.39           O  
ATOM   2153  CB  ALA A 337     -26.541  13.804 -23.314  1.00 -0.02           C  
ATOM   2154  N   PHE A 338     -28.509  14.908 -21.197  1.00 -0.26           N  
ATOM   2155  CA  PHE A 338     -29.679  15.737 -20.925  1.00  0.14           C  
ATOM   2156  C   PHE A 338     -29.588  16.531 -19.624  1.00  0.21           C  
ATOM   2157  O   PHE A 338     -29.934  17.711 -19.584  1.00 -0.39           O  
ATOM   2158  CB  PHE A 338     -30.947  14.879 -20.922  1.00  0.02           C  
ATOM   2159  CG  PHE A 338     -31.459  14.552 -22.294  1.00 -0.04           C  
ATOM   2160  CD1 PHE A 338     -32.603  15.161 -22.782  1.00 -0.06           C  
ATOM   2161  CD2 PHE A 338     -30.793  13.643 -23.100  1.00 -0.06           C  
ATOM   2162  CE1 PHE A 338     -33.078  14.866 -24.045  1.00 -0.07           C  
ATOM   2163  CE2 PHE A 338     -31.263  13.344 -24.365  1.00 -0.07           C  
ATOM   2164  CZ  PHE A 338     -32.407  13.956 -24.838  1.00 -0.07           C  
ATOM   2165  N   LEU A 339     -29.119  15.882 -18.563  1.00 -0.26           N  
ATOM   2166  CA  LEU A 339     -29.174  16.465 -17.228  1.00  0.13           C  
ATOM   2167  C   LEU A 339     -27.920  17.254 -16.860  1.00  0.20           C  
ATOM   2168  O   LEU A 339     -27.815  17.777 -15.751  1.00 -0.39           O  
ATOM   2169  CB  LEU A 339     -29.418  15.368 -16.192  1.00 -0.01           C  
ATOM   2170  CG  LEU A 339     -30.515  14.365 -16.551  1.00 -0.04           C  
ATOM   2171  CD1 LEU A 339     -30.506  13.201 -15.578  1.00 -0.06           C  
ATOM   2172  CD2 LEU A 339     -31.880  15.039 -16.581  1.00 -0.06           C  
ATOM   2173  N   ASP A 340     -26.970  17.338 -17.785  1.00 -0.26           N  
ATOM   2174  CA  ASP A 340     -25.741  18.083 -17.537  1.00  0.14           C  
ATOM   2175  C   ASP A 340     -25.349  18.906 -18.760  1.00  0.21           C  
ATOM   2176  O   ASP A 340     -25.228  18.377 -19.864  1.00 -0.39           O  
ATOM   2177  CB  ASP A 340     -24.606  17.133 -17.146  1.00  0.04           C  
ATOM   2178  CG  ASP A 340     -23.514  17.823 -16.356  1.00  0.04           C  
ATOM   2179  OD1 ASP A 340     -22.553  18.325 -16.977  1.00 -0.57           O  
ATOM   2180  OD2 ASP A 340     -23.615  17.861 -15.111  1.00 -0.57           O1-
ATOM   2181  N   GLU A 341     -25.152  20.205 -18.555  1.00 -0.26           N  
ATOM   2182  CA  GLU A 341     -24.867  21.118 -19.659  1.00  0.13           C  
ATOM   2183  C   GLU A 341     -23.428  21.018 -20.160  1.00  0.20           C  
ATOM   2184  O   GLU A 341     -23.180  21.111 -21.361  1.00 -0.39           O  
ATOM   2185  CB  GLU A 341     -25.207  22.559 -19.273  1.00 -0.00           C  
ATOM   2186  CG  GLU A 341     -26.693  22.798 -19.041  1.00  0.00           C  
ATOM   2187  CD  GLU A 341     -27.530  22.505 -20.273  1.00  0.04           C  
ATOM   2188  OE1 GLU A 341     -27.103  22.881 -21.385  1.00 -0.57           O  
ATOM   2189  OE2 GLU A 341     -28.612  21.896 -20.129  1.00 -0.57           O1-
ATOM   2190  N   ASN A 342     -22.483  20.835 -19.242  1.00 -0.26           N  
ATOM   2191  CA  ASN A 342     -21.092  20.630 -19.629  1.00  0.15           C  
ATOM   2192  C   ASN A 342     -20.927  19.332 -20.412  1.00  0.21           C  
ATOM   2193  O   ASN A 342     -20.108  19.244 -21.329  1.00 -0.39           O  
ATOM   2194  CB  ASN A 342     -20.170  20.638 -18.407  1.00  0.08           C  
ATOM   2195  CG  ASN A 342     -19.759  22.038 -17.995  1.00  0.18           C  
ATOM   2196  ND2 ASN A 342     -19.367  22.195 -16.736  1.00 -0.30           N  
ATOM   2197  OD1 ASN A 342     -19.784  22.968 -18.802  1.00 -0.40           O  
ATOM   2198  N   PHE A 343     -21.722  18.329 -20.052  1.00 -0.26           N  
ATOM   2199  CA  PHE A 343     -21.680  17.040 -20.732  1.00  0.14           C  
ATOM   2200  C   PHE A 343     -22.233  17.109 -22.151  1.00  0.21           C  
ATOM   2201  O   PHE A 343     -21.621  16.589 -23.082  1.00 -0.39           O  
ATOM   2202  CB  PHE A 343     -22.413  15.967 -19.925  1.00  0.02           C  
ATOM   2203  CG  PHE A 343     -21.514  15.168 -19.027  1.00 -0.04           C  
ATOM   2204  CD1 PHE A 343     -20.547  14.336 -19.564  1.00 -0.06           C  
ATOM   2205  CD2 PHE A 343     -21.637  15.243 -17.651  1.00 -0.06           C  
ATOM   2206  CE1 PHE A 343     -19.716  13.598 -18.745  1.00 -0.07           C  
ATOM   2207  CE2 PHE A 343     -20.808  14.506 -16.826  1.00 -0.07           C  
ATOM   2208  CZ  PHE A 343     -19.848  13.682 -17.375  1.00 -0.07           C  
ATOM   2209  N   LYS A 344     -23.388  17.748 -22.319  1.00 -0.26           N  
ATOM   2210  CA  LYS A 344     -23.959  17.909 -23.652  1.00  0.13           C  
ATOM   2211  C   LYS A 344     -23.095  18.857 -24.475  1.00  0.20           C  
ATOM   2212  O   LYS A 344     -23.089  18.802 -25.706  1.00 -0.39           O  
ATOM   2213  CB  LYS A 344     -25.404  18.414 -23.589  1.00 -0.01           C  
ATOM   2214  CG  LYS A 344     -25.553  19.844 -23.105  1.00 -0.04           C  
ATOM   2215  CD  LYS A 344     -26.958  20.377 -23.347  1.00 -0.01           C  
ATOM   2216  CE  LYS A 344     -27.985  19.692 -22.460  1.00 -0.04           C  
ATOM   2217  NZ  LYS A 344     -29.294  20.405 -22.484  1.00  0.22           N1+
ATOM   2218  N   ARG A 345     -22.359  19.723 -23.785  1.00 -0.26           N  
ATOM   2219  CA  ARG A 345     -21.425  20.628 -24.441  1.00  0.13           C  
ATOM   2220  C   ARG A 345     -20.244  19.847 -24.999  1.00  0.20           C  
ATOM   2221  O   ARG A 345     -19.810  20.085 -26.126  1.00 -0.39           O  
ATOM   2222  CB  ARG A 345     -20.937  21.694 -23.462  1.00 -0.01           C  
ATOM   2223  CG  ARG A 345     -20.055  22.761 -24.083  1.00 -0.02           C  
ATOM   2224  CD  ARG A 345     -19.750  23.854 -23.074  1.00  0.06           C  
ATOM   2225  NE  ARG A 345     -20.972  24.443 -22.533  1.00 -0.27           N  
ATOM   2226  CZ  ARG A 345     -20.998  25.366 -21.577  1.00  0.29           C  
ATOM   2227  NH1 ARG A 345     -19.864  25.810 -21.050  1.00 -0.28           N1+
ATOM   2228  NH2 ARG A 345     -22.157  25.845 -21.147  1.00 -0.28           N  
ATOM   2229  N   CYS A 346     -19.725  18.915 -24.205  1.00 -0.26           N  
ATOM   2230  CA  CYS A 346     -18.644  18.044 -24.660  1.00  0.14           C  
ATOM   2231  C   CYS A 346     -19.119  17.158 -25.807  1.00  0.20           C  
ATOM   2232  O   CYS A 346     -18.390  16.928 -26.776  1.00 -0.39           O  
ATOM   2233  CB  CYS A 346     -18.124  17.183 -23.507  1.00  0.03           C  
ATOM   2234  SG  CYS A 346     -17.268  18.108 -22.212  1.00 -0.17           S  
ATOM   2235 LPG1 CYS A 346     -16.609  18.192 -22.354  1.00  0.00          LP  
ATOM   2236 LPG2 CYS A 346     -17.555  18.713 -22.101  1.00  0.00          LP  
ATOM   2237  N   PHE A 347     -20.349  16.667 -25.685  1.00 -0.26           N  
ATOM   2238  CA  PHE A 347     -20.963  15.844 -26.719  1.00  0.14           C  
ATOM   2239  C   PHE A 347     -21.081  16.613 -28.031  1.00  0.20           C  
ATOM   2240  O   PHE A 347     -20.827  16.069 -29.108  1.00 -0.39           O  
ATOM   2241  CB  PHE A 347     -22.339  15.357 -26.259  1.00  0.02           C  
ATOM   2242  CG  PHE A 347     -23.104  14.607 -27.312  1.00 -0.04           C  
ATOM   2243  CD1 PHE A 347     -22.627  13.406 -27.810  1.00 -0.06           C  
ATOM   2244  CD2 PHE A 347     -24.306  15.097 -27.795  1.00 -0.06           C  
ATOM   2245  CE1 PHE A 347     -23.330  12.711 -28.778  1.00 -0.07           C  
ATOM   2246  CE2 PHE A 347     -25.015  14.407 -28.761  1.00 -0.07           C  
ATOM   2247  CZ  PHE A 347     -24.525  13.213 -29.253  1.00 -0.07           C  
ATOM   2248  N   ARG A 348     -21.460  17.884 -27.932  1.00 -0.29           N  
ATOM   2249  CA  ARG A 348     -21.559  18.749 -29.104  1.00  0.01           C  
ATOM   2250  C   ARG A 348     -20.180  19.036 -29.687  1.00  0.17           C  
ATOM   2251  O   ARG A 348     -20.013  19.118 -30.904  1.00 -0.40           O  
ATOM   2252  CB  ARG A 348     -22.262  20.060 -28.745  1.00 -0.30           C  
ATOM   2253  N   GLU A 349     -19.193  19.188 -28.808  1.00 -0.30           N  
ATOM   2254  CA  GLU A 349     -17.818  19.433 -29.230  1.00  0.01           C  
ATOM   2255  C   GLU A 349     -17.261  18.230 -29.979  1.00  0.17           C  
ATOM   2256  O   GLU A 349     -16.410  18.373 -30.859  1.00 -0.40           O  
ATOM   2257  CB  GLU A 349     -16.935  19.757 -28.024  1.00 -0.30           C  
ATOM   2258  N   PHE A 350     -17.749  17.047 -29.624  1.00 -0.26           N  
ATOM   2259  CA  PHE A 350     -17.356  15.828 -30.318  1.00  0.14           C  
ATOM   2260  C   PHE A 350     -18.175  15.633 -31.599  1.00  0.21           C  
ATOM   2261  O   PHE A 350     -17.708  14.981 -32.542  1.00 -0.39           O  
ATOM   2262  CB  PHE A 350     -17.501  14.611 -29.400  1.00  0.02           C  
ATOM   2263  CG  PHE A 350     -16.944  13.340 -29.982  1.00 -0.04           C  
ATOM   2264  CD1 PHE A 350     -15.584  13.075 -29.931  1.00 -0.06           C  
ATOM   2265  CD2 PHE A 350     -17.781  12.403 -30.566  1.00 -0.06           C  
ATOM   2266  CE1 PHE A 350     -15.069  11.909 -30.461  1.00 -0.07           C  
ATOM   2267  CE2 PHE A 350     -17.270  11.230 -31.099  1.00 -0.07           C  
ATOM   2268  CZ  PHE A 350     -15.912  10.985 -31.046  1.00 -0.07           C  
ATOM   2269  N   CYS A 351     -19.369  16.214 -31.629  1.00 -0.26           N  
ATOM   2270  CA  CYS A 351     -20.245  16.070 -32.768  1.00  0.14           C  
ATOM   2271  C   CYS A 351     -20.086  17.169 -33.815  1.00  0.20           C  
ATOM   2272  O   CYS A 351     -19.764  16.915 -34.977  1.00 -0.39           O  
ATOM   2273  CB  CYS A 351     -21.725  15.983 -32.320  1.00  0.03           C  
ATOM   2274  SG  CYS A 351     -22.914  16.000 -33.677  1.00 -0.17           S  
ATOM   2275 LPG1 CYS A 351     -22.860  16.561 -34.056  1.00  0.00          LP  
ATOM   2276 LPG2 CYS A 351     -22.856  15.452 -34.074  1.00  0.00          LP  
ATOM   2277  N   ILE A 352     -20.340  18.424 -33.402  1.00 -0.29           N  
ATOM   2278  CA  ILE A 352     -20.196  19.561 -34.297  1.00  0.01           C  
ATOM   2279  C   ILE A 352     -18.750  20.036 -34.367  1.00 -0.19           C  
ATOM   2280  O   ILE A 352     -18.208  20.218 -35.452  1.00 -0.72           O  
ATOM   2281  CB  ILE A 352     -21.096  20.738 -33.862  1.00 -0.03           C  
ATOM   2282  CG1 ILE A 352     -22.573  20.329 -33.902  1.00 -0.05           C  
ATOM   2283  CG2 ILE A 352     -20.855  21.954 -34.747  1.00 -0.06           C  
ATOM   2284  CD1 ILE A 352     -23.516  21.477 -33.588  1.00 -0.06           C  
ATOM   2285  N   ASN A1002     -33.273  34.579   7.549  1.00 -0.26           N  
ATOM   2286  CA  ASN A1002     -32.972  35.196   8.838  1.00  0.15           C  
ATOM   2287  C   ASN A1002     -31.474  35.342   9.112  1.00  0.21           C  
ATOM   2288  O   ASN A1002     -30.640  34.868   8.338  1.00 -0.39           O  
ATOM   2289  CB  ASN A1002     -33.676  34.461   9.990  1.00  0.08           C  
ATOM   2290  CG  ASN A1002     -33.196  33.027  10.165  1.00  0.18           C  
ATOM   2291  ND2 ASN A1002     -34.047  32.188  10.745  1.00 -0.30           N  
ATOM   2292  OD1 ASN A1002     -32.078  32.679   9.792  1.00 -0.40           O  
ATOM   2293  N   ILE A1003     -31.147  35.986  10.226  1.00 -0.26           N  
ATOM   2294  CA  ILE A1003     -29.759  36.260  10.585  1.00  0.13           C  
ATOM   2295  C   ILE A1003     -29.001  35.007  11.039  1.00  0.20           C  
ATOM   2296  O   ILE A1003     -27.828  34.831  10.706  1.00 -0.39           O  
ATOM   2297  CB  ILE A1003     -29.672  37.366  11.670  1.00 -0.00           C  
ATOM   2298  CG1 ILE A1003     -28.228  37.563  12.140  1.00 -0.05           C  
ATOM   2299  CG2 ILE A1003     -30.590  37.048  12.843  1.00 -0.06           C  
ATOM   2300  CD1 ILE A1003     -27.291  38.053  11.058  1.00 -0.06           C  
ATOM   2301  N   PHE A1004     -29.677  34.138  11.785  1.00 -0.26           N  
ATOM   2302  CA  PHE A1004     -29.048  32.933  12.320  1.00  0.14           C  
ATOM   2303  C   PHE A1004     -28.541  32.013  11.212  1.00  0.21           C  
ATOM   2304  O   PHE A1004     -27.429  31.489  11.291  1.00 -0.39           O  
ATOM   2305  CB  PHE A1004     -30.013  32.181  13.239  1.00  0.02           C  
ATOM   2306  CG  PHE A1004     -30.525  33.005  14.387  1.00 -0.04           C  
ATOM   2307  CD1 PHE A1004     -29.812  33.089  15.572  1.00 -0.06           C  
ATOM   2308  CD2 PHE A1004     -31.722  33.694  14.282  1.00 -0.06           C  
ATOM   2309  CE1 PHE A1004     -30.283  33.847  16.629  1.00 -0.07           C  
ATOM   2310  CE2 PHE A1004     -32.197  34.453  15.336  1.00 -0.07           C  
ATOM   2311  CZ  PHE A1004     -31.477  34.529  16.510  1.00 -0.07           C  
ATOM   2312  N   GLU A1005     -29.361  31.820  10.183  1.00 -0.26           N  
ATOM   2313  CA  GLU A1005     -28.952  31.048   9.018  1.00  0.13           C  
ATOM   2314  C   GLU A1005     -27.814  31.764   8.301  1.00  0.20           C  
ATOM   2315  O   GLU A1005     -26.819  31.146   7.931  1.00 -0.39           O  
ATOM   2316  CB  GLU A1005     -30.130  30.852   8.061  1.00 -0.00           C  
ATOM   2317  CG  GLU A1005     -31.220  29.932   8.583  1.00  0.00           C  
ATOM   2318  CD  GLU A1005     -32.580  30.251   7.985  1.00  0.04           C  
ATOM   2319  OE1 GLU A1005     -33.534  29.485   8.231  1.00 -0.57           O  
ATOM   2320  OE2 GLU A1005     -32.695  31.273   7.274  1.00 -0.57           O1-
ATOM   2321  N   MET A1006     -27.976  33.074   8.126  1.00 -0.26           N  
ATOM   2322  CA  MET A1006     -26.988  33.922   7.467  1.00  0.13           C  
ATOM   2323  C   MET A1006     -25.598  33.773   8.075  1.00  0.20           C  
ATOM   2324  O   MET A1006     -24.626  33.505   7.369  1.00 -0.39           O  
ATOM   2325  CB  MET A1006     -27.431  35.386   7.546  1.00 -0.00           C  
ATOM   2326  CG  MET A1006     -26.442  36.391   6.977  1.00 -0.00           C  
ATOM   2327  SD  MET A1006     -26.869  38.080   7.454  1.00 -0.16           S  
ATOM   2328  CE  MET A1006     -25.857  39.041   6.332  1.00 -0.02           C  
ATOM   2329 LPD1 MET A1006     -27.530  38.204   7.359  1.00  0.00          LP  
ATOM   2330 LPD2 MET A1006     -26.706  38.203   8.102  1.00  0.00          LP  
ATOM   2331  N   LEU A1007     -25.512  33.940   9.392  1.00 -0.26           N  
ATOM   2332  CA  LEU A1007     -24.230  33.885  10.085  1.00  0.13           C  
ATOM   2333  C   LEU A1007     -23.604  32.493  10.100  1.00  0.20           C  
ATOM   2334  O   LEU A1007     -22.381  32.365  10.135  1.00 -0.39           O  
ATOM   2335  CB  LEU A1007     -24.356  34.434  11.507  1.00 -0.01           C  
ATOM   2336  CG  LEU A1007     -23.983  35.911  11.643  1.00 -0.04           C  
ATOM   2337  CD1 LEU A1007     -24.266  36.415  13.047  1.00 -0.06           C  
ATOM   2338  CD2 LEU A1007     -22.519  36.117  11.280  1.00 -0.06           C  
ATOM   2339  N   ARG A1008     -24.431  31.452  10.074  1.00 -0.26           N  
ATOM   2340  CA  ARG A1008     -23.892  30.099  10.006  1.00  0.13           C  
ATOM   2341  C   ARG A1008     -23.229  29.855   8.653  1.00  0.20           C  
ATOM   2342  O   ARG A1008     -22.225  29.146   8.562  1.00 -0.39           O  
ATOM   2343  CB  ARG A1008     -24.954  29.035  10.286  1.00 -0.01           C  
ATOM   2344  CG  ARG A1008     -24.392  27.631  10.151  1.00 -0.02           C  
ATOM   2345  CD  ARG A1008     -25.316  26.546  10.649  1.00  0.06           C  
ATOM   2346  NE  ARG A1008     -24.769  25.238  10.309  1.00 -0.27           N  
ATOM   2347  CZ  ARG A1008     -25.282  24.079  10.705  1.00  0.29           C  
ATOM   2348  NH1 ARG A1008     -24.708  22.940  10.337  1.00 -0.28           N1+
ATOM   2349  NH2 ARG A1008     -26.365  24.056  11.468  1.00 -0.28           N  
ATOM   2350  N   ILE A1009     -23.787  30.451   7.605  1.00 -0.26           N  
ATOM   2351  CA  ILE A1009     -23.157  30.403   6.292  1.00  0.13           C  
ATOM   2352  C   ILE A1009     -21.791  31.078   6.361  1.00  0.20           C  
ATOM   2353  O   ILE A1009     -20.819  30.594   5.781  1.00 -0.39           O  
ATOM   2354  CB  ILE A1009     -24.007  31.108   5.210  1.00 -0.00           C  
ATOM   2355  CG1 ILE A1009     -25.452  30.606   5.234  1.00 -0.05           C  
ATOM   2356  CG2 ILE A1009     -23.397  30.901   3.832  1.00 -0.06           C  
ATOM   2357  CD1 ILE A1009     -25.598  29.124   4.983  1.00 -0.06           C  
ATOM   2358  N   ASP A1010     -21.726  32.191   7.088  1.00 -0.26           N  
ATOM   2359  CA  ASP A1010     -20.504  32.981   7.184  1.00  0.14           C  
ATOM   2360  C   ASP A1010     -19.456  32.356   8.118  1.00  0.21           C  
ATOM   2361  O   ASP A1010     -18.264  32.593   7.937  1.00 -0.39           O  
ATOM   2362  CB  ASP A1010     -20.820  34.413   7.629  1.00  0.04           C  
ATOM   2363  CG  ASP A1010     -21.446  35.242   6.525  1.00  0.04           C  
ATOM   2364  OD1 ASP A1010     -22.260  36.138   6.839  1.00 -0.57           O  
ATOM   2365  OD2 ASP A1010     -21.118  35.003   5.340  1.00 -0.57           O1-
ATOM   2366  N   GLU A1011     -19.895  31.566   9.095  1.00 -0.26           N  
ATOM   2367  CA  GLU A1011     -18.997  31.079  10.132  1.00  0.13           C  
ATOM   2368  C   GLU A1011     -18.784  29.562  10.138  1.00  0.20           C  
ATOM   2369  O   GLU A1011     -17.655  29.086  10.272  1.00 -0.39           O  
ATOM   2370  CB  GLU A1011     -19.475  31.543  11.538  1.00 -0.00           C  
ATOM   2371  CG  GLU A1011     -19.557  33.045  11.702  1.00  0.00           C  
ATOM   2372  CD  GLU A1011     -18.205  33.673  11.927  1.00  0.04           C  
ATOM   2373  OE1 GLU A1011     -17.182  32.955  11.895  1.00 -0.57           O  
ATOM   2374  OE2 GLU A1011     -18.164  34.898  12.146  1.00 -0.57           O1-
ATOM   2375  N   GLY A1012     -19.865  28.805   9.997  1.00 -0.27           N  
ATOM   2376  CA  GLY A1012     -19.777  27.356   9.945  1.00  0.12           C  
ATOM   2377  C   GLY A1012     -19.825  26.655  11.291  1.00  0.20           C  
ATOM   2378  O   GLY A1012     -19.535  27.252  12.330  1.00 -0.39           O  
ATOM   2379  N   LEU A1013     -20.188  25.373  11.261  1.00 -0.26           N  
ATOM   2380  CA  LEU A1013     -20.282  24.547  12.460  1.00  0.13           C  
ATOM   2381  C   LEU A1013     -19.046  23.673  12.630  1.00  0.20           C  
ATOM   2382  O   LEU A1013     -18.996  22.567  12.106  1.00 -0.39           O  
ATOM   2383  CB  LEU A1013     -21.509  23.637  12.371  1.00 -0.01           C  
ATOM   2384  CG  LEU A1013     -22.668  23.836  13.349  1.00 -0.04           C  
ATOM   2385  CD1 LEU A1013     -23.538  22.584  13.398  1.00 -0.06           C  
ATOM   2386  CD2 LEU A1013     -22.159  24.192  14.734  1.00 -0.06           C  
ATOM   2387  N   ARG A1014     -18.053  24.155  13.369  1.00 -0.29           N  
ATOM   2388  CA  ARG A1014     -16.882  23.336  13.668  1.00  0.01           C  
ATOM   2389  C   ARG A1014     -16.840  22.998  15.156  1.00  0.17           C  
ATOM   2390  O   ARG A1014     -16.706  23.885  15.999  1.00 -0.40           O  
ATOM   2391  CB  ARG A1014     -15.598  24.042  13.232  1.00 -0.30           C  
ATOM   2392  N   LEU A1015     -16.955  21.711  15.471  1.00 -0.27           N  
ATOM   2393  CA  LEU A1015     -17.120  21.266  16.855  1.00  0.13           C  
ATOM   2394  C   LEU A1015     -15.819  21.092  17.640  1.00  0.20           C  
ATOM   2395  O   LEU A1015     -15.846  20.737  18.818  1.00 -0.39           O  
ATOM   2396  CB  LEU A1015     -17.940  19.974  16.910  1.00 -0.01           C  
ATOM   2397  CG  LEU A1015     -19.452  20.144  16.750  1.00 -0.04           C  
ATOM   2398  CD1 LEU A1015     -20.163  18.808  16.890  1.00 -0.06           C  
ATOM   2399  CD2 LEU A1015     -19.979  21.145  17.766  1.00 -0.06           C  
ATOM   2400  N   LYS A1016     -14.686  21.335  16.991  1.00 -0.26           N  
ATOM   2401  CA  LYS A1016     -13.400  21.281  17.678  1.00  0.13           C  
ATOM   2402  C   LYS A1016     -12.720  22.643  17.665  1.00  0.20           C  
ATOM   2403  O   LYS A1016     -12.981  23.465  16.787  1.00 -0.39           O  
ATOM   2404  CB  LYS A1016     -12.489  20.218  17.056  1.00 -0.01           C  
ATOM   2405  CG  LYS A1016     -12.844  18.794  17.454  1.00 -0.04           C  
ATOM   2406  CD  LYS A1016     -11.841  17.790  16.909  1.00 -0.01           C  
ATOM   2407  CE  LYS A1016     -12.447  16.949  15.797  1.00 -0.04           C  
ATOM   2408  NZ  LYS A1016     -11.536  15.851  15.370  1.00  0.22           N1+
ATOM   2409  N   ILE A1017     -11.857  22.882  18.647  1.00 -0.26           N  
ATOM   2410  CA  ILE A1017     -11.125  24.140  18.729  1.00  0.13           C  
ATOM   2411  C   ILE A1017     -10.170  24.283  17.549  1.00  0.20           C  
ATOM   2412  O   ILE A1017      -9.321  23.422  17.316  1.00 -0.39           O  
ATOM   2413  CB  ILE A1017     -10.335  24.254  20.047  1.00 -0.00           C  
ATOM   2414  CG1 ILE A1017     -11.285  24.200  21.244  1.00 -0.05           C  
ATOM   2415  CG2 ILE A1017      -9.523  25.539  20.071  1.00 -0.06           C  
ATOM   2416  CD1 ILE A1017     -10.587  24.304  22.583  1.00 -0.06           C  
ATOM   2417  N   TYR A1018     -10.319  25.373  16.806  1.00 -0.26           N  
ATOM   2418  CA  TYR A1018      -9.508  25.608  15.618  1.00  0.14           C  
ATOM   2419  C   TYR A1018      -9.025  27.051  15.561  1.00  0.21           C  
ATOM   2420  O   TYR A1018      -9.721  27.964  16.004  1.00 -0.39           O  
ATOM   2421  CB  TYR A1018     -10.314  25.287  14.355  1.00  0.02           C  
ATOM   2422  CG  TYR A1018     -11.537  26.162  14.167  1.00 -0.05           C  
ATOM   2423  CD1 TYR A1018     -12.747  25.837  14.768  1.00 -0.07           C  
ATOM   2424  CD2 TYR A1018     -11.484  27.312  13.388  1.00 -0.07           C  
ATOM   2425  CE1 TYR A1018     -13.865  26.633  14.603  1.00 -0.04           C  
ATOM   2426  CE2 TYR A1018     -12.599  28.113  13.217  1.00 -0.04           C  
ATOM   2427  CZ  TYR A1018     -13.787  27.768  13.826  1.00  0.08           C  
ATOM   2428  OH  TYR A1018     -14.900  28.559  13.659  1.00 -0.34           O  
ATOM   2429  N   LYS A1019      -7.830  27.253  15.015  1.00 -0.26           N  
ATOM   2430  CA  LYS A1019      -7.344  28.600  14.756  1.00  0.13           C  
ATOM   2431  C   LYS A1019      -8.121  29.187  13.584  1.00  0.20           C  
ATOM   2432  O   LYS A1019      -8.237  28.559  12.532  1.00 -0.39           O  
ATOM   2433  CB  LYS A1019      -5.844  28.594  14.451  1.00 -0.01           C  
ATOM   2434  CG  LYS A1019      -4.967  28.176  15.620  1.00 -0.04           C  
ATOM   2435  CD  LYS A1019      -3.506  28.507  15.353  1.00 -0.01           C  
ATOM   2436  CE  LYS A1019      -2.623  28.098  16.519  1.00 -0.04           C  
ATOM   2437  NZ  LYS A1019      -1.225  28.588  16.372  1.00  0.22           N1+
ATOM   2438  N   ASN A1020      -8.661  30.388  13.771  1.00 -0.26           N  
ATOM   2439  CA  ASN A1020      -9.484  31.017  12.745  1.00  0.15           C  
ATOM   2440  C   ASN A1020      -8.635  31.681  11.666  1.00  0.21           C  
ATOM   2441  O   ASN A1020      -7.438  31.415  11.552  1.00 -0.39           O  
ATOM   2442  CB  ASN A1020     -10.435  32.042  13.370  1.00  0.08           C  
ATOM   2443  CG  ASN A1020      -9.708  33.254  13.922  1.00  0.18           C  
ATOM   2444  ND2 ASN A1020     -10.308  34.350  13.941  1.00 -0.30           N  
ATOM   2445  OD1 ASN A1020      -8.538  33.113  14.337  1.00 -0.40           O  
ATOM   2446  N   THR A1021      -9.267  32.543  10.874  1.00 -0.26           N  
ATOM   2447  CA  THR A1021      -8.570  33.286   9.833  1.00  0.16           C  
ATOM   2448  C   THR A1021      -7.545  34.236  10.445  1.00  0.21           C  
ATOM   2449  O   THR A1021      -6.466  34.444   9.890  1.00 -0.39           O  
ATOM   2450  CB  THR A1021      -9.552  34.100   8.971  1.00  0.09           C  
ATOM   2451  CG2 THR A1021     -10.563  33.182   8.302  1.00 -0.03           C  
ATOM   2452  OG1 THR A1021     -10.246  35.044   9.797  1.00 -0.39           O  
ATOM   2453  N   GLU A1022      -7.892  34.804  11.595  1.00 -0.26           N  
ATOM   2454  CA  GLU A1022      -7.014  35.736  12.294  1.00  0.13           C  
ATOM   2455  C   GLU A1022      -5.972  34.999  13.135  1.00  0.20           C  
ATOM   2456  O   GLU A1022      -5.109  35.623  13.755  1.00 -0.39           O  
ATOM   2457  CB  GLU A1022      -7.834  36.679  13.178  1.00 -0.00           C  
ATOM   2458  CG  GLU A1022      -8.857  37.523  12.427  1.00  0.00           C  
ATOM   2459  CD  GLU A1022      -8.300  38.857  11.962  1.00  0.04           C  
ATOM   2460  OE1 GLU A1022      -7.061  39.000  11.892  1.00 -0.57           O  
ATOM   2461  OE2 GLU A1022      -9.104  39.768  11.672  1.00 -0.57           O1-
ATOM   2462  N   GLY A1023      -6.062  33.673  13.159  1.00 -0.27           N  
ATOM   2463  CA  GLY A1023      -5.084  32.850  13.850  1.00  0.12           C  
ATOM   2464  C   GLY A1023      -5.339  32.677  15.335  1.00  0.20           C  
ATOM   2465  O   GLY A1023      -4.423  32.360  16.096  1.00 -0.39           O  
ATOM   2466  N   TYR A1024      -6.584  32.880  15.753  1.00 -0.29           N  
ATOM   2467  CA  TYR A1024      -6.950  32.737  17.160  1.00  0.01           C  
ATOM   2468  C   TYR A1024      -7.779  31.478  17.388  1.00  0.17           C  
ATOM   2469  O   TYR A1024      -8.537  31.057  16.514  1.00 -0.40           O  
ATOM   2470  CB  TYR A1024      -7.720  33.968  17.641  1.00 -0.30           C  
ATOM   2471  N   TYR A1025      -7.634  30.883  18.569  1.00 -0.26           N  
ATOM   2472  CA  TYR A1025      -8.350  29.655  18.904  1.00  0.14           C  
ATOM   2473  C   TYR A1025      -9.853  29.889  19.006  1.00  0.21           C  
ATOM   2474  O   TYR A1025     -10.321  30.674  19.831  1.00 -0.39           O  
ATOM   2475  CB  TYR A1025      -7.795  29.036  20.190  1.00  0.02           C  
ATOM   2476  CG  TYR A1025      -6.427  28.420  20.005  1.00 -0.05           C  
ATOM   2477  CD1 TYR A1025      -6.262  27.042  19.993  1.00 -0.07           C  
ATOM   2478  CD2 TYR A1025      -5.304  29.217  19.819  1.00 -0.07           C  
ATOM   2479  CE1 TYR A1025      -5.017  26.475  19.815  1.00 -0.04           C  
ATOM   2480  CE2 TYR A1025      -4.057  28.658  19.637  1.00 -0.04           C  
ATOM   2481  CZ  TYR A1025      -3.916  27.287  19.636  1.00  0.08           C  
ATOM   2482  OH  TYR A1025      -2.671  26.731  19.458  1.00 -0.34           O  
ATOM   2483  N   THR A1026     -10.599  29.191  18.158  1.00 -0.26           N  
ATOM   2484  CA  THR A1026     -12.024  29.432  17.983  1.00  0.16           C  
ATOM   2485  C   THR A1026     -12.779  28.102  17.962  1.00  0.21           C  
ATOM   2486  O   THR A1026     -12.208  27.067  17.620  1.00 -0.39           O  
ATOM   2487  CB  THR A1026     -12.271  30.207  16.665  1.00  0.09           C  
ATOM   2488  CG2 THR A1026     -13.726  30.629  16.521  1.00 -0.03           C  
ATOM   2489  OG1 THR A1026     -11.440  31.375  16.634  1.00 -0.39           O  
ATOM   2490  N   ILE A1027     -14.053  28.131  18.342  1.00 -0.26           N  
ATOM   2491  CA  ILE A1027     -14.890  26.936  18.321  1.00  0.13           C  
ATOM   2492  C   ILE A1027     -16.367  27.314  18.169  1.00  0.20           C  
ATOM   2493  O   ILE A1027     -16.762  28.438  18.482  1.00 -0.39           O  
ATOM   2494  CB  ILE A1027     -14.677  26.080  19.595  1.00 -0.00           C  
ATOM   2495  CG1 ILE A1027     -15.274  24.679  19.422  1.00 -0.05           C  
ATOM   2496  CG2 ILE A1027     -15.237  26.789  20.822  1.00 -0.06           C  
ATOM   2497  CD1 ILE A1027     -15.086  23.778  20.614  1.00 -0.06           C  
ATOM   2498  N   GLY A1028     -17.172  26.379  17.671  1.00 -0.27           N  
ATOM   2499  CA  GLY A1028     -18.595  26.604  17.495  1.00  0.12           C  
ATOM   2500  C   GLY A1028     -18.886  27.370  16.222  1.00  0.20           C  
ATOM   2501  O   GLY A1028     -18.268  27.124  15.185  1.00 -0.39           O  
ATOM   2502  N   ILE A1029     -19.833  28.297  16.298  1.00 -0.26           N  
ATOM   2503  CA  ILE A1029     -20.115  29.186  15.178  1.00  0.13           C  
ATOM   2504  C   ILE A1029     -19.485  30.555  15.427  1.00  0.20           C  
ATOM   2505  O   ILE A1029     -20.094  31.433  16.039  1.00 -0.39           O  
ATOM   2506  CB  ILE A1029     -21.632  29.329  14.921  1.00 -0.00           C  
ATOM   2507  CG1 ILE A1029     -22.250  27.966  14.611  1.00 -0.05           C  
ATOM   2508  CG2 ILE A1029     -21.900  30.285  13.769  1.00 -0.06           C  
ATOM   2509  CD1 ILE A1029     -23.718  28.030  14.244  1.00 -0.06           C  
ATOM   2510  N   GLY A1030     -18.245  30.712  14.974  1.00 -0.27           N  
ATOM   2511  CA  GLY A1030     -17.540  31.978  15.054  1.00  0.12           C  
ATOM   2512  C   GLY A1030     -17.267  32.507  16.451  1.00  0.20           C  
ATOM   2513  O   GLY A1030     -16.818  33.642  16.604  1.00 -0.39           O  
ATOM   2514  N   HIS A1031     -17.528  31.694  17.471  1.00 -0.26           N  
ATOM   2515  CA  HIS A1031     -17.344  32.133  18.852  1.00  0.14           C  
ATOM   2516  C   HIS A1031     -15.870  32.184  19.246  1.00  0.21           C  
ATOM   2517  O   HIS A1031     -15.187  31.160  19.270  1.00 -0.39           O  
ATOM   2518  CB  HIS A1031     -18.113  31.236  19.822  1.00  0.04           C  
ATOM   2519  CG  HIS A1031     -18.050  31.700  21.244  1.00  0.06           C  
ATOM   2520  CD2 HIS A1031     -17.194  31.394  22.246  1.00 -0.03           C  
ATOM   2521  ND1 HIS A1031     -18.942  32.611  21.768  1.00 -0.26           N  
ATOM   2522  CE1 HIS A1031     -18.643  32.840  23.033  1.00  0.09           C  
ATOM   2523  NE2 HIS A1031     -17.584  32.112  23.349  1.00 -0.34           N  
ATOM   2524  N   LEU A1032     -15.394  33.381  19.570  1.00 -0.26           N  
ATOM   2525  CA  LEU A1032     -13.989  33.592  19.899  1.00  0.13           C  
ATOM   2526  C   LEU A1032     -13.679  33.207  21.346  1.00  0.20           C  
ATOM   2527  O   LEU A1032     -14.559  33.236  22.207  1.00 -0.39           O  
ATOM   2528  CB  LEU A1032     -13.604  35.051  19.639  1.00 -0.01           C  
ATOM   2529  CG  LEU A1032     -12.115  35.378  19.533  1.00 -0.04           C  
ATOM   2530  CD1 LEU A1032     -11.437  34.445  18.542  1.00 -0.06           C  
ATOM   2531  CD2 LEU A1032     -11.919  36.829  19.124  1.00 -0.06           C  
ATOM   2532  N   LEU A1033     -12.426  32.847  21.605  1.00 -0.26           N  
ATOM   2533  CA  LEU A1033     -12.006  32.410  22.934  1.00  0.13           C  
ATOM   2534  C   LEU A1033     -10.912  33.298  23.526  1.00  0.20           C  
ATOM   2535  O   LEU A1033     -11.177  34.121  24.403  1.00 -0.39           O  
ATOM   2536  CB  LEU A1033     -11.531  30.956  22.892  1.00 -0.01           C  
ATOM   2537  CG  LEU A1033     -12.560  29.902  22.476  1.00 -0.04           C  
ATOM   2538  CD1 LEU A1033     -11.890  28.550  22.290  1.00 -0.06           C  
ATOM   2539  CD2 LEU A1033     -13.682  29.808  23.498  1.00 -0.06           C  
ATOM   2540  N   THR A1034      -9.682  33.125  23.049  1.00 -0.26           N  
ATOM   2541  CA  THR A1034      -8.547  33.867  23.592  1.00  0.16           C  
ATOM   2542  C   THR A1034      -7.470  34.170  22.550  1.00  0.20           C  
ATOM   2543  O   THR A1034      -7.280  33.417  21.596  1.00 -0.39           O  
ATOM   2544  CB  THR A1034      -7.901  33.118  24.777  1.00  0.09           C  
ATOM   2545  CG2 THR A1034      -7.536  31.696  24.375  1.00 -0.03           C  
ATOM   2546  OG1 THR A1034      -6.719  33.809  25.200  1.00 -0.39           O  
ATOM   2547  N   LYS A1035      -6.764  35.279  22.754  1.00 -0.29           N  
ATOM   2548  CA  LYS A1035      -5.688  35.687  21.861  1.00  0.01           C  
ATOM   2549  C   LYS A1035      -4.466  34.782  22.010  1.00  0.17           C  
ATOM   2550  O   LYS A1035      -3.720  34.569  21.054  1.00 -0.40           O  
ATOM   2551  CB  LYS A1035      -5.294  37.142  22.130  1.00 -0.30           C  
ATOM   2552  N   SER A1036      -4.278  34.253  23.215  1.00 -0.26           N  
ATOM   2553  CA  SER A1036      -3.127  33.415  23.539  1.00  0.15           C  
ATOM   2554  C   SER A1036      -3.087  32.117  22.734  1.00  0.21           C  
ATOM   2555  O   SER A1036      -4.128  31.508  22.473  1.00 -0.39           O  
ATOM   2556  CB  SER A1036      -3.106  33.107  25.037  1.00  0.08           C  
ATOM   2557  OG  SER A1036      -2.080  32.185  25.361  1.00 -0.39           O  
ATOM   2558  N   PRO A1037      -1.874  31.687  22.342  1.00 -0.25           N  
ATOM   2559  CA  PRO A1037      -1.657  30.481  21.534  1.00  0.13           C  
ATOM   2560  C   PRO A1037      -1.786  29.158  22.296  1.00  0.20           C  
ATOM   2561  O   PRO A1037      -1.908  28.112  21.658  1.00 -0.39           O  
ATOM   2562  CB  PRO A1037      -0.222  30.652  21.040  1.00 -0.01           C  
ATOM   2563  CG  PRO A1037       0.434  31.455  22.100  1.00 -0.03           C  
ATOM   2564  CD  PRO A1037      -0.620  32.424  22.559  1.00  0.04           C  
ATOM   2565  N   SER A1038      -1.747  29.191  23.624  1.00 -0.26           N  
ATOM   2566  CA  SER A1038      -1.832  27.958  24.402  1.00  0.15           C  
ATOM   2567  C   SER A1038      -3.243  27.373  24.370  1.00  0.21           C  
ATOM   2568  O   SER A1038      -4.231  28.101  24.480  1.00 -0.39           O  
ATOM   2569  CB  SER A1038      -1.373  28.176  25.839  1.00  0.08           C  
ATOM   2570  OG  SER A1038      -1.440  26.962  26.568  1.00 -0.39           O  
ATOM   2571  N   LEU A1039      -3.325  26.055  24.216  1.00 -0.26           N  
ATOM   2572  CA  LEU A1039      -4.607  25.365  24.107  1.00  0.13           C  
ATOM   2573  C   LEU A1039      -5.391  25.345  25.417  1.00  0.20           C  
ATOM   2574  O   LEU A1039      -6.619  25.451  25.410  1.00 -0.39           O  
ATOM   2575  CB  LEU A1039      -4.408  23.937  23.590  1.00 -0.01           C  
ATOM   2576  CG  LEU A1039      -5.642  23.028  23.563  1.00 -0.04           C  
ATOM   2577  CD1 LEU A1039      -6.709  23.580  22.627  1.00 -0.06           C  
ATOM   2578  CD2 LEU A1039      -5.258  21.608  23.172  1.00 -0.06           C  
ATOM   2579  N   ASN A1040      -4.686  25.201  26.537  1.00 -0.26           N  
ATOM   2580  CA  ASN A1040      -5.341  25.149  27.842  1.00  0.15           C  
ATOM   2581  C   ASN A1040      -6.155  26.406  28.110  1.00  0.21           C  
ATOM   2582  O   ASN A1040      -7.319  26.326  28.498  1.00 -0.39           O  
ATOM   2583  CB  ASN A1040      -4.324  24.926  28.966  1.00  0.08           C  
ATOM   2584  CG  ASN A1040      -4.985  24.597  30.302  1.00  0.18           C  
ATOM   2585  ND2 ASN A1040      -4.315  23.787  31.104  1.00 -0.30           N  
ATOM   2586  OD1 ASN A1040      -6.082  25.063  30.605  1.00 -0.40           O  
ATOM   2587  N   ALA A1041      -5.542  27.566  27.890  1.00 -0.26           N  
ATOM   2588  CA  ALA A1041      -6.223  28.838  28.103  1.00  0.13           C  
ATOM   2589  C   ALA A1041      -7.432  28.987  27.184  1.00  0.20           C  
ATOM   2590  O   ALA A1041      -8.294  29.829  27.417  1.00 -0.39           O  
ATOM   2591  CB  ALA A1041      -5.258  29.998  27.912  1.00 -0.02           C  
ATOM   2592  N   ALA A1042      -7.486  28.170  26.138  1.00 -0.26           N  
ATOM   2593  CA  ALA A1042      -8.640  28.138  25.250  1.00  0.13           C  
ATOM   2594  C   ALA A1042      -9.631  27.076  25.715  1.00  0.20           C  
ATOM   2595  O   ALA A1042     -10.844  27.270  25.646  1.00 -0.39           O  
ATOM   2596  CB  ALA A1042      -8.202  27.868  23.821  1.00 -0.02           C  
ATOM   2597  N   LYS A1043      -9.102  25.954  26.192  1.00 -0.26           N  
ATOM   2598  CA  LYS A1043      -9.931  24.857  26.677  1.00  0.13           C  
ATOM   2599  C   LYS A1043     -10.567  25.216  28.015  1.00  0.20           C  
ATOM   2600  O   LYS A1043     -11.699  24.826  28.298  1.00 -0.39           O  
ATOM   2601  CB  LYS A1043      -9.100  23.581  26.818  1.00 -0.01           C  
ATOM   2602  CG  LYS A1043      -9.914  22.338  27.136  1.00 -0.04           C  
ATOM   2603  CD  LYS A1043      -9.030  21.234  27.692  1.00 -0.01           C  
ATOM   2604  CE  LYS A1043      -8.435  21.637  29.032  1.00 -0.04           C  
ATOM   2605  NZ  LYS A1043      -7.494  20.612  29.562  1.00  0.22           N1+
ATOM   2606  N   SER A1044      -9.832  25.962  28.834  1.00 -0.26           N  
ATOM   2607  CA  SER A1044     -10.332  26.396  30.134  1.00  0.15           C  
ATOM   2608  C   SER A1044     -11.384  27.485  29.961  1.00  0.21           C  
ATOM   2609  O   SER A1044     -12.322  27.587  30.753  1.00 -0.39           O  
ATOM   2610  CB  SER A1044      -9.186  26.905  31.009  1.00  0.08           C  
ATOM   2611  OG  SER A1044      -8.121  25.971  31.046  1.00 -0.39           O  
ATOM   2612  N   GLU A1045     -11.217  28.301  28.926  1.00 -0.26           N  
ATOM   2613  CA  GLU A1045     -12.214  29.306  28.576  1.00  0.13           C  
ATOM   2614  C   GLU A1045     -13.449  28.622  28.014  1.00  0.20           C  
ATOM   2615  O   GLU A1045     -14.575  29.075  28.221  1.00 -0.39           O  
ATOM   2616  CB  GLU A1045     -11.653  30.299  27.557  1.00 -0.00           C  
ATOM   2617  CG  GLU A1045     -10.813  31.408  28.167  1.00  0.00           C  
ATOM   2618  CD  GLU A1045     -11.619  32.326  29.060  1.00  0.04           C  
ATOM   2619  OE1 GLU A1045     -12.809  32.556  28.759  1.00 -0.57           O  
ATOM   2620  OE2 GLU A1045     -11.063  32.814  30.066  1.00 -0.57           O1-
ATOM   2621  N   LEU A1046     -13.226  27.526  27.297  1.00 -0.26           N  
ATOM   2622  CA  LEU A1046     -14.315  26.717  26.772  1.00  0.13           C  
ATOM   2623  C   LEU A1046     -15.029  26.015  27.920  1.00  0.20           C  
ATOM   2624  O   LEU A1046     -16.253  25.896  27.919  1.00 -0.39           O  
ATOM   2625  CB  LEU A1046     -13.781  25.696  25.766  1.00 -0.01           C  
ATOM   2626  CG  LEU A1046     -14.798  24.762  25.109  1.00 -0.04           C  
ATOM   2627  CD1 LEU A1046     -15.923  25.550  24.459  1.00 -0.06           C  
ATOM   2628  CD2 LEU A1046     -14.105  23.874  24.091  1.00 -0.06           C  
ATOM   2629  N   ASP A1047     -14.255  25.558  28.900  1.00 -0.26           N  
ATOM   2630  CA  ASP A1047     -14.815  24.954  30.104  1.00  0.14           C  
ATOM   2631  C   ASP A1047     -15.619  25.978  30.893  1.00  0.20           C  
ATOM   2632  O   ASP A1047     -16.662  25.658  31.464  1.00 -0.39           O  
ATOM   2633  CB  ASP A1047     -13.705  24.381  30.989  1.00  0.04           C  
ATOM   2634  CG  ASP A1047     -13.057  23.148  30.392  1.00  0.04           C  
ATOM   2635  OD1 ASP A1047     -13.722  22.449  29.600  1.00 -0.57           O  
ATOM   2636  OD2 ASP A1047     -11.882  22.876  30.717  1.00 -0.57           O1-
ATOM   2637  N   LYS A1048     -15.122  27.210  30.922  1.00 -0.29           N  
ATOM   2638  CA  LYS A1048     -15.795  28.289  31.630  1.00  0.01           C  
ATOM   2639  C   LYS A1048     -17.089  28.694  30.935  1.00  0.17           C  
ATOM   2640  O   LYS A1048     -18.081  29.010  31.588  1.00 -0.40           O  
ATOM   2641  CB  LYS A1048     -14.864  29.498  31.776  1.00 -0.30           C  
ATOM   2642  N   ALA A1049     -17.075  28.672  29.606  1.00 -0.27           N  
ATOM   2643  CA  ALA A1049     -18.236  29.072  28.818  1.00  0.13           C  
ATOM   2644  C   ALA A1049     -19.335  28.009  28.875  1.00  0.20           C  
ATOM   2645  O   ALA A1049     -20.493  28.311  28.603  1.00 -0.39           O  
ATOM   2646  CB  ALA A1049     -17.830  29.335  27.376  1.00 -0.02           C  
ATOM   2647  N   ILE A1050     -18.974  26.780  29.233  1.00 -0.26           N  
ATOM   2648  CA  ILE A1050     -19.928  25.669  29.205  1.00  0.13           C  
ATOM   2649  C   ILE A1050     -20.389  25.196  30.595  1.00  0.20           C  
ATOM   2650  O   ILE A1050     -21.581  24.933  30.832  1.00 -0.39           O  
ATOM   2651  CB  ILE A1050     -19.373  24.466  28.405  1.00 -0.00           C  
ATOM   2652  CG1 ILE A1050     -19.091  24.880  26.956  1.00 -0.05           C  
ATOM   2653  CG2 ILE A1050     -20.338  23.300  28.427  1.00 -0.06           C  
ATOM   2654  CD1 ILE A1050     -20.311  25.347  26.203  1.00 -0.06           C  
ATOM   2655  N   GLY A1051     -19.448  25.083  31.515  1.00 -0.27           N  
ATOM   2656  CA  GLY A1051     -19.789  24.631  32.850  1.00  0.12           C  
ATOM   2657  C   GLY A1051     -19.366  23.214  33.186  1.00  0.20           C  
ATOM   2658  O   GLY A1051     -19.287  22.829  34.360  1.00 -0.39           O  
ATOM   2659  N   ARG A1052     -19.085  22.437  32.148  1.00 -0.26           N  
ATOM   2660  CA  ARG A1052     -18.542  21.102  32.317  1.00  0.13           C  
ATOM   2661  C   ARG A1052     -17.242  20.979  31.527  1.00  0.20           C  
ATOM   2662  O   ARG A1052     -17.051  21.671  30.527  1.00 -0.39           O  
ATOM   2663  CB  ARG A1052     -19.553  20.055  31.850  1.00 -0.01           C  
ATOM   2664  CG  ARG A1052     -20.042  20.268  30.431  1.00 -0.02           C  
ATOM   2665  CD  ARG A1052     -20.700  19.023  29.864  1.00  0.06           C  
ATOM   2666  NE  ARG A1052     -20.719  19.063  28.404  1.00 -0.27           N  
ATOM   2667  CZ  ARG A1052     -19.677  18.749  27.640  1.00  0.29           C  
ATOM   2668  NH1 ARG A1052     -18.534  18.372  28.197  1.00 -0.28           N1+
ATOM   2669  NH2 ARG A1052     -19.775  18.814  26.319  1.00 -0.28           N  
ATOM   2670  N   ASN A1053     -16.350  20.101  31.976  1.00 -0.26           N  
ATOM   2671  CA  ASN A1053     -15.053  19.938  31.321  1.00  0.15           C  
ATOM   2672  C   ASN A1053     -15.189  19.453  29.878  1.00  0.21           C  
ATOM   2673  O   ASN A1053     -15.630  18.333  29.626  1.00 -0.39           O  
ATOM   2674  CB  ASN A1053     -14.144  19.006  32.127  1.00  0.08           C  
ATOM   2675  CG  ASN A1053     -12.712  19.002  31.616  1.00  0.18           C  
ATOM   2676  ND2 ASN A1053     -12.271  20.137  31.086  1.00 -0.30           N  
ATOM   2677  OD1 ASN A1053     -12.014  17.991  31.694  1.00 -0.40           O  
ATOM   2678  N   THR A1054     -14.797  20.309  28.939  1.00 -0.26           N  
ATOM   2679  CA  THR A1054     -15.039  20.068  27.520  1.00  0.16           C  
ATOM   2680  C   THR A1054     -13.959  19.237  26.828  1.00  0.21           C  
ATOM   2681  O   THR A1054     -14.262  18.475  25.910  1.00 -0.39           O  
ATOM   2682  CB  THR A1054     -15.182  21.394  26.749  1.00  0.09           C  
ATOM   2683  CG2 THR A1054     -16.481  22.092  27.122  1.00 -0.03           C  
ATOM   2684  OG1 THR A1054     -14.079  22.252  27.070  1.00 -0.39           O  
ATOM   2685  N   ASN A1055     -12.708  19.407  27.260  1.00 -0.26           N  
ATOM   2686  CA  ASN A1055     -11.552  18.784  26.617  1.00  0.15           C  
ATOM   2687  C   ASN A1055     -11.348  19.300  25.185  1.00  0.21           C  
ATOM   2688  O   ASN A1055     -10.536  18.769  24.429  1.00 -0.39           O  
ATOM   2689  CB  ASN A1055     -11.645  17.246  26.659  1.00  0.08           C  
ATOM   2690  CG  ASN A1055     -10.354  16.567  26.239  1.00  0.18           C  
ATOM   2691  ND2 ASN A1055     -10.480  15.418  25.589  1.00 -0.30           N  
ATOM   2692  OD1 ASN A1055      -9.259  17.078  26.481  1.00 -0.40           O  
ATOM   2693  N   GLY A1056     -12.074  20.354  24.827  1.00 -0.27           N  
ATOM   2694  CA  GLY A1056     -11.954  20.956  23.514  1.00  0.12           C  
ATOM   2695  C   GLY A1056     -13.026  20.502  22.540  1.00  0.20           C  
ATOM   2696  O   GLY A1056     -12.939  20.778  21.344  1.00 -0.39           O  
ATOM   2697  N   VAL A1057     -14.037  19.803  23.045  1.00 -0.26           N  
ATOM   2698  CA  VAL A1057     -15.122  19.299  22.204  1.00  0.13           C  
ATOM   2699  C   VAL A1057     -16.489  19.558  22.833  1.00  0.20           C  
ATOM   2700  O   VAL A1057     -16.722  19.222  23.995  1.00 -0.39           O  
ATOM   2701  CB  VAL A1057     -14.975  17.784  21.933  1.00 -0.01           C  
ATOM   2702  CG1 VAL A1057     -16.168  17.267  21.146  1.00 -0.06           C  
ATOM   2703  CG2 VAL A1057     -13.678  17.489  21.194  1.00 -0.06           C  
ATOM   2704  N   ILE A1058     -17.387  20.162  22.061  1.00 -0.26           N  
ATOM   2705  CA  ILE A1058     -18.750  20.409  22.518  1.00  0.13           C  
ATOM   2706  C   ILE A1058     -19.763  19.679  21.638  1.00  0.20           C  
ATOM   2707  O   ILE A1058     -19.390  19.000  20.681  1.00 -0.39           O  
ATOM   2708  CB  ILE A1058     -19.082  21.913  22.530  1.00 -0.00           C  
ATOM   2709  CG1 ILE A1058     -19.042  22.484  21.111  1.00 -0.05           C  
ATOM   2710  CG2 ILE A1058     -18.128  22.663  23.448  1.00 -0.06           C  
ATOM   2711  CD1 ILE A1058     -19.459  23.937  21.027  1.00 -0.06           C  
ATOM   2712  N   THR A1059     -21.043  19.818  21.969  1.00 -0.26           N  
ATOM   2713  CA  THR A1059     -22.102  19.203  21.176  1.00  0.16           C  
ATOM   2714  C   THR A1059     -22.871  20.255  20.384  1.00  0.21           C  
ATOM   2715  O   THR A1059     -22.773  21.450  20.667  1.00 -0.39           O  
ATOM   2716  CB  THR A1059     -23.081  18.393  22.051  1.00  0.09           C  
ATOM   2717  CG2 THR A1059     -22.333  17.330  22.841  1.00 -0.03           C  
ATOM   2718  OG1 THR A1059     -23.760  19.270  22.959  1.00 -0.39           O  
ATOM   2719  N   LYS A1060     -23.629  19.800  19.390  1.00 -0.26           N  
ATOM   2720  CA  LYS A1060     -24.379  20.690  18.508  1.00  0.13           C  
ATOM   2721  C   LYS A1060     -25.319  21.618  19.273  1.00  0.20           C  
ATOM   2722  O   LYS A1060     -25.460  22.794  18.933  1.00 -0.39           O  
ATOM   2723  CB  LYS A1060     -25.174  19.878  17.482  1.00 -0.01           C  
ATOM   2724  CG  LYS A1060     -26.091  20.726  16.621  1.00 -0.04           C  
ATOM   2725  CD  LYS A1060     -26.919  19.885  15.672  1.00 -0.01           C  
ATOM   2726  CE  LYS A1060     -27.921  20.756  14.941  1.00 -0.04           C  
ATOM   2727  NZ  LYS A1060     -27.259  21.937  14.319  1.00  0.22           N1+
ATOM   2728  N   ASP A1061     -25.956  21.084  20.308  1.00 -0.26           N  
ATOM   2729  CA  ASP A1061     -26.867  21.870  21.129  1.00  0.14           C  
ATOM   2730  C   ASP A1061     -26.094  22.929  21.908  1.00  0.21           C  
ATOM   2731  O   ASP A1061     -26.583  24.039  22.120  1.00 -0.39           O  
ATOM   2732  CB  ASP A1061     -27.637  20.964  22.089  1.00  0.04           C  
ATOM   2733  CG  ASP A1061     -29.100  21.347  22.204  1.00  0.04           C  
ATOM   2734  OD1 ASP A1061     -29.943  20.434  22.337  1.00 -0.57           O  
ATOM   2735  OD2 ASP A1061     -29.408  22.556  22.157  1.00 -0.57           O1-
ATOM   2736  N   GLU A1062     -24.883  22.577  22.327  1.00 -0.26           N  
ATOM   2737  CA  GLU A1062     -24.028  23.498  23.066  1.00  0.13           C  
ATOM   2738  C   GLU A1062     -23.512  24.620  22.169  1.00  0.20           C  
ATOM   2739  O   GLU A1062     -23.298  25.743  22.625  1.00 -0.39           O  
ATOM   2740  CB  GLU A1062     -22.863  22.748  23.717  1.00 -0.00           C  
ATOM   2741  CG  GLU A1062     -23.288  21.820  24.846  1.00  0.00           C  
ATOM   2742  CD  GLU A1062     -22.125  21.065  25.461  1.00  0.04           C  
ATOM   2743  OE1 GLU A1062     -21.061  20.978  24.816  1.00 -0.57           O  
ATOM   2744  OE2 GLU A1062     -22.275  20.557  26.592  1.00 -0.57           O1-
ATOM   2745  N   ALA A1063     -23.317  24.310  20.891  1.00 -0.26           N  
ATOM   2746  CA  ALA A1063     -22.883  25.308  19.921  1.00  0.13           C  
ATOM   2747  C   ALA A1063     -24.032  26.247  19.571  1.00  0.20           C  
ATOM   2748  O   ALA A1063     -23.842  27.458  19.466  1.00 -0.39           O  
ATOM   2749  CB  ALA A1063     -22.346  24.635  18.669  1.00 -0.02           C  
ATOM   2750  N   GLU A1064     -25.221  25.680  19.393  1.00 -0.26           N  
ATOM   2751  CA  GLU A1064     -26.413  26.468  19.094  1.00  0.13           C  
ATOM   2752  C   GLU A1064     -26.748  27.401  20.253  1.00  0.20           C  
ATOM   2753  O   GLU A1064     -27.189  28.532  20.047  1.00 -0.39           O  
ATOM   2754  CB  GLU A1064     -27.603  25.552  18.795  1.00 -0.00           C  
ATOM   2755  CG  GLU A1064     -28.192  25.725  17.402  1.00  0.00           C  
ATOM   2756  CD  GLU A1064     -29.339  24.769  17.128  1.00  0.04           C  
ATOM   2757  OE1 GLU A1064     -30.107  24.471  18.068  1.00 -0.57           O  
ATOM   2758  OE2 GLU A1064     -29.469  24.312  15.972  1.00 -0.57           O1-
ATOM   2759  N   LYS A1065     -26.535  26.916  21.473  1.00 -0.26           N  
ATOM   2760  CA  LYS A1065     -26.758  27.715  22.670  1.00  0.13           C  
ATOM   2761  C   LYS A1065     -25.704  28.812  22.782  1.00  0.20           C  
ATOM   2762  O   LYS A1065     -26.008  29.944  23.160  1.00 -0.39           O  
ATOM   2763  CB  LYS A1065     -26.729  26.827  23.917  1.00 -0.01           C  
ATOM   2764  CG  LYS A1065     -28.037  26.788  24.695  1.00 -0.04           C  
ATOM   2765  CD  LYS A1065     -27.934  25.837  25.879  1.00 -0.01           C  
ATOM   2766  CE  LYS A1065     -29.125  25.965  26.819  1.00 -0.04           C  
ATOM   2767  NZ  LYS A1065     -30.400  25.505  26.202  1.00  0.22           N1+
ATOM   2768  N   LEU A1066     -24.465  28.465  22.447  1.00 -0.26           N  
ATOM   2769  CA  LEU A1066     -23.366  29.425  22.420  1.00  0.13           C  
ATOM   2770  C   LEU A1066     -23.622  30.484  21.356  1.00  0.20           C  
ATOM   2771  O   LEU A1066     -23.145  31.614  21.455  1.00 -0.39           O  
ATOM   2772  CB  LEU A1066     -22.049  28.708  22.115  1.00 -0.01           C  
ATOM   2773  CG  LEU A1066     -20.956  28.716  23.182  1.00 -0.04           C  
ATOM   2774  CD1 LEU A1066     -19.700  28.037  22.657  1.00 -0.06           C  
ATOM   2775  CD2 LEU A1066     -20.653  30.133  23.623  1.00 -0.06           C  
ATOM   2776  N   PHE A1067     -24.380  30.099  20.336  1.00 -0.26           N  
ATOM   2777  CA  PHE A1067     -24.670  30.966  19.203  1.00  0.14           C  
ATOM   2778  C   PHE A1067     -25.682  32.047  19.571  1.00  0.21           C  
ATOM   2779  O   PHE A1067     -25.410  33.237  19.419  1.00 -0.39           O  
ATOM   2780  CB  PHE A1067     -25.187  30.123  18.034  1.00  0.02           C  
ATOM   2781  CG  PHE A1067     -25.327  30.881  16.747  1.00 -0.04           C  
ATOM   2782  CD1 PHE A1067     -24.311  31.708  16.299  1.00 -0.06           C  
ATOM   2783  CD2 PHE A1067     -26.466  30.747  15.971  1.00 -0.06           C  
ATOM   2784  CE1 PHE A1067     -24.437  32.402  15.110  1.00 -0.07           C  
ATOM   2785  CE2 PHE A1067     -26.597  31.436  14.780  1.00 -0.07           C  
ATOM   2786  CZ  PHE A1067     -25.581  32.264  14.349  1.00 -0.07           C  
ATOM   2787  N   ASN A1068     -26.842  31.621  20.066  1.00 -0.26           N  
ATOM   2788  CA  ASN A1068     -27.938  32.532  20.395  1.00  0.15           C  
ATOM   2789  C   ASN A1068     -27.566  33.639  21.378  1.00  0.21           C  
ATOM   2790  O   ASN A1068     -28.046  34.767  21.261  1.00 -0.39           O  
ATOM   2791  CB  ASN A1068     -29.142  31.748  20.923  1.00  0.08           C  
ATOM   2792  CG  ASN A1068     -29.890  31.018  19.825  1.00  0.18           C  
ATOM   2793  ND2 ASN A1068     -29.256  30.001  19.250  1.00 -0.30           N  
ATOM   2794  OD1 ASN A1068     -31.021  31.370  19.490  1.00 -0.40           O  
ATOM   2795  N   GLN A1069     -26.713  33.317  22.346  1.00 -0.26           N  
ATOM   2796  CA  GLN A1069     -26.304  34.300  23.340  1.00  0.13           C  
ATOM   2797  C   GLN A1069     -25.387  35.361  22.735  1.00  0.20           C  
ATOM   2798  O   GLN A1069     -25.438  36.527  23.121  1.00 -0.39           O  
ATOM   2799  CB  GLN A1069     -25.634  33.624  24.543  1.00  0.00           C  
ATOM   2800  CG  GLN A1069     -24.360  32.865  24.216  1.00  0.04           C  
ATOM   2801  CD  GLN A1069     -23.653  32.356  25.457  1.00  0.17           C  
ATOM   2802  NE2 GLN A1069     -22.327  32.312  25.405  1.00 -0.30           N  
ATOM   2803  OE1 GLN A1069     -24.290  32.016  26.454  1.00 -0.40           O  
ATOM   2804  N   ASP A1070     -24.559  34.952  21.777  1.00 -0.26           N  
ATOM   2805  CA  ASP A1070     -23.653  35.873  21.102  1.00  0.14           C  
ATOM   2806  C   ASP A1070     -24.415  36.808  20.173  1.00  0.21           C  
ATOM   2807  O   ASP A1070     -24.067  37.981  20.034  1.00 -0.39           O  
ATOM   2808  CB  ASP A1070     -22.591  35.105  20.312  1.00  0.04           C  
ATOM   2809  CG  ASP A1070     -21.580  34.421  21.208  1.00  0.04           C  
ATOM   2810  OD1 ASP A1070     -21.890  34.197  22.397  1.00 -0.57           O  
ATOM   2811  OD2 ASP A1070     -20.474  34.104  20.722  1.00 -0.57           O1-
ATOM   2812  N   VAL A1071     -25.457  36.280  19.536  1.00 -0.26           N  
ATOM   2813  CA  VAL A1071     -26.287  37.072  18.638  1.00  0.13           C  
ATOM   2814  C   VAL A1071     -27.020  38.162  19.414  1.00  0.20           C  
ATOM   2815  O   VAL A1071     -27.063  39.316  18.990  1.00 -0.39           O  
ATOM   2816  CB  VAL A1071     -27.310  36.197  17.888  1.00 -0.01           C  
ATOM   2817  CG1 VAL A1071     -28.148  37.047  16.946  1.00 -0.06           C  
ATOM   2818  CG2 VAL A1071     -26.600  35.097  17.120  1.00 -0.06           C  
ATOM   2819  N   ASP A1072     -27.586  37.791  20.560  1.00 -0.26           N  
ATOM   2820  CA  ASP A1072     -28.287  38.751  21.404  1.00  0.14           C  
ATOM   2821  C   ASP A1072     -27.312  39.736  22.045  1.00  0.21           C  
ATOM   2822  O   ASP A1072     -27.627  40.916  22.203  1.00 -0.39           O  
ATOM   2823  CB  ASP A1072     -29.102  38.040  22.486  1.00  0.04           C  
ATOM   2824  CG  ASP A1072     -29.957  39.000  23.295  1.00  0.04           C  
ATOM   2825  OD1 ASP A1072     -30.655  39.836  22.683  1.00 -0.57           O  
ATOM   2826  OD2 ASP A1072     -29.922  38.926  24.542  1.00 -0.57           O1-
ATOM   2827  N   ALA A1073     -26.131  39.245  22.412  1.00 -0.26           N  
ATOM   2828  CA  ALA A1073     -25.095  40.091  22.996  1.00  0.13           C  
ATOM   2829  C   ALA A1073     -24.661  41.161  22.005  1.00  0.20           C  
ATOM   2830  O   ALA A1073     -24.298  42.273  22.392  1.00 -0.39           O  
ATOM   2831  CB  ALA A1073     -23.901  39.255  23.430  1.00 -0.02           C  
ATOM   2832  N   ALA A1074     -24.701  40.815  20.723  1.00 -0.26           N  
ATOM   2833  CA  ALA A1074     -24.400  41.769  19.666  1.00  0.13           C  
ATOM   2834  C   ALA A1074     -25.500  42.818  19.590  1.00  0.20           C  
ATOM   2835  O   ALA A1074     -25.224  44.016  19.561  1.00 -0.39           O  
ATOM   2836  CB  ALA A1074     -24.250  41.055  18.335  1.00 -0.02           C  
ATOM   2837  N   VAL A1075     -26.748  42.356  19.566  1.00 -0.26           N  
ATOM   2838  CA  VAL A1075     -27.901  43.250  19.542  1.00  0.13           C  
ATOM   2839  C   VAL A1075     -27.914  44.147  20.777  1.00  0.20           C  
ATOM   2840  O   VAL A1075     -28.187  45.342  20.679  1.00 -0.39           O  
ATOM   2841  CB  VAL A1075     -29.226  42.464  19.448  1.00 -0.01           C  
ATOM   2842  CG1 VAL A1075     -30.414  43.413  19.479  1.00 -0.06           C  
ATOM   2843  CG2 VAL A1075     -29.251  41.619  18.183  1.00 -0.06           C  
ATOM   2844  N   ARG A1076     -27.606  43.563  21.933  1.00 -0.26           N  
ATOM   2845  CA  ARG A1076     -27.481  44.327  23.172  1.00  0.13           C  
ATOM   2846  C   ARG A1076     -26.427  45.417  23.032  1.00  0.20           C  
ATOM   2847  O   ARG A1076     -26.684  46.582  23.337  1.00 -0.39           O  
ATOM   2848  CB  ARG A1076     -27.105  43.419  24.341  1.00 -0.01           C  
ATOM   2849  CG  ARG A1076     -28.255  42.642  24.950  1.00 -0.02           C  
ATOM   2850  CD  ARG A1076     -27.926  42.253  26.383  1.00  0.06           C  
ATOM   2851  NE  ARG A1076     -26.600  41.651  26.495  1.00 -0.27           N  
ATOM   2852  CZ  ARG A1076     -26.369  40.343  26.474  1.00  0.29           C  
ATOM   2853  NH1 ARG A1076     -27.378  39.492  26.346  1.00 -0.28           N1+
ATOM   2854  NH2 ARG A1076     -25.129  39.884  26.581  1.00 -0.28           N  
ATOM   2855  N   GLY A1077     -25.240  45.022  22.578  1.00 -0.27           N  
ATOM   2856  CA  GLY A1077     -24.134  45.943  22.397  1.00  0.12           C  
ATOM   2857  C   GLY A1077     -24.504  47.117  21.514  1.00  0.20           C  
ATOM   2858  O   GLY A1077     -24.167  48.262  21.815  1.00 -0.39           O  
ATOM   2859  N   ILE A1078     -25.201  46.827  20.421  1.00 -0.26           N  
ATOM   2860  CA  ILE A1078     -25.720  47.861  19.536  1.00  0.13           C  
ATOM   2861  C   ILE A1078     -26.614  48.825  20.306  1.00  0.20           C  
ATOM   2862  O   ILE A1078     -26.482  50.044  20.185  1.00 -0.39           O  
ATOM   2863  CB  ILE A1078     -26.543  47.248  18.390  1.00 -0.00           C  
ATOM   2864  CG1 ILE A1078     -25.647  46.407  17.481  1.00 -0.05           C  
ATOM   2865  CG2 ILE A1078     -27.238  48.339  17.595  1.00 -0.06           C  
ATOM   2866  CD1 ILE A1078     -26.409  45.524  16.518  1.00 -0.06           C  
ATOM   2867  N   LEU A1079     -27.514  48.267  21.112  1.00 -0.26           N  
ATOM   2868  CA  LEU A1079     -28.489  49.060  21.853  1.00  0.13           C  
ATOM   2869  C   LEU A1079     -27.858  50.029  22.855  1.00  0.20           C  
ATOM   2870  O   LEU A1079     -28.436  51.072  23.160  1.00 -0.39           O  
ATOM   2871  CB  LEU A1079     -29.498  48.148  22.560  1.00 -0.01           C  
ATOM   2872  CG  LEU A1079     -30.436  47.360  21.643  1.00 -0.04           C  
ATOM   2873  CD1 LEU A1079     -31.369  46.469  22.451  1.00 -0.06           C  
ATOM   2874  CD2 LEU A1079     -31.227  48.299  20.744  1.00 -0.06           C  
ATOM   2875  N   ARG A1080     -26.677  49.690  23.364  1.00 -0.26           N  
ATOM   2876  CA  ARG A1080     -25.992  50.571  24.307  1.00  0.13           C  
ATOM   2877  C   ARG A1080     -25.023  51.526  23.609  1.00  0.20           C  
ATOM   2878  O   ARG A1080     -24.304  52.284  24.262  1.00 -0.39           O  
ATOM   2879  CB  ARG A1080     -25.277  49.768  25.404  1.00 -0.01           C  
ATOM   2880  CG  ARG A1080     -24.142  48.880  24.919  1.00 -0.02           C  
ATOM   2881  CD  ARG A1080     -23.490  48.139  26.080  1.00  0.06           C  
ATOM   2882  NE  ARG A1080     -22.448  47.216  25.636  1.00 -0.27           N  
ATOM   2883  CZ  ARG A1080     -21.727  46.452  26.452  1.00  0.29           C  
ATOM   2884  NH1 ARG A1080     -21.932  46.497  27.762  1.00 -0.28           N1+
ATOM   2885  NH2 ARG A1080     -20.800  45.642  25.960  1.00 -0.28           N  
ATOM   2886  N   ASN A1081     -25.016  51.492  22.279  1.00 -0.26           N  
ATOM   2887  CA  ASN A1081     -24.166  52.381  21.496  1.00  0.15           C  
ATOM   2888  C   ASN A1081     -24.969  53.521  20.868  1.00  0.21           C  
ATOM   2889  O   ASN A1081     -25.911  53.283  20.115  1.00 -0.39           O  
ATOM   2890  CB  ASN A1081     -23.420  51.597  20.415  1.00  0.08           C  
ATOM   2891  CG  ASN A1081     -22.184  52.321  19.918  1.00  0.18           C  
ATOM   2892  ND2 ASN A1081     -21.040  52.024  20.524  1.00 -0.30           N  
ATOM   2893  OD1 ASN A1081     -22.255  53.138  18.999  1.00 -0.40           O  
ATOM   2894  N   ALA A1082     -24.586  54.756  21.179  1.00 -0.26           N  
ATOM   2895  CA  ALA A1082     -25.329  55.932  20.732  1.00  0.13           C  
ATOM   2896  C   ALA A1082     -25.078  56.271  19.265  1.00  0.20           C  
ATOM   2897  O   ALA A1082     -25.726  57.156  18.705  1.00 -0.39           O  
ATOM   2898  CB  ALA A1082     -25.010  57.129  21.616  1.00 -0.02           C  
ATOM   2899  N   LYS A1083     -24.132  55.572  18.649  1.00 -0.26           N  
ATOM   2900  CA  LYS A1083     -23.849  55.752  17.230  1.00  0.13           C  
ATOM   2901  C   LYS A1083     -24.550  54.669  16.414  1.00  0.20           C  
ATOM   2902  O   LYS A1083     -24.983  54.906  15.286  1.00 -0.39           O  
ATOM   2903  CB  LYS A1083     -22.341  55.721  16.979  1.00 -0.01           C  
ATOM   2904  CG  LYS A1083     -21.942  55.905  15.523  1.00 -0.04           C  
ATOM   2905  CD  LYS A1083     -22.302  57.292  15.013  1.00 -0.01           C  
ATOM   2906  CE  LYS A1083     -21.506  58.367  15.734  1.00 -0.04           C  
ATOM   2907  NZ  LYS A1083     -21.825  59.733  15.236  1.00  0.22           N1+
ATOM   2908  N   LEU A1084     -24.671  53.482  17.001  1.00 -0.26           N  
ATOM   2909  CA  LEU A1084     -25.262  52.334  16.316  1.00  0.13           C  
ATOM   2910  C   LEU A1084     -26.781  52.268  16.464  1.00  0.20           C  
ATOM   2911  O   LEU A1084     -27.497  52.085  15.479  1.00 -0.39           O  
ATOM   2912  CB  LEU A1084     -24.633  51.033  16.820  1.00 -0.01           C  
ATOM   2913  CG  LEU A1084     -23.142  50.849  16.537  1.00 -0.04           C  
ATOM   2914  CD1 LEU A1084     -22.615  49.593  17.216  1.00 -0.06           C  
ATOM   2915  CD2 LEU A1084     -22.883  50.803  15.039  1.00 -0.06           C  
ATOM   2916  N   LYS A1085     -27.260  52.409  17.697  1.00 -0.29           N  
ATOM   2917  CA  LYS A1085     -28.694  52.333  18.001  1.00  0.01           C  
ATOM   2918  C   LYS A1085     -29.616  53.193  17.118  1.00  0.18           C  
ATOM   2919  O   LYS A1085     -30.680  52.724  16.715  1.00 -0.40           O  
ATOM   2920  CB  LYS A1085     -28.956  52.614  19.486  1.00 -0.30           C  
ATOM   2921  N   PRO A1086     -29.230  54.451  16.826  1.00 -0.25           N  
ATOM   2922  CA  PRO A1086     -30.079  55.219  15.906  1.00  0.13           C  
ATOM   2923  C   PRO A1086     -30.157  54.618  14.501  1.00  0.20           C  
ATOM   2924  O   PRO A1086     -31.244  54.559  13.927  1.00 -0.39           O  
ATOM   2925  CB  PRO A1086     -29.398  56.595  15.861  1.00 -0.01           C  
ATOM   2926  CG  PRO A1086     -28.019  56.372  16.393  1.00 -0.03           C  
ATOM   2927  CD  PRO A1086     -28.168  55.293  17.406  1.00  0.04           C  
ATOM   2928  N   VAL A1087     -29.023  54.179  13.961  1.00 -0.26           N  
ATOM   2929  CA  VAL A1087     -28.985  53.589  12.625  1.00  0.13           C  
ATOM   2930  C   VAL A1087     -29.731  52.252  12.599  1.00  0.20           C  
ATOM   2931  O   VAL A1087     -30.256  51.836  11.564  1.00 -0.39           O  
ATOM   2932  CB  VAL A1087     -27.527  53.407  12.134  1.00 -0.01           C  
ATOM   2933  CG1 VAL A1087     -27.487  52.804  10.736  1.00 -0.06           C  
ATOM   2934  CG2 VAL A1087     -26.797  54.741  12.152  1.00 -0.06           C  
ATOM   2935  N   TYR A1088     -29.793  51.599  13.754  1.00 -0.26           N  
ATOM   2936  CA  TYR A1088     -30.461  50.308  13.888  1.00  0.14           C  
ATOM   2937  C   TYR A1088     -31.943  50.383  13.519  1.00  0.21           C  
ATOM   2938  O   TYR A1088     -32.420  49.620  12.677  1.00 -0.39           O  
ATOM   2939  CB  TYR A1088     -30.303  49.789  15.320  1.00  0.02           C  
ATOM   2940  CG  TYR A1088     -30.536  48.303  15.482  1.00 -0.05           C  
ATOM   2941  CD1 TYR A1088     -29.533  47.389  15.188  1.00 -0.07           C  
ATOM   2942  CD2 TYR A1088     -31.751  47.816  15.942  1.00 -0.07           C  
ATOM   2943  CE1 TYR A1088     -29.736  46.031  15.341  1.00 -0.04           C  
ATOM   2944  CE2 TYR A1088     -31.962  46.459  16.099  1.00 -0.04           C  
ATOM   2945  CZ  TYR A1088     -30.952  45.572  15.797  1.00  0.08           C  
ATOM   2946  OH  TYR A1088     -31.156  44.220  15.950  1.00 -0.34           O  
ATOM   2947  N   ASP A1089     -32.663  51.311  14.142  1.00 -0.26           N  
ATOM   2948  CA  ASP A1089     -34.111  51.416  13.964  1.00  0.14           C  
ATOM   2949  C   ASP A1089     -34.532  51.957  12.597  1.00  0.21           C  
ATOM   2950  O   ASP A1089     -35.711  51.907  12.244  1.00 -0.39           O  
ATOM   2951  CB  ASP A1089     -34.726  52.278  15.071  1.00  0.04           C  
ATOM   2952  CG  ASP A1089     -34.639  51.624  16.435  1.00  0.04           C  
ATOM   2953  OD1 ASP A1089     -34.490  50.384  16.492  1.00 -0.57           O  
ATOM   2954  OD2 ASP A1089     -34.727  52.346  17.450  1.00 -0.57           O1-
ATOM   2955  N   SER A1090     -33.575  52.470  11.834  1.00 -0.26           N  
ATOM   2956  CA  SER A1090     -33.873  53.049  10.528  1.00  0.15           C  
ATOM   2957  C   SER A1090     -33.861  51.993   9.428  1.00  0.21           C  
ATOM   2958  O   SER A1090     -34.102  52.302   8.260  1.00 -0.39           O  
ATOM   2959  CB  SER A1090     -32.861  54.146  10.191  1.00  0.08           C  
ATOM   2960  OG  SER A1090     -31.567  53.601  10.002  1.00 -0.39           O  
ATOM   2961  N   LEU A1091     -33.590  50.749   9.805  1.00 -0.26           N  
ATOM   2962  CA  LEU A1091     -33.352  49.693   8.827  1.00  0.13           C  
ATOM   2963  C   LEU A1091     -34.463  48.651   8.740  1.00  0.20           C  
ATOM   2964  O   LEU A1091     -35.141  48.358   9.726  1.00 -0.39           O  
ATOM   2965  CB  LEU A1091     -32.028  48.990   9.132  1.00 -0.01           C  
ATOM   2966  CG  LEU A1091     -30.755  49.823   8.995  1.00 -0.04           C  
ATOM   2967  CD1 LEU A1091     -29.555  49.050   9.515  1.00 -0.06           C  
ATOM   2968  CD2 LEU A1091     -30.546  50.228   7.546  1.00 -0.06           C  
ATOM   2969  N   ASP A1092     -34.635  48.096   7.545  1.00 -0.26           N  
ATOM   2970  CA  ASP A1092     -35.483  46.928   7.356  1.00  0.14           C  
ATOM   2971  C   ASP A1092     -34.748  45.712   7.911  1.00  0.21           C  
ATOM   2972  O   ASP A1092     -33.529  45.750   8.088  1.00 -0.39           O  
ATOM   2973  CB  ASP A1092     -35.820  46.740   5.875  1.00  0.04           C  
ATOM   2974  CG  ASP A1092     -34.600  46.839   4.982  1.00  0.04           C  
ATOM   2975  OD1 ASP A1092     -33.562  47.349   5.450  1.00 -0.57           O  
ATOM   2976  OD2 ASP A1092     -34.681  46.416   3.808  1.00 -0.57           O1-
ATOM   2977  N   ALA A1093     -35.492  44.643   8.181  1.00 -0.26           N  
ATOM   2978  CA  ALA A1093     -34.963  43.467   8.875  1.00  0.13           C  
ATOM   2979  C   ALA A1093     -33.712  42.863   8.236  1.00  0.20           C  
ATOM   2980  O   ALA A1093     -32.796  42.432   8.940  1.00 -0.39           O  
ATOM   2981  CB  ALA A1093     -36.047  42.407   9.019  1.00 -0.02           C  
ATOM   2982  N   VAL A1094     -33.678  42.834   6.909  1.00 -0.26           N  
ATOM   2983  CA  VAL A1094     -32.547  42.262   6.187  1.00  0.13           C  
ATOM   2984  C   VAL A1094     -31.264  43.048   6.448  1.00  0.20           C  
ATOM   2985  O   VAL A1094     -30.218  42.467   6.741  1.00 -0.39           O  
ATOM   2986  CB  VAL A1094     -32.827  42.194   4.673  1.00 -0.01           C  
ATOM   2987  CG1 VAL A1094     -31.626  41.637   3.934  1.00 -0.06           C  
ATOM   2988  CG2 VAL A1094     -34.055  41.341   4.404  1.00 -0.06           C  
ATOM   2989  N   ARG A1095     -31.351  44.371   6.352  1.00 -0.26           N  
ATOM   2990  CA  ARG A1095     -30.199  45.233   6.598  1.00  0.13           C  
ATOM   2991  C   ARG A1095     -29.829  45.280   8.079  1.00  0.20           C  
ATOM   2992  O   ARG A1095     -28.659  45.443   8.426  1.00 -0.39           O  
ATOM   2993  CB  ARG A1095     -30.455  46.642   6.067  1.00 -0.01           C  
ATOM   2994  CG  ARG A1095     -30.546  46.723   4.552  1.00 -0.02           C  
ATOM   2995  CD  ARG A1095     -30.733  48.159   4.102  1.00  0.06           C  
ATOM   2996  NE  ARG A1095     -30.712  48.300   2.647  1.00 -0.27           N  
ATOM   2997  CZ  ARG A1095     -31.798  48.388   1.887  1.00  0.29           C  
ATOM   2998  NH1 ARG A1095     -33.004  48.351   2.438  1.00 -0.28           N1+
ATOM   2999  NH2 ARG A1095     -31.679  48.516   0.572  1.00 -0.28           N  
ATOM   3000  N   ARG A1096     -30.829  45.145   8.946  1.00 -0.26           N  
ATOM   3001  CA  ARG A1096     -30.580  45.041  10.380  1.00  0.13           C  
ATOM   3002  C   ARG A1096     -29.748  43.798  10.675  1.00  0.20           C  
ATOM   3003  O   ARG A1096     -28.872  43.820  11.537  1.00 -0.39           O  
ATOM   3004  CB  ARG A1096     -31.894  45.011  11.168  1.00 -0.01           C  
ATOM   3005  CG  ARG A1096     -32.368  46.384  11.627  1.00 -0.02           C  
ATOM   3006  CD  ARG A1096     -33.835  46.382  12.047  1.00  0.06           C  
ATOM   3007  NE  ARG A1096     -34.044  45.940  13.424  1.00 -0.27           N  
ATOM   3008  CZ  ARG A1096     -34.890  46.522  14.271  1.00  0.29           C  
ATOM   3009  NH1 ARG A1096     -35.599  47.573  13.883  1.00 -0.28           N1+
ATOM   3010  NH2 ARG A1096     -35.027  46.057  15.506  1.00 -0.28           N  
ATOM   3011  N   ALA A1097     -30.020  42.722   9.943  1.00 -0.26           N  
ATOM   3012  CA  ALA A1097     -29.255  41.489  10.076  1.00  0.13           C  
ATOM   3013  C   ALA A1097     -27.804  41.701   9.655  1.00  0.20           C  
ATOM   3014  O   ALA A1097     -26.883  41.194  10.295  1.00 -0.39           O  
ATOM   3015  CB  ALA A1097     -29.891  40.379   9.257  1.00 -0.02           C  
ATOM   3016  N   ALA A1098     -27.611  42.458   8.578  1.00 -0.26           N  
ATOM   3017  CA  ALA A1098     -26.276  42.775   8.084  1.00  0.13           C  
ATOM   3018  C   ALA A1098     -25.469  43.537   9.130  1.00  0.20           C  
ATOM   3019  O   ALA A1098     -24.267  43.322   9.278  1.00 -0.39           O  
ATOM   3020  CB  ALA A1098     -26.366  43.580   6.799  1.00 -0.02           C  
ATOM   3021  N   LEU A1099     -26.142  44.426   9.853  1.00 -0.26           N  
ATOM   3022  CA  LEU A1099     -25.501  45.207  10.902  1.00  0.13           C  
ATOM   3023  C   LEU A1099     -25.050  44.310  12.052  1.00  0.20           C  
ATOM   3024  O   LEU A1099     -23.933  44.444  12.551  1.00 -0.39           O  
ATOM   3025  CB  LEU A1099     -26.451  46.288  11.415  1.00 -0.01           C  
ATOM   3026  CG  LEU A1099     -25.808  47.421  12.215  1.00 -0.04           C  
ATOM   3027  CD1 LEU A1099     -24.684  48.066  11.414  1.00 -0.06           C  
ATOM   3028  CD2 LEU A1099     -26.851  48.456  12.606  1.00 -0.06           C  
ATOM   3029  N   ILE A1100     -25.922  43.391  12.461  1.00 -0.26           N  
ATOM   3030  CA  ILE A1100     -25.602  42.437  13.521  1.00  0.13           C  
ATOM   3031  C   ILE A1100     -24.421  41.564  13.111  1.00  0.20           C  
ATOM   3032  O   ILE A1100     -23.599  41.178  13.943  1.00 -0.39           O  
ATOM   3033  CB  ILE A1100     -26.807  41.530  13.855  1.00 -0.00           C  
ATOM   3034  CG1 ILE A1100     -28.048  42.368  14.160  1.00 -0.05           C  
ATOM   3035  CG2 ILE A1100     -26.490  40.620  15.034  1.00 -0.06           C  
ATOM   3036  CD1 ILE A1100     -29.291  41.541  14.412  1.00 -0.06           C  
ATOM   3037  N   ASN A1101     -24.343  41.264  11.819  1.00 -0.26           N  
ATOM   3038  CA  ASN A1101     -23.260  40.454  11.276  1.00  0.15           C  
ATOM   3039  C   ASN A1101     -21.902  41.113  11.506  1.00  0.21           C  
ATOM   3040  O   ASN A1101     -20.930  40.448  11.866  1.00 -0.39           O  
ATOM   3041  CB  ASN A1101     -23.488  40.207   9.783  1.00  0.08           C  
ATOM   3042  CG  ASN A1101     -22.702  39.022   9.257  1.00  0.18           C  
ATOM   3043  ND2 ASN A1101     -23.366  38.178   8.474  1.00 -0.30           N  
ATOM   3044  OD1 ASN A1101     -21.519  38.862   9.553  1.00 -0.40           O  
ATOM   3045  N   MET A1102     -21.848  42.426  11.307  1.00 -0.26           N  
ATOM   3046  CA  MET A1102     -20.619  43.182  11.504  1.00  0.13           C  
ATOM   3047  C   MET A1102     -20.253  43.255  12.982  1.00  0.20           C  
ATOM   3048  O   MET A1102     -19.091  43.087  13.351  1.00 -0.39           O  
ATOM   3049  CB  MET A1102     -20.769  44.593  10.935  1.00 -0.00           C  
ATOM   3050  CG  MET A1102     -21.342  44.633   9.530  1.00 -0.00           C  
ATOM   3051  SD  MET A1102     -21.437  46.309   8.880  1.00 -0.16           S  
ATOM   3052  CE  MET A1102     -19.706  46.750   8.855  1.00 -0.02           C  
ATOM   3053 LPD1 MET A1102     -21.708  46.321   8.257  1.00  0.00          LP  
ATOM   3054 LPD2 MET A1102     -21.793  46.717   9.290  1.00  0.00          LP  
ATOM   3055  N   VAL A1103     -21.254  43.511  13.820  1.00 -0.26           N  
ATOM   3056  CA  VAL A1103     -21.056  43.577  15.264  1.00  0.13           C  
ATOM   3057  C   VAL A1103     -20.595  42.223  15.793  1.00  0.20           C  
ATOM   3058  O   VAL A1103     -19.768  42.146  16.702  1.00 -0.39           O  
ATOM   3059  CB  VAL A1103     -22.348  44.008  15.985  1.00 -0.01           C  
ATOM   3060  CG1 VAL A1103     -22.119  44.109  17.485  1.00 -0.06           C  
ATOM   3061  CG2 VAL A1103     -22.840  45.335  15.433  1.00 -0.06           C  
ATOM   3062  N   PHE A1104     -21.133  41.159  15.205  1.00 -0.26           N  
ATOM   3063  CA  PHE A1104     -20.741  39.796  15.544  1.00  0.14           C  
ATOM   3064  C   PHE A1104     -19.258  39.584  15.254  1.00  0.21           C  
ATOM   3065  O   PHE A1104     -18.537  38.993  16.056  1.00 -0.39           O  
ATOM   3066  CB  PHE A1104     -21.575  38.798  14.735  1.00  0.02           C  
ATOM   3067  CG  PHE A1104     -21.416  37.365  15.171  1.00 -0.04           C  
ATOM   3068  CD1 PHE A1104     -22.346  36.777  16.013  1.00 -0.06           C  
ATOM   3069  CD2 PHE A1104     -20.346  36.602  14.728  1.00 -0.06           C  
ATOM   3070  CE1 PHE A1104     -22.208  35.460  16.410  1.00 -0.07           C  
ATOM   3071  CE2 PHE A1104     -20.202  35.286  15.125  1.00 -0.07           C  
ATOM   3072  CZ  PHE A1104     -21.134  34.715  15.966  1.00 -0.07           C  
ATOM   3073  N   GLN A1105     -18.810  40.075  14.103  1.00 -0.26           N  
ATOM   3074  CA  GLN A1105     -17.456  39.810  13.632  1.00  0.13           C  
ATOM   3075  C   GLN A1105     -16.378  40.619  14.356  1.00  0.20           C  
ATOM   3076  O   GLN A1105     -15.468  40.049  14.957  1.00 -0.39           O  
ATOM   3077  CB  GLN A1105     -17.356  40.037  12.120  1.00  0.00           C  
ATOM   3078  CG  GLN A1105     -16.022  39.618  11.520  1.00  0.04           C  
ATOM   3079  CD  GLN A1105     -15.901  39.972  10.052  1.00  0.17           C  
ATOM   3080  NE2 GLN A1105     -14.689  39.871   9.518  1.00 -0.30           N  
ATOM   3081  OE1 GLN A1105     -16.882  40.337   9.405  1.00 -0.40           O  
ATOM   3082  N   MET A1106     -16.479  41.944  14.301  1.00 -0.26           N  
ATOM   3083  CA  MET A1106     -15.402  42.803  14.790  1.00  0.13           C  
ATOM   3084  C   MET A1106     -15.720  43.548  16.090  1.00  0.20           C  
ATOM   3085  O   MET A1106     -14.862  44.242  16.634  1.00 -0.39           O  
ATOM   3086  CB  MET A1106     -14.983  43.797  13.706  1.00 -0.00           C  
ATOM   3087  CG  MET A1106     -15.980  44.920  13.479  1.00 -0.00           C  
ATOM   3088  SD  MET A1106     -15.692  45.800  11.933  1.00 -0.16           S  
ATOM   3089  CE  MET A1106     -16.191  44.551  10.755  1.00 -0.02           C  
ATOM   3090 LPD1 MET A1106     -16.077  46.357  11.886  1.00  0.00          LP  
ATOM   3091 LPD2 MET A1106     -15.039  45.969  11.858  1.00  0.00          LP  
ATOM   3092  N   GLY A1107     -16.948  43.412  16.582  1.00 -0.27           N  
ATOM   3093  CA  GLY A1107     -17.322  44.020  17.848  1.00  0.12           C  
ATOM   3094  C   GLY A1107     -17.913  45.415  17.731  1.00  0.20           C  
ATOM   3095  O   GLY A1107     -17.730  46.097  16.725  1.00 -0.39           O  
ATOM   3096  N   GLU A1108     -18.610  45.841  18.781  1.00 -0.29           N  
ATOM   3097  CA  GLU A1108     -19.352  47.101  18.777  1.00  0.01           C  
ATOM   3098  C   GLU A1108     -18.475  48.346  18.627  1.00  0.17           C  
ATOM   3099  O   GLU A1108     -18.894  49.337  18.027  1.00 -0.40           O  
ATOM   3100  CB  GLU A1108     -20.200  47.218  20.048  1.00 -0.30           C  
ATOM   3101  N   THR A1109     -17.266  48.296  19.174  1.00 -0.26           N  
ATOM   3102  CA  THR A1109     -16.367  49.446  19.138  1.00  0.16           C  
ATOM   3103  C   THR A1109     -15.859  49.722  17.722  1.00  0.21           C  
ATOM   3104  O   THR A1109     -15.713  50.877  17.317  1.00 -0.39           O  
ATOM   3105  CB  THR A1109     -15.178  49.267  20.107  1.00  0.09           C  
ATOM   3106  CG2 THR A1109     -14.259  50.481  20.072  1.00 -0.03           C  
ATOM   3107  OG1 THR A1109     -15.670  49.092  21.442  1.00 -0.39           O  
ATOM   3108  N   GLY A1110     -15.603  48.657  16.969  1.00 -0.27           N  
ATOM   3109  CA  GLY A1110     -15.120  48.786  15.606  1.00  0.12           C  
ATOM   3110  C   GLY A1110     -16.179  49.298  14.647  1.00  0.20           C  
ATOM   3111  O   GLY A1110     -15.900  50.141  13.795  1.00 -0.39           O  
ATOM   3112  N   VAL A1111     -17.399  48.789  14.791  1.00 -0.26           N  
ATOM   3113  CA  VAL A1111     -18.508  49.179  13.925  1.00  0.13           C  
ATOM   3114  C   VAL A1111     -18.993  50.591  14.270  1.00  0.20           C  
ATOM   3115  O   VAL A1111     -19.767  51.198  13.528  1.00 -0.39           O  
ATOM   3116  CB  VAL A1111     -19.675  48.164  14.020  1.00 -0.01           C  
ATOM   3117  CG1 VAL A1111     -20.670  48.364  12.885  1.00 -0.06           C  
ATOM   3118  CG2 VAL A1111     -19.139  46.745  13.982  1.00 -0.06           C  
ATOM   3119  N   ALA A1112     -18.518  51.117  15.395  1.00 -0.26           N  
ATOM   3120  CA  ALA A1112     -18.878  52.463  15.826  1.00  0.13           C  
ATOM   3121  C   ALA A1112     -18.174  53.528  14.991  1.00  0.20           C  
ATOM   3122  O   ALA A1112     -18.725  54.601  14.745  1.00 -0.39           O  
ATOM   3123  CB  ALA A1112     -18.560  52.651  17.301  1.00 -0.02           C  
ATOM   3124  N   GLY A1113     -16.957  53.225  14.551  1.00 -0.27           N  
ATOM   3125  CA  GLY A1113     -16.159  54.173  13.792  1.00  0.12           C  
ATOM   3126  C   GLY A1113     -16.441  54.196  12.303  1.00  0.20           C  
ATOM   3127  O   GLY A1113     -15.581  54.585  11.510  1.00 -0.39           O  
ATOM   3128  N   PHE A1114     -17.645  53.783  11.922  1.00 -0.26           N  
ATOM   3129  CA  PHE A1114     -18.062  53.796  10.522  1.00  0.14           C  
ATOM   3130  C   PHE A1114     -19.010  54.955  10.254  1.00  0.21           C  
ATOM   3131  O   PHE A1114     -19.994  54.785   9.537  1.00 -0.39           O  
ATOM   3132  CB  PHE A1114     -18.755  52.486  10.157  1.00  0.02           C  
ATOM   3133  CG  PHE A1114     -17.833  51.307  10.087  1.00 -0.04           C  
ATOM   3134  CD1 PHE A1114     -18.310  50.028  10.314  1.00 -0.06           C  
ATOM   3135  CD2 PHE A1114     -16.492  51.474   9.783  1.00 -0.06           C  
ATOM   3136  CE1 PHE A1114     -17.467  48.939  10.251  1.00 -0.07           C  
ATOM   3137  CE2 PHE A1114     -15.643  50.385   9.716  1.00 -0.07           C  
ATOM   3138  CZ  PHE A1114     -16.133  49.116   9.949  1.00 -0.07           C  
ATOM   3139  N   THR A1115     -18.690  56.119  10.806  1.00 -0.26           N  
ATOM   3140  CA  THR A1115     -19.579  57.283  10.797  1.00  0.16           C  
ATOM   3141  C   THR A1115     -20.257  57.564   9.459  1.00  0.21           C  
ATOM   3142  O   THR A1115     -21.478  57.704   9.395  1.00 -0.39           O  
ATOM   3143  CB  THR A1115     -18.829  58.560  11.217  1.00  0.09           C  
ATOM   3144  CG2 THR A1115     -19.788  59.728  11.306  1.00 -0.03           C  
ATOM   3145  OG1 THR A1115     -18.203  58.359  12.490  1.00 -0.39           O  
ATOM   3146  N   ASN A1116     -19.466  57.645   8.396  1.00 -0.26           N  
ATOM   3147  CA  ASN A1116     -19.992  58.000   7.081  1.00  0.15           C  
ATOM   3148  C   ASN A1116     -20.847  56.899   6.458  1.00  0.21           C  
ATOM   3149  O   ASN A1116     -21.883  57.175   5.854  1.00 -0.39           O  
ATOM   3150  CB  ASN A1116     -18.856  58.403   6.142  1.00  0.08           C  
ATOM   3151  CG  ASN A1116     -18.028  59.544   6.696  1.00  0.18           C  
ATOM   3152  ND2 ASN A1116     -16.821  59.233   7.158  1.00 -0.30           N  
ATOM   3153  OD1 ASN A1116     -18.471  60.692   6.714  1.00 -0.40           O  
ATOM   3154  N   SER A1117     -20.409  55.653   6.605  1.00 -0.26           N  
ATOM   3155  CA  SER A1117     -21.194  54.516   6.138  1.00  0.15           C  
ATOM   3156  C   SER A1117     -22.497  54.428   6.925  1.00  0.21           C  
ATOM   3157  O   SER A1117     -23.558  54.164   6.360  1.00 -0.39           O  
ATOM   3158  CB  SER A1117     -20.401  53.217   6.273  1.00  0.08           C  
ATOM   3159  OG  SER A1117     -19.242  53.238   5.458  1.00 -0.39           O  
ATOM   3160  N   LEU A1118     -22.406  54.658   8.232  1.00 -0.26           N  
ATOM   3161  CA  LEU A1118     -23.580  54.665   9.097  1.00  0.13           C  
ATOM   3162  C   LEU A1118     -24.519  55.813   8.739  1.00  0.20           C  
ATOM   3163  O   LEU A1118     -25.740  55.655   8.757  1.00 -0.39           O  
ATOM   3164  CB  LEU A1118     -23.164  54.763  10.567  1.00 -0.01           C  
ATOM   3165  CG  LEU A1118     -22.389  53.575  11.141  1.00 -0.04           C  
ATOM   3166  CD1 LEU A1118     -21.868  53.897  12.533  1.00 -0.06           C  
ATOM   3167  CD2 LEU A1118     -23.245  52.315  11.160  1.00 -0.06           C  
ATOM   3168  N   ARG A1119     -23.937  56.967   8.421  1.00 -0.26           N  
ATOM   3169  CA  ARG A1119     -24.701  58.129   7.973  1.00  0.13           C  
ATOM   3170  C   ARG A1119     -25.512  57.797   6.729  1.00  0.20           C  
ATOM   3171  O   ARG A1119     -26.728  57.987   6.693  1.00 -0.39           O  
ATOM   3172  CB  ARG A1119     -23.764  59.287   7.641  1.00 -0.01           C  
ATOM   3173  CG  ARG A1119     -23.569  60.309   8.742  1.00 -0.02           C  
ATOM   3174  CD  ARG A1119     -23.435  61.689   8.127  1.00  0.06           C  
ATOM   3175  NE  ARG A1119     -22.644  62.605   8.940  1.00 -0.27           N  
ATOM   3176  CZ  ARG A1119     -21.361  62.873   8.722  1.00  0.29           C  
ATOM   3177  NH1 ARG A1119     -20.722  62.289   7.717  1.00 -0.28           N1+
ATOM   3178  NH2 ARG A1119     -20.716  63.727   9.504  1.00 -0.28           N  
ATOM   3179  N   MET A1120     -24.814  57.312   5.707  1.00 -0.26           N  
ATOM   3180  CA  MET A1120     -25.429  56.956   4.436  1.00  0.13           C  
ATOM   3181  C   MET A1120     -26.513  55.897   4.612  1.00  0.20           C  
ATOM   3182  O   MET A1120     -27.544  55.936   3.941  1.00 -0.39           O  
ATOM   3183  CB  MET A1120     -24.362  56.469   3.455  1.00 -0.00           C  
ATOM   3184  CG  MET A1120     -23.394  57.555   3.005  1.00 -0.00           C  
ATOM   3185  SD  MET A1120     -21.840  56.892   2.375  1.00 -0.16           S  
ATOM   3186  CE  MET A1120     -21.070  58.376   1.732  1.00 -0.02           C  
ATOM   3187 LPD1 MET A1120     -21.469  56.613   2.870  1.00  0.00          LP  
ATOM   3188 LPD2 MET A1120     -21.945  56.433   1.885  1.00  0.00          LP  
ATOM   3189  N   LEU A1121     -26.275  54.957   5.522  1.00 -0.26           N  
ATOM   3190  CA  LEU A1121     -27.254  53.919   5.826  1.00  0.13           C  
ATOM   3191  C   LEU A1121     -28.522  54.506   6.434  1.00  0.20           C  
ATOM   3192  O   LEU A1121     -29.630  54.189   6.003  1.00 -0.39           O  
ATOM   3193  CB  LEU A1121     -26.660  52.874   6.772  1.00 -0.01           C  
ATOM   3194  CG  LEU A1121     -25.695  51.849   6.169  1.00 -0.04           C  
ATOM   3195  CD1 LEU A1121     -25.200  50.884   7.235  1.00 -0.06           C  
ATOM   3196  CD2 LEU A1121     -26.350  51.095   5.021  1.00 -0.06           C  
ATOM   3197  N   GLN A1122     -28.352  55.366   7.437  1.00 -0.26           N  
ATOM   3198  CA  GLN A1122     -29.482  55.957   8.148  1.00  0.13           C  
ATOM   3199  C   GLN A1122     -30.352  56.811   7.229  1.00  0.20           C  
ATOM   3200  O   GLN A1122     -31.576  56.843   7.369  1.00 -0.39           O  
ATOM   3201  CB  GLN A1122     -28.991  56.789   9.335  1.00  0.00           C  
ATOM   3202  CG  GLN A1122     -30.105  57.296  10.234  1.00  0.04           C  
ATOM   3203  CD  GLN A1122     -29.582  57.998  11.469  1.00  0.17           C  
ATOM   3204  NE2 GLN A1122     -28.266  58.166  11.542  1.00 -0.30           N  
ATOM   3205  OE1 GLN A1122     -30.350  58.386  12.350  1.00 -0.40           O  
ATOM   3206  N   GLN A1123     -29.714  57.496   6.284  1.00 -0.26           N  
ATOM   3207  CA  GLN A1123     -30.430  58.323   5.319  1.00  0.13           C  
ATOM   3208  C   GLN A1123     -30.923  57.494   4.142  1.00  0.20           C  
ATOM   3209  O   GLN A1123     -31.592  58.013   3.246  1.00 -0.39           O  
ATOM   3210  CB  GLN A1123     -29.527  59.442   4.800  1.00  0.00           C  
ATOM   3211  CG  GLN A1123     -28.926  60.317   5.881  1.00  0.04           C  
ATOM   3212  CD  GLN A1123     -27.926  61.309   5.323  1.00  0.17           C  
ATOM   3213  NE2 GLN A1123     -27.211  61.991   6.210  1.00 -0.30           N  
ATOM   3214  OE1 GLN A1123     -27.795  61.457   4.109  1.00 -0.40           O  
ATOM   3215  N   LYS A1124     -30.574  56.208   4.155  1.00 -0.26           N  
ATOM   3216  CA  LYS A1124     -30.923  55.264   3.091  1.00  0.13           C  
ATOM   3217  C   LYS A1124     -30.211  55.548   1.766  1.00  0.20           C  
ATOM   3218  O   LYS A1124     -30.805  55.426   0.695  1.00 -0.39           O  
ATOM   3219  CB  LYS A1124     -32.439  55.187   2.881  1.00 -0.01           C  
ATOM   3220  CG  LYS A1124     -33.226  54.810   4.125  1.00 -0.04           C  
ATOM   3221  CD  LYS A1124     -34.721  54.851   3.855  1.00 -0.01           C  
ATOM   3222  CE  LYS A1124     -35.521  54.536   5.105  1.00 -0.04           C  
ATOM   3223  NZ  LYS A1124     -36.981  54.697   4.873  1.00  0.22           N1+
ATOM   3224  N   ARG A1125     -28.938  55.920   1.847  1.00 -0.26           N  
ATOM   3225  CA  ARG A1125     -28.096  56.047   0.663  1.00  0.13           C  
ATOM   3226  C   ARG A1125     -27.324  54.746   0.464  1.00  0.20           C  
ATOM   3227  O   ARG A1125     -26.223  54.579   0.988  1.00 -0.39           O  
ATOM   3228  CB  ARG A1125     -27.140  57.229   0.807  1.00 -0.01           C  
ATOM   3229  CG  ARG A1125     -27.753  58.572   0.429  1.00 -0.02           C  
ATOM   3230  CD  ARG A1125     -27.302  59.680   1.370  1.00  0.06           C  
ATOM   3231  NE  ARG A1125     -25.848  59.776   1.466  1.00 -0.27           N  
ATOM   3232  CZ  ARG A1125     -25.100  60.585   0.724  1.00  0.29           C  
ATOM   3233  NH1 ARG A1125     -25.666  61.375  -0.179  1.00 -0.28           N1+
ATOM   3234  NH2 ARG A1125     -23.783  60.604   0.885  1.00 -0.28           N  
ATOM   3235  N   TRP A1126     -27.911  53.832  -0.302  1.00 -0.26           N  
ATOM   3236  CA  TRP A1126     -27.431  52.455  -0.367  1.00  0.14           C  
ATOM   3237  C   TRP A1126     -26.163  52.248  -1.194  1.00  0.21           C  
ATOM   3238  O   TRP A1126     -25.179  51.700  -0.695  1.00 -0.39           O  
ATOM   3239  CB  TRP A1126     -28.543  51.524  -0.857  1.00  0.00           C  
ATOM   3240  CG  TRP A1126     -29.828  51.663  -0.091  1.00 -0.04           C  
ATOM   3241  CD1 TRP A1126     -31.071  51.877  -0.612  1.00  0.02           C  
ATOM   3242  CD2 TRP A1126     -29.996  51.609   1.334  1.00 -0.02           C  
ATOM   3243  CE2 TRP A1126     -31.367  51.790   1.599  1.00  0.06           C  
ATOM   3244  CE3 TRP A1126     -29.120  51.420   2.409  1.00 -0.07           C  
ATOM   3245  NE1 TRP A1126     -32.001  51.951   0.395  1.00 -0.29           N  
ATOM   3246  CZ2 TRP A1126     -31.884  51.788   2.893  1.00 -0.04           C  
ATOM   3247  CZ3 TRP A1126     -29.636  51.422   3.692  1.00 -0.08           C  
ATOM   3248  CH2 TRP A1126     -31.003  51.606   3.923  1.00 -0.08           C  
ATOM   3249  N   ASP A1127     -26.192  52.666  -2.456  1.00 -0.26           N  
ATOM   3250  CA  ASP A1127     -25.029  52.517  -3.324  1.00  0.14           C  
ATOM   3251  C   ASP A1127     -23.849  53.320  -2.787  1.00  0.21           C  
ATOM   3252  O   ASP A1127     -22.701  52.891  -2.887  1.00 -0.39           O  
ATOM   3253  CB  ASP A1127     -25.356  52.936  -4.759  1.00  0.04           C  
ATOM   3254  CG  ASP A1127     -26.309  51.974  -5.443  1.00  0.04           C  
ATOM   3255  OD1 ASP A1127     -26.479  50.843  -4.938  1.00 -0.57           O  
ATOM   3256  OD2 ASP A1127     -26.879  52.344  -6.491  1.00 -0.57           O1-
ATOM   3257  N   GLU A1128     -24.146  54.480  -2.210  1.00 -0.26           N  
ATOM   3258  CA  GLU A1128     -23.129  55.307  -1.576  1.00  0.13           C  
ATOM   3259  C   GLU A1128     -22.470  54.562  -0.421  1.00  0.20           C  
ATOM   3260  O   GLU A1128     -21.244  54.477  -0.342  1.00 -0.39           O  
ATOM   3261  CB  GLU A1128     -23.742  56.612  -1.065  1.00 -0.00           C  
ATOM   3262  CG  GLU A1128     -24.248  57.536  -2.157  1.00  0.00           C  
ATOM   3263  CD  GLU A1128     -23.627  58.918  -2.075  1.00  0.04           C  
ATOM   3264  OE1 GLU A1128     -22.704  59.106  -1.255  1.00 -0.57           O  
ATOM   3265  OE2 GLU A1128     -24.061  59.814  -2.828  1.00 -0.57           O1-
ATOM   3266  N   ALA A1129     -23.296  54.020   0.470  1.00 -0.26           N  
ATOM   3267  CA  ALA A1129     -22.806  53.297   1.639  1.00  0.13           C  
ATOM   3268  C   ALA A1129     -22.042  52.037   1.246  1.00  0.20           C  
ATOM   3269  O   ALA A1129     -21.028  51.699   1.858  1.00 -0.39           O  
ATOM   3270  CB  ALA A1129     -23.958  52.948   2.568  1.00 -0.02           C  
ATOM   3271  N   ALA A1130     -22.540  51.348   0.223  1.00 -0.26           N  
ATOM   3272  CA  ALA A1130     -21.906  50.130  -0.267  1.00  0.13           C  
ATOM   3273  C   ALA A1130     -20.504  50.418  -0.791  1.00  0.20           C  
ATOM   3274  O   ALA A1130     -19.557  49.691  -0.488  1.00 -0.39           O  
ATOM   3275  CB  ALA A1130     -22.758  49.489  -1.350  1.00 -0.02           C  
ATOM   3276  N   VAL A1131     -20.379  51.485  -1.574  1.00 -0.26           N  
ATOM   3277  CA  VAL A1131     -19.086  51.901  -2.106  1.00  0.13           C  
ATOM   3278  C   VAL A1131     -18.121  52.266  -0.982  1.00  0.20           C  
ATOM   3279  O   VAL A1131     -16.961  51.854  -0.990  1.00 -0.39           O  
ATOM   3280  CB  VAL A1131     -19.232  53.094  -3.075  1.00 -0.01           C  
ATOM   3281  CG1 VAL A1131     -17.880  53.737  -3.352  1.00 -0.06           C  
ATOM   3282  CG2 VAL A1131     -19.890  52.649  -4.371  1.00 -0.06           C  
ATOM   3283  N   ASN A1132     -18.609  53.030  -0.010  1.00 -0.26           N  
ATOM   3284  CA  ASN A1132     -17.771  53.466   1.099  1.00  0.15           C  
ATOM   3285  C   ASN A1132     -17.328  52.306   1.982  1.00  0.21           C  
ATOM   3286  O   ASN A1132     -16.202  52.289   2.478  1.00 -0.39           O  
ATOM   3287  CB  ASN A1132     -18.489  54.523   1.940  1.00  0.08           C  
ATOM   3288  CG  ASN A1132     -17.550  55.246   2.881  1.00  0.18           C  
ATOM   3289  ND2 ASN A1132     -17.616  54.910   4.163  1.00 -0.30           N  
ATOM   3290  OD1 ASN A1132     -16.769  56.096   2.456  1.00 -0.40           O  
ATOM   3291  N   LEU A1133     -18.219  51.337   2.171  1.00 -0.26           N  
ATOM   3292  CA  LEU A1133     -17.912  50.160   2.976  1.00  0.13           C  
ATOM   3293  C   LEU A1133     -16.857  49.280   2.311  1.00  0.20           C  
ATOM   3294  O   LEU A1133     -16.047  48.648   2.991  1.00 -0.39           O  
ATOM   3295  CB  LEU A1133     -19.179  49.350   3.259  1.00 -0.01           C  
ATOM   3296  CG  LEU A1133     -20.034  49.832   4.433  1.00 -0.04           C  
ATOM   3297  CD1 LEU A1133     -21.321  49.027   4.538  1.00 -0.06           C  
ATOM   3298  CD2 LEU A1133     -19.243  49.752   5.728  1.00 -0.06           C  
ATOM   3299  N   ALA A1134     -16.865  49.253   0.983  1.00 -0.26           N  
ATOM   3300  CA  ALA A1134     -15.925  48.437   0.223  1.00  0.13           C  
ATOM   3301  C   ALA A1134     -14.500  48.983   0.281  1.00  0.20           C  
ATOM   3302  O   ALA A1134     -13.555  48.314  -0.135  1.00 -0.39           O  
ATOM   3303  CB  ALA A1134     -16.385  48.311  -1.222  1.00 -0.02           C  
ATOM   3304  N   LYS A1135     -14.348  50.198   0.798  1.00 -0.26           N  
ATOM   3305  CA  LYS A1135     -13.040  50.841   0.870  1.00  0.13           C  
ATOM   3306  C   LYS A1135     -12.438  50.752   2.269  1.00  0.20           C  
ATOM   3307  O   LYS A1135     -11.447  51.416   2.571  1.00 -0.39           O  
ATOM   3308  CB  LYS A1135     -13.142  52.303   0.436  1.00 -0.01           C  
ATOM   3309  CG  LYS A1135     -13.690  52.498  -0.971  1.00 -0.04           C  
ATOM   3310  CD  LYS A1135     -13.765  53.973  -1.319  1.00 -0.01           C  
ATOM   3311  CE  LYS A1135     -14.331  54.218  -2.704  1.00 -0.04           C  
ATOM   3312  NZ  LYS A1135     -14.425  55.678  -2.992  1.00  0.22           N1+
ATOM   3313  N   SER A1136     -13.041  49.925   3.118  1.00 -0.26           N  
ATOM   3314  CA  SER A1136     -12.587  49.775   4.497  1.00  0.15           C  
ATOM   3315  C   SER A1136     -11.517  48.694   4.634  1.00  0.20           C  
ATOM   3316  O   SER A1136     -11.367  47.840   3.759  1.00 -0.39           O  
ATOM   3317  CB  SER A1136     -13.770  49.456   5.413  1.00  0.08           C  
ATOM   3318  OG  SER A1136     -14.472  48.311   4.956  1.00 -0.39           O  
ATOM   3319  N   ARG A1137     -10.778  48.738   5.738  1.00 -0.29           N  
ATOM   3320  CA  ARG A1137      -9.786  47.712   6.040  1.00  0.01           C  
ATOM   3321  C   ARG A1137     -10.484  46.394   6.359  1.00  0.17           C  
ATOM   3322  O   ARG A1137      -9.892  45.322   6.246  1.00 -0.40           O  
ATOM   3323  CB  ARG A1137      -8.901  48.142   7.210  1.00 -0.30           C  
ATOM   3324  N   TRP A1138     -11.746  46.492   6.767  1.00 -0.26           N  
ATOM   3325  CA  TRP A1138     -12.595  45.327   6.975  1.00  0.14           C  
ATOM   3326  C   TRP A1138     -12.698  44.521   5.688  1.00  0.21           C  
ATOM   3327  O   TRP A1138     -12.528  43.301   5.687  1.00 -0.39           O  
ATOM   3328  CB  TRP A1138     -13.990  45.774   7.410  1.00  0.00           C  
ATOM   3329  CG  TRP A1138     -15.015  44.680   7.390  1.00 -0.04           C  
ATOM   3330  CD1 TRP A1138     -14.866  43.405   7.853  1.00  0.02           C  
ATOM   3331  CD2 TRP A1138     -16.346  44.765   6.865  1.00 -0.02           C  
ATOM   3332  CE2 TRP A1138     -16.947  43.504   7.054  1.00  0.06           C  
ATOM   3333  CE3 TRP A1138     -17.086  45.784   6.259  1.00 -0.07           C  
ATOM   3334  NE1 TRP A1138     -16.026  42.695   7.659  1.00 -0.29           N  
ATOM   3335  CZ2 TRP A1138     -18.257  43.240   6.656  1.00 -0.04           C  
ATOM   3336  CZ3 TRP A1138     -18.385  45.516   5.864  1.00 -0.08           C  
ATOM   3337  CH2 TRP A1138     -18.957  44.254   6.065  1.00 -0.08           C  
ATOM   3338  N   TYR A1139     -12.980  45.220   4.593  1.00 -0.26           N  
ATOM   3339  CA  TYR A1139     -13.078  44.602   3.278  1.00  0.14           C  
ATOM   3340  C   TYR A1139     -11.730  44.021   2.868  1.00  0.21           C  
ATOM   3341  O   TYR A1139     -11.659  42.928   2.312  1.00 -0.39           O  
ATOM   3342  CB  TYR A1139     -13.542  45.635   2.248  1.00  0.02           C  
ATOM   3343  CG  TYR A1139     -13.850  45.068   0.879  1.00 -0.05           C  
ATOM   3344  CD1 TYR A1139     -15.148  44.722   0.525  1.00 -0.07           C  
ATOM   3345  CD2 TYR A1139     -12.845  44.889  -0.065  1.00 -0.07           C  
ATOM   3346  CE1 TYR A1139     -15.436  44.208  -0.726  1.00 -0.04           C  
ATOM   3347  CE2 TYR A1139     -13.123  44.375  -1.316  1.00 -0.04           C  
ATOM   3348  CZ  TYR A1139     -14.419  44.036  -1.642  1.00  0.08           C  
ATOM   3349  OH  TYR A1139     -14.698  43.526  -2.889  1.00 -0.34           O  
ATOM   3350  N   ASN A1140     -10.661  44.761   3.146  1.00 -0.26           N  
ATOM   3351  CA  ASN A1140      -9.316  44.316   2.805  1.00  0.15           C  
ATOM   3352  C   ASN A1140      -8.939  43.032   3.540  1.00  0.21           C  
ATOM   3353  O   ASN A1140      -8.192  42.205   3.019  1.00 -0.39           O  
ATOM   3354  CB  ASN A1140      -8.295  45.416   3.104  1.00  0.08           C  
ATOM   3355  CG  ASN A1140      -6.924  45.112   2.532  1.00  0.18           C  
ATOM   3356  ND2 ASN A1140      -5.883  45.590   3.203  1.00 -0.30           N  
ATOM   3357  OD1 ASN A1140      -6.801  44.451   1.500  1.00 -0.40           O  
ATOM   3358  N   GLN A1141      -9.467  42.869   4.749  1.00 -0.26           N  
ATOM   3359  CA  GLN A1141      -9.188  41.683   5.553  1.00  0.13           C  
ATOM   3360  C   GLN A1141     -10.015  40.478   5.114  1.00  0.20           C  
ATOM   3361  O   GLN A1141      -9.464  39.458   4.701  1.00 -0.39           O  
ATOM   3362  CB  GLN A1141      -9.417  41.967   7.041  1.00  0.00           C  
ATOM   3363  CG  GLN A1141      -8.423  42.943   7.650  1.00  0.04           C  
ATOM   3364  CD  GLN A1141      -6.986  42.479   7.513  1.00  0.17           C  
ATOM   3365  NE2 GLN A1141      -6.755  41.189   7.733  1.00 -0.30           N  
ATOM   3366  OE1 GLN A1141      -6.092  43.272   7.219  1.00 -0.40           O  
ATOM   3367  N   THR A1142     -11.335  40.599   5.210  1.00 -0.26           N  
ATOM   3368  CA  THR A1142     -12.235  39.510   4.839  1.00  0.16           C  
ATOM   3369  C   THR A1142     -13.175  39.935   3.713  1.00  0.21           C  
ATOM   3370  O   THR A1142     -14.348  40.217   3.957  1.00 -0.39           O  
ATOM   3371  CB  THR A1142     -13.082  39.048   6.041  1.00  0.09           C  
ATOM   3372  CG2 THR A1142     -12.206  38.848   7.269  1.00 -0.03           C  
ATOM   3373  OG1 THR A1142     -14.089  40.027   6.327  1.00 -0.39           O  
ATOM   3374  N   PRO A1143     -12.662  39.965   2.473  1.00 -0.25           N  
ATOM   3375  CA  PRO A1143     -13.383  40.511   1.314  1.00  0.13           C  
ATOM   3376  C   PRO A1143     -14.651  39.752   0.928  1.00  0.20           C  
ATOM   3377  O   PRO A1143     -15.660  40.391   0.635  1.00 -0.39           O  
ATOM   3378  CB  PRO A1143     -12.347  40.428   0.186  1.00 -0.01           C  
ATOM   3379  CG  PRO A1143     -11.411  39.356   0.608  1.00 -0.03           C  
ATOM   3380  CD  PRO A1143     -11.332  39.454   2.099  1.00  0.04           C  
ATOM   3381  N   ASN A1144     -14.603  38.423   0.921  1.00 -0.26           N  
ATOM   3382  CA  ASN A1144     -15.756  37.628   0.504  1.00  0.15           C  
ATOM   3383  C   ASN A1144     -16.962  37.787   1.422  1.00  0.21           C  
ATOM   3384  O   ASN A1144     -18.086  37.976   0.954  1.00 -0.39           O  
ATOM   3385  CB  ASN A1144     -15.381  36.152   0.371  1.00  0.08           C  
ATOM   3386  CG  ASN A1144     -14.599  35.863  -0.894  1.00  0.18           C  
ATOM   3387  ND2 ASN A1144     -15.218  36.117  -2.043  1.00 -0.30           N  
ATOM   3388  OD1 ASN A1144     -13.452  35.420  -0.842  1.00 -0.40           O  
ATOM   3389  N   ARG A1145     -16.724  37.706   2.727  1.00 -0.26           N  
ATOM   3390  CA  ARG A1145     -17.785  37.900   3.705  1.00  0.13           C  
ATOM   3391  C   ARG A1145     -18.311  39.327   3.649  1.00  0.20           C  
ATOM   3392  O   ARG A1145     -19.522  39.548   3.607  1.00 -0.39           O  
ATOM   3393  CB  ARG A1145     -17.290  37.581   5.115  1.00 -0.01           C  
ATOM   3394  CG  ARG A1145     -18.283  37.939   6.204  1.00 -0.02           C  
ATOM   3395  CD  ARG A1145     -17.922  37.265   7.511  1.00  0.06           C  
ATOM   3396  NE  ARG A1145     -18.813  37.663   8.595  1.00 -0.27           N  
ATOM   3397  CZ  ARG A1145     -18.723  37.200   9.837  1.00  0.29           C  
ATOM   3398  NH1 ARG A1145     -17.783  36.319  10.150  1.00 -0.28           N1+
ATOM   3399  NH2 ARG A1145     -19.573  37.616  10.766  1.00 -0.28           N  
ATOM   3400  N   ALA A1146     -17.391  40.287   3.642  1.00 -0.26           N  
ATOM   3401  CA  ALA A1146     -17.748  41.699   3.558  1.00  0.13           C  
ATOM   3402  C   ALA A1146     -18.576  41.980   2.312  1.00  0.20           C  
ATOM   3403  O   ALA A1146     -19.513  42.774   2.346  1.00 -0.39           O  
ATOM   3404  CB  ALA A1146     -16.498  42.567   3.572  1.00 -0.02           C  
ATOM   3405  N   LYS A1147     -18.231  41.309   1.218  1.00 -0.26           N  
ATOM   3406  CA  LYS A1147     -18.946  41.468  -0.041  1.00  0.13           C  
ATOM   3407  C   LYS A1147     -20.400  41.032   0.108  1.00  0.20           C  
ATOM   3408  O   LYS A1147     -21.308  41.683  -0.410  1.00 -0.39           O  
ATOM   3409  CB  LYS A1147     -18.261  40.658  -1.141  1.00 -0.01           C  
ATOM   3410  CG  LYS A1147     -18.636  41.068  -2.552  1.00 -0.04           C  
ATOM   3411  CD  LYS A1147     -17.698  40.432  -3.566  1.00 -0.01           C  
ATOM   3412  CE  LYS A1147     -16.242  40.718  -3.219  1.00 -0.04           C  
ATOM   3413  NZ  LYS A1147     -15.301  40.209  -4.257  1.00  0.22           N1+
ATOM   3414  N   ARG A1148     -20.612  39.933   0.827  1.00 -0.26           N  
ATOM   3415  CA  ARG A1148     -21.956  39.418   1.066  1.00  0.13           C  
ATOM   3416  C   ARG A1148     -22.767  40.363   1.947  1.00  0.20           C  
ATOM   3417  O   ARG A1148     -23.939  40.625   1.677  1.00 -0.39           O  
ATOM   3418  CB  ARG A1148     -21.899  38.023   1.697  1.00 -0.01           C  
ATOM   3419  CG  ARG A1148     -21.317  36.949   0.787  1.00 -0.02           C  
ATOM   3420  CD  ARG A1148     -21.557  35.548   1.337  1.00  0.06           C  
ATOM   3421  NE  ARG A1148     -20.803  35.296   2.562  1.00 -0.27           N  
ATOM   3422  CZ  ARG A1148     -19.567  34.810   2.592  1.00  0.29           C  
ATOM   3423  NH1 ARG A1148     -18.936  34.524   1.460  1.00 -0.28           N1+
ATOM   3424  NH2 ARG A1148     -18.958  34.613   3.754  1.00 -0.28           N  
ATOM   3425  N   VAL A1149     -22.136  40.875   3.000  1.00 -0.26           N  
ATOM   3426  CA  VAL A1149     -22.800  41.784   3.926  1.00  0.13           C  
ATOM   3427  C   VAL A1149     -23.114  43.120   3.258  1.00  0.20           C  
ATOM   3428  O   VAL A1149     -24.194  43.682   3.444  1.00 -0.39           O  
ATOM   3429  CB  VAL A1149     -21.946  42.029   5.187  1.00 -0.01           C  
ATOM   3430  CG1 VAL A1149     -22.706  42.890   6.187  1.00 -0.06           C  
ATOM   3431  CG2 VAL A1149     -21.545  40.707   5.822  1.00 -0.06           C  
ATOM   3432  N   ILE A1150     -22.162  43.624   2.477  1.00 -0.26           N  
ATOM   3433  CA  ILE A1150     -22.344  44.880   1.757  1.00  0.13           C  
ATOM   3434  C   ILE A1150     -23.477  44.764   0.736  1.00  0.20           C  
ATOM   3435  O   ILE A1150     -24.274  45.689   0.572  1.00 -0.39           O  
ATOM   3436  CB  ILE A1150     -21.032  45.329   1.074  1.00 -0.00           C  
ATOM   3437  CG1 ILE A1150     -20.044  45.845   2.122  1.00 -0.05           C  
ATOM   3438  CG2 ILE A1150     -21.295  46.409   0.038  1.00 -0.06           C  
ATOM   3439  CD1 ILE A1150     -18.661  46.118   1.574  1.00 -0.06           C  
ATOM   3440  N   THR A1151     -23.552  43.617   0.069  1.00 -0.26           N  
ATOM   3441  CA  THR A1151     -24.625  43.350  -0.882  1.00  0.16           C  
ATOM   3442  C   THR A1151     -25.967  43.312  -0.157  1.00  0.21           C  
ATOM   3443  O   THR A1151     -26.995  43.712  -0.703  1.00 -0.39           O  
ATOM   3444  CB  THR A1151     -24.411  42.010  -1.610  1.00  0.09           C  
ATOM   3445  CG2 THR A1151     -25.345  41.892  -2.807  1.00 -0.03           C  
ATOM   3446  OG1 THR A1151     -23.051  41.913  -2.051  1.00 -0.39           O  
ATOM   3447  N   THR A1152     -25.941  42.828   1.080  1.00 -0.26           N  
ATOM   3448  CA  THR A1152     -27.130  42.774   1.921  1.00  0.16           C  
ATOM   3449  C   THR A1152     -27.583  44.187   2.286  1.00  0.21           C  
ATOM   3450  O   THR A1152     -28.778  44.486   2.301  1.00 -0.39           O  
ATOM   3451  CB  THR A1152     -26.862  41.957   3.203  1.00  0.09           C  
ATOM   3452  CG2 THR A1152     -28.116  41.841   4.046  1.00 -0.03           C  
ATOM   3453  OG1 THR A1152     -26.409  40.645   2.849  1.00 -0.39           O  
ATOM   3454  N   PHE A1153     -26.616  45.055   2.570  1.00 -0.26           N  
ATOM   3455  CA  PHE A1153     -26.890  46.456   2.872  1.00  0.14           C  
ATOM   3456  C   PHE A1153     -27.404  47.210   1.651  1.00  0.21           C  
ATOM   3457  O   PHE A1153     -28.291  48.057   1.756  1.00 -0.39           O  
ATOM   3458  CB  PHE A1153     -25.625  47.142   3.390  1.00  0.02           C  
ATOM   3459  CG  PHE A1153     -25.482  47.111   4.883  1.00 -0.04           C  
ATOM   3460  CD1 PHE A1153     -26.574  47.343   5.703  1.00 -0.06           C  
ATOM   3461  CD2 PHE A1153     -24.255  46.850   5.467  1.00 -0.06           C  
ATOM   3462  CE1 PHE A1153     -26.442  47.318   7.078  1.00 -0.07           C  
ATOM   3463  CE2 PHE A1153     -24.117  46.821   6.840  1.00 -0.07           C  
ATOM   3464  CZ  PHE A1153     -25.212  47.055   7.647  1.00 -0.07           C  
ATOM   3465  N   ARG A1154     -26.834  46.895   0.492  1.00 -0.26           N  
ATOM   3466  CA  ARG A1154     -27.157  47.601  -0.743  1.00  0.13           C  
ATOM   3467  C   ARG A1154     -28.520  47.213  -1.308  1.00  0.20           C  
ATOM   3468  O   ARG A1154     -29.261  48.062  -1.804  1.00 -0.39           O  
ATOM   3469  CB  ARG A1154     -26.068  47.352  -1.791  1.00 -0.01           C  
ATOM   3470  CG  ARG A1154     -26.345  47.995  -3.143  1.00 -0.02           C  
ATOM   3471  CD  ARG A1154     -25.242  47.687  -4.144  1.00  0.06           C  
ATOM   3472  NE  ARG A1154     -25.075  46.251  -4.355  1.00 -0.27           N  
ATOM   3473  CZ  ARG A1154     -25.795  45.532  -5.210  1.00  0.29           C  
ATOM   3474  NH1 ARG A1154     -25.571  44.231  -5.337  1.00 -0.28           N1+
ATOM   3475  NH2 ARG A1154     -26.741  46.113  -5.935  1.00 -0.28           N  
ATOM   3476  N   THR A1155     -28.850  45.929  -1.229  1.00 -0.26           N  
ATOM   3477  CA  THR A1155     -30.055  45.414  -1.868  1.00  0.16           C  
ATOM   3478  C   THR A1155     -31.245  45.310  -0.918  1.00  0.21           C  
ATOM   3479  O   THR A1155     -32.378  45.610  -1.295  1.00 -0.39           O  
ATOM   3480  CB  THR A1155     -29.804  44.030  -2.492  1.00  0.09           C  
ATOM   3481  CG2 THR A1155     -28.707  44.113  -3.543  1.00 -0.03           C  
ATOM   3482  OG1 THR A1155     -29.411  43.106  -1.469  1.00 -0.39           O  
ATOM   3483  N   GLY A1156     -30.985  44.879   0.311  1.00 -0.27           N  
ATOM   3484  CA  GLY A1156     -32.055  44.584   1.244  1.00  0.12           C  
ATOM   3485  C   GLY A1156     -32.627  43.210   0.953  1.00  0.20           C  
ATOM   3486  O   GLY A1156     -33.644  42.812   1.521  1.00 -0.39           O  
ATOM   3487  N   THR A1157     -31.966  42.488   0.052  1.00 -0.26           N  
ATOM   3488  CA  THR A1157     -32.361  41.131  -0.303  1.00  0.16           C  
ATOM   3489  C   THR A1157     -31.238  40.161   0.052  1.00  0.21           C  
ATOM   3490  O   THR A1157     -30.101  40.575   0.278  1.00 -0.39           O  
ATOM   3491  CB  THR A1157     -32.698  41.011  -1.803  1.00  0.09           C  
ATOM   3492  CG2 THR A1157     -33.708  42.076  -2.212  1.00 -0.03           C  
ATOM   3493  OG1 THR A1157     -31.504  41.163  -2.581  1.00 -0.39           O  
ATOM   3494  N   TRP A1158     -31.559  38.870   0.095  1.00 -0.26           N  
ATOM   3495  CA  TRP A1158     -30.610  37.853   0.544  1.00  0.14           C  
ATOM   3496  C   TRP A1158     -29.776  37.250  -0.583  1.00  0.21           C  
ATOM   3497  O   TRP A1158     -29.096  36.244  -0.382  1.00 -0.39           O  
ATOM   3498  CB  TRP A1158     -31.349  36.721   1.261  1.00  0.00           C  
ATOM   3499  CG  TRP A1158     -32.021  37.125   2.534  1.00 -0.04           C  
ATOM   3500  CD1 TRP A1158     -33.355  37.339   2.725  1.00  0.02           C  
ATOM   3501  CD2 TRP A1158     -31.393  37.350   3.799  1.00 -0.02           C  
ATOM   3502  CE2 TRP A1158     -32.406  37.701   4.713  1.00  0.06           C  
ATOM   3503  CE3 TRP A1158     -30.070  37.290   4.249  1.00 -0.07           C  
ATOM   3504  NE1 TRP A1158     -33.595  37.687   4.032  1.00 -0.29           N  
ATOM   3505  CZ2 TRP A1158     -32.139  37.992   6.048  1.00 -0.04           C  
ATOM   3506  CZ3 TRP A1158     -29.807  37.579   5.574  1.00 -0.08           C  
ATOM   3507  CH2 TRP A1158     -30.836  37.926   6.458  1.00 -0.08           C  
ATOM   3508  N   ASP A1159     -29.817  37.869  -1.759  1.00 -0.26           N  
ATOM   3509  CA  ASP A1159     -29.241  37.275  -2.968  1.00  0.14           C  
ATOM   3510  C   ASP A1159     -27.738  36.981  -2.926  1.00  0.21           C  
ATOM   3511  O   ASP A1159     -27.223  36.251  -3.775  1.00 -0.39           O  
ATOM   3512  CB  ASP A1159     -29.585  38.126  -4.193  1.00  0.04           C  
ATOM   3513  CG  ASP A1159     -31.062  38.083  -4.531  1.00  0.04           C  
ATOM   3514  OD1 ASP A1159     -31.421  38.401  -5.683  1.00 -0.57           O  
ATOM   3515  OD2 ASP A1159     -31.863  37.717  -3.644  1.00 -0.57           O1-
ATOM   3516  N   ALA A1160     -27.037  37.537  -1.945  1.00 -0.26           N  
ATOM   3517  CA  ALA A1160     -25.612  37.268  -1.795  1.00  0.13           C  
ATOM   3518  C   ALA A1160     -25.377  35.917  -1.122  1.00  0.20           C  
ATOM   3519  O   ALA A1160     -24.256  35.407  -1.105  1.00 -0.39           O  
ATOM   3520  CB  ALA A1160     -24.939  38.378  -1.004  1.00 -0.02           C  
ATOM   3521  N   TYR A1161     -26.443  35.339  -0.578  1.00 -0.26           N  
ATOM   3522  CA  TYR A1161     -26.332  34.110   0.199  1.00  0.14           C  
ATOM   3523  C   TYR A1161     -26.941  32.890  -0.482  1.00  0.21           C  
ATOM   3524  O   TYR A1161     -26.365  31.802  -0.431  1.00 -0.39           O  
ATOM   3525  CB  TYR A1161     -26.944  34.303   1.588  1.00  0.02           C  
ATOM   3526  CG  TYR A1161     -26.054  35.087   2.515  1.00 -0.05           C  
ATOM   3527  CD1 TYR A1161     -25.202  34.440   3.399  1.00 -0.07           C  
ATOM   3528  CD2 TYR A1161     -26.049  36.476   2.495  1.00 -0.07           C  
ATOM   3529  CE1 TYR A1161     -24.379  35.151   4.245  1.00 -0.04           C  
ATOM   3530  CE2 TYR A1161     -25.228  37.198   3.338  1.00 -0.04           C  
ATOM   3531  CZ  TYR A1161     -24.395  36.530   4.211  1.00  0.08           C  
ATOM   3532  OH  TYR A1161     -23.573  37.242   5.054  1.00 -0.34           O  
TER   
HETATM 3533  C1  <1>     1     -28.170 -12.189  -8.116  0.00  0.00      A    C  
HETATM 3534  C2  <1>     1     -27.407 -12.476  -9.250  0.00  0.00      A    C  
HETATM 3535  C3  <1>     1     -27.555 -11.711 -10.384  0.00  0.00      A    C  
HETATM 3536  C4  <1>     1     -28.507 -10.715 -10.538  0.00  0.00      A    C  
HETATM 3537  C5  <1>     1     -29.278 -10.419  -9.407  0.00  0.00      A    C  
HETATM 3538  C6  <1>     1     -29.103 -11.141  -8.214  0.00  0.00      A    C  
HETATM 3539  C7  <1>     1     -28.642 -10.054 -11.914  0.00  0.00      A    C  
HETATM 3540  C8  <1>     1     -27.514 -10.478 -12.923  0.00  0.00      A    C  
HETATM 3541  C9  <1>     1     -27.101 -11.978 -12.798  0.00  0.00      A    C  
HETATM 3542  C10 <1>     1     -26.534 -12.179 -11.372  0.00  0.00      A    C  
HETATM 3543  C11 <1>     1     -26.347 -13.633 -10.816  0.00  0.00      A    C  
HETATM 3544  S12 <1>     1     -27.839 -17.592 -11.769  0.00  0.00      A    S  
HETATM 3545  C13 <1>     1     -27.737 -14.422 -12.819  0.00  0.00      A    C  
HETATM 3546  O14 <1>     1     -26.024 -12.170 -13.734  0.00  0.00      A    O  
HETATM 3547  O15 <1>     1     -26.483 -13.515  -9.364  0.00  0.00      A    O  
HETATM 3548  C16 <1>     1     -28.767 -18.762 -12.736  0.00  0.00      A    C  
HETATM 3549  C17 <1>     1     -30.087 -18.602 -12.629  0.00  0.00      A    C  
HETATM 3550  C19 <1>     1     -30.444 -17.493 -11.734  0.00  0.00      A    C  
HETATM 3551  N21 <1>     1     -26.234  -9.702 -12.847  0.00  0.00      A    N1+
HETATM 3552  C23 <1>     1     -26.326  -8.278 -13.283  0.00  0.00      A    C  
HETATM 3553  C24 <1>     1     -26.889  -8.132 -14.723  0.00  0.00      A    C  
HETATM 3554  C25 <1>     1     -28.251 -12.980 -13.068  0.00  0.00      A    C  
HETATM 3555  C26 <1>     1     -25.264 -11.310 -11.169  0.00  0.00      A    C  
HETATM 3556  C29 <1>     1     -27.427 -14.655 -11.312  0.00  0.00      A    C  
HETATM 3557  C35 <1>     1     -25.565  -9.827 -11.522  0.00  0.00      A    C  
HETATM 3558  C36 <1>     1     -27.498  -6.750 -15.051  0.00  0.00      A    C  
HETATM 3559  C37 <1>     1     -28.419  -7.977 -14.875  0.00  0.00      A    C  
HETATM 3560  C53 <1>     1     -29.379 -16.875 -11.214  0.00  0.00      A    C  
HETATM 3561  H1  <1>     1     -28.001 -12.930  -6.942  0.00  0.00      A    O  
HETATM 3562  H16 <1>     1     -28.528 -14.735 -10.337  0.00  0.00      A    N  
HETATM 3563  H28 <1>     1     -29.449 -15.729 -10.278  0.00  0.00      A    C  
HETATM 3564  H30 <1>     1     -30.368 -15.749  -9.478  0.00  0.00      A    O  
HETATM 3565  O   HOH B 718     -29.870 -11.792  -4.473  1.00 38.57      B    O  
HETATM 3566  O   HOH B 719     -31.308  -9.910  -5.219  1.00 30.35      B    O  
CONECT 3533 3534 3538 3561
CONECT 3534 3533 3535 3547
CONECT 3535 3534 3536 3542
CONECT 3536 3535 3537 3539
CONECT 3537 3536 3538
CONECT 3538 3533 3537
CONECT 3539 3536 3540
CONECT 3540 3539 3541 3551
CONECT 3541 3540 3542 3546 3554
CONECT 3542 3535 3541 3543 3555
CONECT 3543 3542 3547 3556
CONECT 3544 3548 3560
CONECT 3545 3554 3556
CONECT 3546 3541
CONECT 3547 3534 3543
CONECT 3548 3544 3549
CONECT 3549 3548 3550
CONECT 3550 3549 3560
CONECT 3551 3540 3552 3557
CONECT 3552 3551 3553
CONECT 3553 3552 3558 3559
CONECT 3554 3541 3545
CONECT 3555 3542 3557
CONECT 3556 3543 3545 3562
CONECT 3557 3551 3555
CONECT 3558 3553 3559
CONECT 3559 3553 3558
CONECT 3560 3544 3550 3563
CONECT 3561 3533
CONECT 3562 3556 3563
CONECT 3563 3560 3562 3564
CONECT 3564 3563
END
