# Supplementary material for: Discovery of 6α-Thiazolylcarboxamidonaltrexamine Derivative (NTZ) as a Potent and Central Nervous System Penetrant Opioid Receptor Modulator with Drug-like Properties for Potential Treatment of Opioid Use Disorder
Source: ACS Pharmacol Transl Sci. 2024 Dec 5;7(12):4165–82. doi: 10.1021/acsptsci.4c00593 (PMC11651181; doi:10.1021/acsptsci.4c00593)
Supplement: Supplementary file 3 — pt4c00593_si_003.pdb [file pt4c00593_si_003.pdb]

HETATM    1  C1  <1>     1     -28.192 -12.184  -8.114  0.00  0.00           C  
HETATM    2  C2  <1>     1     -27.413 -12.472  -9.237  0.00  0.00           C  
HETATM    3  C3  <1>     1     -27.561 -11.720 -10.380  0.00  0.00           C  
HETATM    4  C4  <1>     1     -28.526 -10.740 -10.554  0.00  0.00           C  
HETATM    5  C5  <1>     1     -29.310 -10.443  -9.433  0.00  0.00           C  
HETATM    6  C6  <1>     1     -29.137 -11.150  -8.231  0.00  0.00           C  
HETATM    7  C7  <1>     1     -28.659 -10.097 -11.938  0.00  0.00           C  
HETATM    8  C8  <1>     1     -27.514 -10.513 -12.931  0.00  0.00           C  
HETATM    9  C9  <1>     1     -27.080 -12.005 -12.786  0.00  0.00           C  
HETATM   10  C10 <1>     1     -26.524 -12.183 -11.353  0.00  0.00           C  
HETATM   11  C11 <1>     1     -26.318 -13.628 -10.780  0.00  0.00           C  
HETATM   12  S12 <1>     1     -30.789 -17.846 -11.709  0.00  0.00           S  
HETATM   13  C13 <1>     1     -27.684 -14.460 -12.785  0.00  0.00           C  
HETATM   14  O14 <1>     1     -25.993 -12.194 -13.711  0.00  0.00           O  
HETATM   15  O15 <1>     1     -26.473 -13.498  -9.331  0.00  0.00           O  
HETATM   16  C16 <1>     1     -29.703 -18.720 -12.842  0.00  0.00           C  
HETATM   17  C17 <1>     1     -28.448 -18.259 -12.845  0.00  0.00           C  
HETATM   18  N19 <1>     1     -28.343 -17.169 -11.911  0.00  0.00           N  
HETATM   19  N21 <1>     1     -26.247  -9.716 -12.849  0.00  0.00           N1+
HETATM   20  C23 <1>     1     -26.358  -8.296 -13.296  0.00  0.00           C  
HETATM   21  C24 <1>     1     -26.926  -8.165 -14.735  0.00  0.00           C  
HETATM   22  C25 <1>     1     -28.215 -13.028 -13.053  0.00  0.00           C  
HETATM   23  C26 <1>     1     -25.268 -11.294 -11.149  0.00  0.00           C  
HETATM   24  C29 <1>     1     -27.376 -14.674 -11.275  0.00  0.00           C  
HETATM   25  C35 <1>     1     -25.588  -9.819 -11.517  0.00  0.00           C  
HETATM   26  C36 <1>     1     -27.693  -6.854 -15.017  0.00  0.00           C  
HETATM   27  C37 <1>     1     -28.462  -8.187 -14.897  0.00  0.00           C  
HETATM   28  C53 <1>     1     -29.386 -16.838 -11.272  0.00  0.00           C  
HETATM   29  H1  <1>     1     -28.028 -12.914  -6.932  0.00  0.00           O  
HETATM   30  H16 <1>     1     -28.475 -14.767 -10.300  0.00  0.00           N  
HETATM   31  H28 <1>     1     -29.428 -15.733 -10.283  0.00  0.00           C  
HETATM   32  H30 <1>     1     -30.347 -15.755  -9.482  0.00  0.00           O  
ATOM     33  N   MET A  65     -36.775 -20.009 -30.623  1.00 -0.39      A    N  
ATOM     34  CA  MET A  65     -35.578 -19.298 -30.183  1.00 -0.02      A    C  
ATOM     35  C   MET A  65     -35.655 -17.818 -30.537  1.00  0.17      A    C  
ATOM     36  O   MET A  65     -34.640 -17.121 -30.540  1.00 -0.40      A    O  
ATOM     37  CB  MET A  65     -34.325 -19.923 -30.797  1.00 -0.31      A    C  
ATOM     38  N   VAL A  66     -36.864 -17.348 -30.836  1.00 -0.27      A    N  
ATOM     39  CA  VAL A  66     -37.095 -15.937 -31.131  1.00  0.13      A    C  
ATOM     40  C   VAL A  66     -36.659 -15.080 -29.946  1.00  0.20      A    C  
ATOM     41  O   VAL A  66     -36.156 -13.968 -30.117  1.00 -0.39      A    O  
ATOM     42  CB  VAL A  66     -38.580 -15.667 -31.460  1.00 -0.01      A    C  
ATOM     43  CG1 VAL A  66     -38.816 -14.187 -31.729  1.00 -0.06      A    C  
ATOM     44  CG2 VAL A  66     -39.015 -16.500 -32.655  1.00 -0.06      A    C  
ATOM     45  N   THR A  67     -36.842 -15.618 -28.744  1.00 -0.31      A    N  
ATOM     46  CA  THR A  67     -36.368 -14.964 -27.535  1.00 -0.13      A    C  
ATOM     47  C   THR A  67     -34.859 -14.755 -27.603  1.00  0.15      A    C  
ATOM     48  O   THR A  67     -34.367 -13.668 -27.320  1.00 -0.40      A    O  
ATOM     49  CB  THR A  67     -36.709 -15.783 -26.276  1.00 -1.09      A    C  
ATOM     50  N   ALA A  68     -34.134 -15.797 -28.000  1.00 -0.27      A    N  
ATOM     51  CA  ALA A  68     -32.678 -15.735 -28.093  1.00  0.13      A    C  
ATOM     52  C   ALA A  68     -32.199 -14.704 -29.116  1.00  0.20      A    C  
ATOM     53  O   ALA A  68     -31.261 -13.948 -28.855  1.00 -0.39      A    O  
ATOM     54  CB  ALA A  68     -32.105 -17.110 -28.412  1.00 -0.02      A    C  
ATOM     55  N   ILE A  69     -32.847 -14.670 -30.278  1.00 -0.26      A    N  
ATOM     56  CA  ILE A  69     -32.443 -13.748 -31.339  1.00  0.13      A    C  
ATOM     57  C   ILE A  69     -32.797 -12.293 -31.016  1.00  0.20      A    C  
ATOM     58  O   ILE A  69     -32.024 -11.380 -31.317  1.00 -0.39      A    O  
ATOM     59  CB  ILE A  69     -33.003 -14.161 -32.727  1.00 -0.00      A    C  
ATOM     60  CG1 ILE A  69     -34.520 -13.974 -32.793  1.00 -0.05      A    C  
ATOM     61  CG2 ILE A  69     -32.625 -15.599 -33.048  1.00 -0.06      A    C  
ATOM     62  CD1 ILE A  69     -35.124 -14.305 -34.138  1.00 -0.06      A    C  
ATOM     63  N   THR A  70     -33.956 -12.078 -30.397  1.00 -0.26      A    N  
ATOM     64  CA  THR A  70     -34.352 -10.735 -29.991  1.00  0.16      A    C  
ATOM     65  C   THR A  70     -33.435 -10.258 -28.876  1.00  0.21      A    C  
ATOM     66  O   THR A  70     -33.094  -9.077 -28.797  1.00 -0.39      A    O  
ATOM     67  CB  THR A  70     -35.815 -10.681 -29.517  1.00  0.09      A    C  
ATOM     68  CG2 THR A  70     -36.764 -10.899 -30.688  1.00 -0.03      A    C  
ATOM     69  OG1 THR A  70     -36.037 -11.695 -28.530  1.00 -0.39      A    O  
ATOM     70  N   ILE A  71     -33.037 -11.193 -28.017  1.00 -0.26      A    N  
ATOM     71  CA  ILE A  71     -32.032 -10.920 -27.001  1.00  0.13      A    C  
ATOM     72  C   ILE A  71     -30.740 -10.492 -27.682  1.00  0.20      A    C  
ATOM     73  O   ILE A  71     -30.096  -9.549 -27.248  1.00 -0.39      A    O  
ATOM     74  CB  ILE A  71     -31.776 -12.146 -26.096  1.00 -0.00      A    C  
ATOM     75  CG1 ILE A  71     -32.872 -12.267 -25.037  1.00 -0.05      A    C  
ATOM     76  CG2 ILE A  71     -30.425 -12.039 -25.404  1.00 -0.06      A    C  
ATOM     77  CD1 ILE A  71     -32.812 -13.555 -24.243  1.00 -0.06      A    C  
ATOM     78  N   MET A  72     -30.377 -11.175 -28.764  1.00 -0.26      A    N  
ATOM     79  CA  MET A  72     -29.162 -10.838 -29.502  1.00  0.13      A    C  
ATOM     80  C   MET A  72     -29.213  -9.426 -30.091  1.00  0.20      A    C  
ATOM     81  O   MET A  72     -28.240  -8.672 -30.011  1.00 -0.39      A    O  
ATOM     82  CB  MET A  72     -28.908 -11.855 -30.614  1.00 -0.00      A    C  
ATOM     83  CG  MET A  72     -27.666 -11.563 -31.435  1.00 -0.00      A    C  
ATOM     84  SD  MET A  72     -27.651 -12.424 -33.014  1.00 -0.16      A    S  
ATOM     85  CE  MET A  72     -29.192 -11.846 -33.721  1.00 -0.02      A    C  
ATOM     86 LPD1 MET A  72     -27.118 -12.242 -33.393  1.00  0.00      A   LP  
ATOM     87 LPD2 MET A  72     -27.651 -13.098 -32.932  1.00  0.00      A   LP  
ATOM     88  N   ALA A  73     -30.353  -9.076 -30.680  1.00 -0.26      A    N  
ATOM     89  CA  ALA A  73     -30.545  -7.760 -31.287  1.00  0.13      A    C  
ATOM     90  C   ALA A  73     -30.501  -6.641 -30.248  1.00  0.20      A    C  
ATOM     91  O   ALA A  73     -29.734  -5.669 -30.369  1.00 -0.39      A    O  
ATOM     92  CB  ALA A  73     -31.865  -7.724 -32.041  1.00 -0.02      A    C  
ATOM     93  N   LEU A  74     -31.345  -6.789 -29.232  1.00 -0.26      A    N  
ATOM     94  CA  LEU A  74     -31.414  -5.857 -28.119  1.00  0.13      A    C  
ATOM     95  C   LEU A  74     -30.030  -5.663 -27.508  1.00  0.20      A    C  
ATOM     96  O   LEU A  74     -29.583  -4.534 -27.290  1.00 -0.39      A    O  
ATOM     97  CB  LEU A  74     -32.397  -6.391 -27.073  1.00 -0.01      A    C  
ATOM     98  CG  LEU A  74     -32.899  -5.489 -25.947  1.00 -0.04      A    C  
ATOM     99  CD1 LEU A  74     -34.284  -5.945 -25.515  1.00 -0.06      A    C  
ATOM    100  CD2 LEU A  74     -31.948  -5.504 -24.761  1.00 -0.06      A    C  
ATOM    101  N   TYR A  75     -29.351  -6.777 -27.255  1.00 -0.26      A    N  
ATOM    102  CA  TYR A  75     -28.021  -6.761 -26.663  1.00  0.14      A    C  
ATOM    103  C   TYR A  75     -26.994  -6.145 -27.597  1.00  0.21      A    C  
ATOM    104  O   TYR A  75     -25.963  -5.674 -27.140  1.00 -0.39      A    O  
ATOM    105  CB  TYR A  75     -27.577  -8.174 -26.283  1.00  0.02      A    C  
ATOM    106  CG  TYR A  75     -28.028  -8.615 -24.912  1.00 -0.05      A    C  
ATOM    107  CD1 TYR A  75     -29.341  -8.436 -24.498  1.00 -0.07      A    C  
ATOM    108  CD2 TYR A  75     -27.141  -9.218 -24.033  1.00 -0.07      A    C  
ATOM    109  CE1 TYR A  75     -29.757  -8.838 -23.243  1.00 -0.04      A    C  
ATOM    110  CE2 TYR A  75     -27.546  -9.625 -22.778  1.00 -0.04      A    C  
ATOM    111  CZ  TYR A  75     -28.854  -9.433 -22.387  1.00  0.08      A    C  
ATOM    112  OH  TYR A  75     -29.259  -9.839 -21.135  1.00 -0.34      A    O  
ATOM    113  N   SER A  76     -27.258  -6.168 -28.901  1.00 -0.26      A    N  
ATOM    114  CA  SER A  76     -26.359  -5.534 -29.853  1.00  0.15      A    C  
ATOM    115  C   SER A  76     -26.491  -4.027 -29.754  1.00  0.21      A    C  
ATOM    116  O   SER A  76     -25.492  -3.305 -29.746  1.00 -0.39      A    O  
ATOM    117  CB  SER A  76     -26.684  -5.966 -31.279  1.00  0.08      A    C  
ATOM    118  OG  SER A  76     -26.442  -7.346 -31.435  1.00 -0.39      A    O  
ATOM    119  N   ILE A  77     -27.732  -3.556 -29.670  1.00 -0.26      A    N  
ATOM    120  CA  ILE A  77     -27.966  -2.130 -29.474  1.00  0.13      A    C  
ATOM    121  C   ILE A  77     -27.318  -1.664 -28.169  1.00  0.20      A    C  
ATOM    122  O   ILE A  77     -26.521  -0.716 -28.158  1.00 -0.39      A    O  
ATOM    123  CB  ILE A  77     -29.466  -1.801 -29.458  1.00 -0.00      A    C  
ATOM    124  CG1 ILE A  77     -30.120  -2.253 -30.767  1.00 -0.05      A    C  
ATOM    125  CG2 ILE A  77     -29.679  -0.315 -29.234  1.00 -0.06      A    C  
ATOM    126  CD1 ILE A  77     -31.573  -1.863 -30.890  1.00 -0.06      A    C  
ATOM    127  N   VAL A  78     -27.648  -2.356 -27.080  1.00 -0.26      A    N  
ATOM    128  CA  VAL A  78     -27.108  -2.037 -25.759  1.00  0.13      A    C  
ATOM    129  C   VAL A  78     -25.578  -2.095 -25.728  1.00  0.20      A    C  
ATOM    130  O   VAL A  78     -24.933  -1.282 -25.070  1.00 -0.39      A    O  
ATOM    131  CB  VAL A  78     -27.685  -2.975 -24.667  1.00 -0.01      A    C  
ATOM    132  CG1 VAL A  78     -27.086  -2.656 -23.304  1.00 -0.06      A    C  
ATOM    133  CG2 VAL A  78     -29.203  -2.865 -24.616  1.00 -0.06      A    C  
ATOM    134  N   CYS A  79     -25.002  -3.052 -26.447  1.00 -0.26      A    N  
ATOM    135  CA  CYS A  79     -23.552  -3.202 -26.473  1.00  0.14      A    C  
ATOM    136  C   CYS A  79     -22.885  -2.069 -27.243  1.00  0.20      A    C  
ATOM    137  O   CYS A  79     -21.936  -1.459 -26.757  1.00 -0.39      A    O  
ATOM    138  CB  CYS A  79     -23.147  -4.546 -27.076  1.00  0.03      A    C  
ATOM    139  SG  CYS A  79     -21.380  -4.889 -26.983  1.00 -0.17      A    S  
ATOM    140 LPG1 CYS A  79     -21.233  -5.518 -27.191  1.00  0.00      A   LP  
ATOM    141 LPG2 CYS A  79     -21.016  -4.441 -27.340  1.00  0.00      A   LP  
ATOM    142  N   VAL A  80     -23.383  -1.794 -28.443  1.00 -0.26      A    N  
ATOM    143  CA  VAL A  80     -22.799  -0.754 -29.285  1.00  0.13      A    C  
ATOM    144  C   VAL A  80     -22.920   0.625 -28.640  1.00  0.20      A    C  
ATOM    145  O   VAL A  80     -21.911   1.298 -28.403  1.00 -0.39      A    O  
ATOM    146  CB  VAL A  80     -23.435  -0.732 -30.690  1.00 -0.01      A    C  
ATOM    147  CG1 VAL A  80     -22.991   0.505 -31.456  1.00 -0.06      A    C  
ATOM    148  CG2 VAL A  80     -23.074  -1.997 -31.456  1.00 -0.06      A    C  
ATOM    149  N   VAL A  81     -24.150   1.036 -28.345  1.00 -0.26      A    N  
ATOM    150  CA  VAL A  81     -24.381   2.357 -27.764  1.00  0.13      A    C  
ATOM    151  C   VAL A  81     -23.831   2.456 -26.338  1.00  0.20      A    C  
ATOM    152  O   VAL A  81     -23.389   3.520 -25.903  1.00 -0.39      A    O  
ATOM    153  CB  VAL A  81     -25.879   2.741 -27.808  1.00 -0.01      A    C  
ATOM    154  CG1 VAL A  81     -26.119   4.091 -27.147  1.00 -0.06      A    C  
ATOM    155  CG2 VAL A  81     -26.367   2.767 -29.248  1.00 -0.06      A    C  
ATOM    156  N   GLY A  82     -23.842   1.337 -25.622  1.00 -0.27      A    N  
ATOM    157  CA  GLY A  82     -23.297   1.294 -24.275  1.00  0.12      A    C  
ATOM    158  C   GLY A  82     -21.798   1.523 -24.262  1.00  0.20      A    C  
ATOM    159  O   GLY A  82     -21.302   2.406 -23.554  1.00 -0.39      A    O  
ATOM    160  N   LEU A  83     -21.078   0.723 -25.044  1.00 -0.26      A    N  
ATOM    161  CA  LEU A  83     -19.634   0.876 -25.180  1.00  0.13      A    C  
ATOM    162  C   LEU A  83     -19.285   2.274 -25.676  1.00  0.20      A    C  
ATOM    163  O   LEU A  83     -18.525   2.988 -25.028  1.00 -0.39      A    O  
ATOM    164  CB  LEU A  83     -19.058  -0.186 -26.119  1.00 -0.01      A    C  
ATOM    165  CG  LEU A  83     -18.960  -1.598 -25.538  1.00 -0.04      A    C  
ATOM    166  CD1 LEU A  83     -18.623  -2.609 -26.619  1.00 -0.06      A    C  
ATOM    167  CD2 LEU A  83     -17.929  -1.647 -24.422  1.00 -0.06      A    C  
ATOM    168  N   PHE A  84     -19.859   2.660 -26.813  1.00 -0.26      A    N  
ATOM    169  CA  PHE A  84     -19.623   3.981 -27.393  1.00  0.14      A    C  
ATOM    170  C   PHE A  84     -19.815   5.100 -26.367  1.00  0.21      A    C  
ATOM    171  O   PHE A  84     -18.912   5.913 -26.138  1.00 -0.39      A    O  
ATOM    172  CB  PHE A  84     -20.548   4.195 -28.594  1.00  0.02      A    C  
ATOM    173  CG  PHE A  84     -20.437   5.558 -29.214  1.00 -0.04      A    C  
ATOM    174  CD1 PHE A  84     -19.311   5.916 -29.937  1.00 -0.06      A    C  
ATOM    175  CD2 PHE A  84     -21.466   6.478 -29.088  1.00 -0.06      A    C  
ATOM    176  CE1 PHE A  84     -19.207   7.169 -30.512  1.00 -0.07      A    C  
ATOM    177  CE2 PHE A  84     -21.370   7.732 -29.663  1.00 -0.07      A    C  
ATOM    178  CZ  PHE A  84     -20.239   8.078 -30.376  1.00 -0.07      A    C  
ATOM    179  N   GLY A  85     -20.985   5.111 -25.736  1.00 -0.27      A    N  
ATOM    180  CA  GLY A  85     -21.330   6.115 -24.748  1.00  0.12      A    C  
ATOM    181  C   GLY A  85     -20.398   6.170 -23.552  1.00  0.20      A    C  
ATOM    182  O   GLY A  85     -19.920   7.245 -23.187  1.00 -0.39      A    O  
ATOM    183  N   ASN A  86     -20.136   5.021 -22.938  1.00 -0.26      A    N  
ATOM    184  CA  ASN A  86     -19.291   4.990 -21.746  1.00  0.15      A    C  
ATOM    185  C   ASN A  86     -17.823   5.313 -22.023  1.00  0.21      A    C  
ATOM    186  O   ASN A  86     -17.172   6.002 -21.233  1.00 -0.39      A    O  
ATOM    187  CB  ASN A  86     -19.431   3.658 -21.006  1.00  0.08      A    C  
ATOM    188  CG  ASN A  86     -20.779   3.511 -20.327  1.00  0.18      A    C  
ATOM    189  ND2 ASN A  86     -21.643   2.678 -20.896  1.00 -0.30      A    N  
ATOM    190  OD1 ASN A  86     -21.042   4.141 -19.300  1.00 -0.40      A    O  
ATOM    191  N   PHE A  87     -17.307   4.814 -23.144  1.00 -0.26      A    N  
ATOM    192  CA  PHE A  87     -15.963   5.168 -23.590  1.00  0.14      A    C  
ATOM    193  C   PHE A  87     -15.870   6.673 -23.813  1.00  0.21      A    C  
ATOM    194  O   PHE A  87     -14.894   7.314 -23.413  1.00 -0.39      A    O  
ATOM    195  CB  PHE A  87     -15.600   4.424 -24.880  1.00  0.02      A    C  
ATOM    196  CG  PHE A  87     -15.025   3.050 -24.652  1.00 -0.04      A    C  
ATOM    197  CD1 PHE A  87     -13.685   2.888 -24.349  1.00 -0.06      A    C  
ATOM    198  CD2 PHE A  87     -15.822   1.922 -24.756  1.00 -0.06      A    C  
ATOM    199  CE1 PHE A  87     -13.154   1.626 -24.144  1.00 -0.07      A    C  
ATOM    200  CE2 PHE A  87     -15.298   0.661 -24.553  1.00 -0.07      A    C  
ATOM    201  CZ  PHE A  87     -13.963   0.512 -24.247  1.00 -0.07      A    C  
ATOM    202  N   LEU A  88     -16.899   7.229 -24.450  1.00 -0.26      A    N  
ATOM    203  CA  LEU A  88     -16.976   8.668 -24.684  1.00  0.13      A    C  
ATOM    204  C   LEU A  88     -16.938   9.447 -23.372  1.00  0.20      A    C  
ATOM    205  O   LEU A  88     -16.174  10.406 -23.230  1.00 -0.39      A    O  
ATOM    206  CB  LEU A  88     -18.251   9.008 -25.460  1.00 -0.01      A    C  
ATOM    207  CG  LEU A  88     -18.528  10.482 -25.766  1.00 -0.04      A    C  
ATOM    208  CD1 LEU A  88     -17.417  11.084 -26.615  1.00 -0.06      A    C  
ATOM    209  CD2 LEU A  88     -19.877  10.637 -26.453  1.00 -0.06      A    C  
ATOM    210  N   VAL A  89     -17.763   9.024 -22.418  1.00 -0.26      A    N  
ATOM    211  CA  VAL A  89     -17.835   9.668 -21.109  1.00  0.13      A    C  
ATOM    212  C   VAL A  89     -16.488   9.645 -20.390  1.00  0.20      A    C  
ATOM    213  O   VAL A  89     -15.973  10.692 -19.985  1.00 -0.39      A    O  
ATOM    214  CB  VAL A  89     -18.906   9.005 -20.215  1.00 -0.01      A    C  
ATOM    215  CG1 VAL A  89     -18.734   9.429 -18.763  1.00 -0.06      A    C  
ATOM    216  CG2 VAL A  89     -20.302   9.344 -20.719  1.00 -0.06      A    C  
ATOM    217  N   MET A  90     -15.922   8.449 -20.244  1.00 -0.26      A    N  
ATOM    218  CA  MET A  90     -14.633   8.285 -19.580  1.00  0.13      A    C  
ATOM    219  C   MET A  90     -13.545   9.133 -20.238  1.00  0.20      A    C  
ATOM    220  O   MET A  90     -12.799   9.842 -19.553  1.00 -0.39      A    O  
ATOM    221  CB  MET A  90     -14.227   6.810 -19.559  1.00 -0.00      A    C  
ATOM    222  CG  MET A  90     -15.128   5.944 -18.692  1.00 -0.00      A    C  
ATOM    223  SD  MET A  90     -14.928   4.176 -18.984  1.00 -0.16      A    S  
ATOM    224  CE  MET A  90     -13.219   3.938 -18.510  1.00 -0.02      A    C  
ATOM    225 LPD1 MET A  90     -15.347   3.810 -18.595  1.00  0.00      A   LP  
ATOM    226 LPD2 MET A  90     -15.030   4.018 -19.637  1.00  0.00      A   LP  
ATOM    227  N   TYR A  91     -13.471   9.070 -21.566  1.00 -0.26      A    N  
ATOM    228  CA  TYR A  91     -12.505   9.868 -22.315  1.00  0.14      A    C  
ATOM    229  C   TYR A  91     -12.670  11.360 -22.052  1.00  0.21      A    C  
ATOM    230  O   TYR A  91     -11.688  12.068 -21.842  1.00 -0.39      A    O  
ATOM    231  CB  TYR A  91     -12.613   9.599 -23.817  1.00  0.02      A    C  
ATOM    232  CG  TYR A  91     -11.962  10.673 -24.660  1.00 -0.05      A    C  
ATOM    233  CD1 TYR A  91     -10.579  10.758 -24.765  1.00 -0.07      A    C  
ATOM    234  CD2 TYR A  91     -12.729  11.608 -25.345  1.00 -0.07      A    C  
ATOM    235  CE1 TYR A  91      -9.979  11.742 -25.530  1.00 -0.04      A    C  
ATOM    236  CE2 TYR A  91     -12.138  12.594 -26.112  1.00 -0.04      A    C  
ATOM    237  CZ  TYR A  91     -10.763  12.657 -26.202  1.00  0.08      A    C  
ATOM    238  OH  TYR A  91     -10.171  13.637 -26.965  1.00 -0.34      A    O  
ATOM    239  N   VAL A  92     -13.912  11.833 -22.073  1.00 -0.26      A    N  
ATOM    240  CA  VAL A  92     -14.195  13.245 -21.832  1.00  0.13      A    C  
ATOM    241  C   VAL A  92     -13.762  13.672 -20.431  1.00  0.20      A    C  
ATOM    242  O   VAL A  92     -13.150  14.730 -20.256  1.00 -0.39      A    O  
ATOM    243  CB  VAL A  92     -15.688  13.571 -22.059  1.00 -0.01      A    C  
ATOM    244  CG1 VAL A  92     -16.093  14.826 -21.303  1.00 -0.06      A    C  
ATOM    245  CG2 VAL A  92     -15.974  13.716 -23.547  1.00 -0.06      A    C  
ATOM    246  N   ILE A  93     -14.067  12.841 -19.438  1.00 -0.26      A    N  
ATOM    247  CA  ILE A  93     -13.658  13.122 -18.063  1.00  0.13      A    C  
ATOM    248  C   ILE A  93     -12.137  13.205 -17.943  1.00  0.20      A    C  
ATOM    249  O   ILE A  93     -11.604  14.123 -17.318  1.00 -0.39      A    O  
ATOM    250  CB  ILE A  93     -14.191  12.059 -17.080  1.00 -0.00      A    C  
ATOM    251  CG1 ILE A  93     -15.718  12.011 -17.119  1.00 -0.05      A    C  
ATOM    252  CG2 ILE A  93     -13.708  12.345 -15.665  1.00 -0.06      A    C  
ATOM    253  CD1 ILE A  93     -16.371  13.355 -16.913  1.00 -0.06      A    C  
ATOM    254  N   VAL A  94     -11.445  12.247 -18.555  1.00 -0.26      A    N  
ATOM    255  CA  VAL A  94      -9.987  12.195 -18.493  1.00  0.13      A    C  
ATOM    256  C   VAL A  94      -9.314  13.370 -19.213  1.00  0.20      A    C  
ATOM    257  O   VAL A  94      -8.345  13.947 -18.717  1.00 -0.39      A    O  
ATOM    258  CB  VAL A  94      -9.453  10.861 -19.065  1.00 -0.01      A    C  
ATOM    259  CG1 VAL A  94      -7.936  10.881 -19.166  1.00 -0.06      A    C  
ATOM    260  CG2 VAL A  94      -9.916   9.694 -18.206  1.00 -0.06      A    C  
ATOM    261  N   ARG A  95      -9.853  13.733 -20.373  1.00 -0.26      A    N  
ATOM    262  CA  ARG A  95      -9.217  14.703 -21.267  1.00  0.13      A    C  
ATOM    263  C   ARG A  95      -9.259  16.153 -20.777  1.00  0.20      A    C  
ATOM    264  O   ARG A  95      -8.235  16.835 -20.757  1.00 -0.39      A    O  
ATOM    265  CB  ARG A  95      -9.824  14.596 -22.669  1.00 -0.01      A    C  
ATOM    266  CG  ARG A  95      -9.477  15.740 -23.611  1.00 -0.02      A    C  
ATOM    267  CD  ARG A  95      -7.994  15.782 -23.946  1.00  0.06      A    C  
ATOM    268  NE  ARG A  95      -7.697  16.829 -24.919  1.00 -0.27      A    N  
ATOM    269  CZ  ARG A  95      -7.434  18.093 -24.603  1.00  0.29      A    C  
ATOM    270  NH1 ARG A  95      -7.429  18.474 -23.333  1.00 -0.28      A    N1+
ATOM    271  NH2 ARG A  95      -7.177  18.978 -25.557  1.00 -0.28      A    N  
ATOM    272  N   TYR A  96     -10.442  16.626 -20.395  1.00 -0.26      A    N  
ATOM    273  CA  TYR A  96     -10.612  18.027 -20.015  1.00  0.14      A    C  
ATOM    274  C   TYR A  96     -10.354  18.278 -18.529  1.00  0.21      A    C  
ATOM    275  O   TYR A  96     -10.741  17.475 -17.680  1.00 -0.39      A    O  
ATOM    276  CB  TYR A  96     -12.012  18.518 -20.394  1.00  0.02      A    C  
ATOM    277  CG  TYR A  96     -12.292  18.497 -21.880  1.00 -0.05      A    C  
ATOM    278  CD1 TYR A  96     -11.269  18.683 -22.803  1.00 -0.07      A    C  
ATOM    279  CD2 TYR A  96     -13.578  18.290 -22.362  1.00 -0.07      A    C  
ATOM    280  CE1 TYR A  96     -11.520  18.665 -24.164  1.00 -0.04      A    C  
ATOM    281  CE2 TYR A  96     -13.839  18.270 -23.720  1.00 -0.04      A    C  
ATOM    282  CZ  TYR A  96     -12.807  18.457 -24.617  1.00  0.08      A    C  
ATOM    283  OH  TYR A  96     -13.062  18.437 -25.970  1.00 -0.34      A    O  
ATOM    284  N   THR A  97      -9.701  19.396 -18.223  1.00 -0.26      A    N  
ATOM    285  CA  THR A  97      -9.449  19.779 -16.836  1.00  0.16      A    C  
ATOM    286  C   THR A  97     -10.693  20.404 -16.214  1.00  0.21      A    C  
ATOM    287  O   THR A  97     -10.850  20.411 -14.993  1.00 -0.39      A    O  
ATOM    288  CB  THR A  97      -8.273  20.769 -16.710  1.00  0.09      A    C  
ATOM    289  CG2 THR A  97      -6.972  20.121 -17.162  1.00 -0.03      A    C  
ATOM    290  OG1 THR A  97      -8.532  21.931 -17.507  1.00 -0.39      A    O  
ATOM    291  N   LYS A  98     -11.573  20.928 -17.060  1.00 -0.26      A    N  
ATOM    292  CA  LYS A  98     -12.822  21.512 -16.592  1.00  0.13      A    C  
ATOM    293  C   LYS A  98     -13.800  20.420 -16.171  1.00  0.20      A    C  
ATOM    294  O   LYS A  98     -14.687  20.651 -15.350  1.00 -0.39      A    O  
ATOM    295  CB  LYS A  98     -13.453  22.387 -17.679  1.00 -0.01      A    C  
ATOM    296  CG  LYS A  98     -13.811  21.634 -18.952  1.00 -0.04      A    C  
ATOM    297  CD  LYS A  98     -14.834  22.394 -19.782  1.00 -0.01      A    C  
ATOM    298  CE  LYS A  98     -15.276  21.581 -20.990  1.00 -0.04      A    C  
ATOM    299  NZ  LYS A  98     -16.400  22.231 -21.722  1.00  0.22      A    N1+
ATOM    300  N   MET A  99     -13.627  19.229 -16.736  1.00 -0.26      A    N  
ATOM    301  CA  MET A  99     -14.527  18.114 -16.467  1.00  0.13      A    C  
ATOM    302  C   MET A  99     -14.125  17.325 -15.226  1.00  0.20      A    C  
ATOM    303  O   MET A  99     -14.819  16.393 -14.829  1.00 -0.39      A    O  
ATOM    304  CB  MET A  99     -14.605  17.179 -17.677  1.00 -0.00      A    C  
ATOM    305  CG  MET A  99     -15.282  17.792 -18.891  1.00 -0.00      A    C  
ATOM    306  SD  MET A  99     -16.999  18.243 -18.576  1.00 -0.16      A    S  
ATOM    307  CE  MET A  99     -17.716  16.638 -18.238  1.00 -0.02      A    C  
ATOM    308 LPD1 MET A  99     -17.054  18.658 -18.042  1.00  0.00      A   LP  
ATOM    309 LPD2 MET A  99     -17.284  18.534 -19.119  1.00  0.00      A   LP  
ATOM    310  N   LYS A 100     -13.008  17.699 -14.612  1.00 -0.26      A    N  
ATOM    311  CA  LYS A 100     -12.533  17.006 -13.418  1.00  0.13      A    C  
ATOM    312  C   LYS A 100     -13.134  17.568 -12.131  1.00  0.20      A    C  
ATOM    313  O   LYS A 100     -12.574  18.474 -11.514  1.00 -0.39      A    O  
ATOM    314  CB  LYS A 100     -11.004  17.035 -13.347  1.00 -0.01      A    C  
ATOM    315  CG  LYS A 100     -10.323  15.949 -14.167  1.00 -0.04      A    C  
ATOM    316  CD  LYS A 100      -8.813  16.123 -14.162  1.00 -0.01      A    C  
ATOM    317  CE  LYS A 100      -8.299  16.565 -15.524  1.00 -0.04      A    C  
ATOM    318  NZ  LYS A 100      -8.369  15.467 -16.530  1.00  0.22      A    N1+
ATOM    319  N   THR A 101     -14.282  17.025 -11.740  1.00 -0.26      A    N  
ATOM    320  CA  THR A 101     -14.930  17.381 -10.481  1.00  0.16      A    C  
ATOM    321  C   THR A 101     -15.295  16.098  -9.743  1.00  0.21      A    C  
ATOM    322  O   THR A 101     -15.260  15.018 -10.328  1.00 -0.39      A    O  
ATOM    323  CB  THR A 101     -16.210  18.207 -10.709  1.00  0.09      A    C  
ATOM    324  CG2 THR A 101     -15.939  19.391 -11.628  1.00 -0.03      A    C  
ATOM    325  OG1 THR A 101     -17.222  17.376 -11.291  1.00 -0.39      A    O  
ATOM    326  N   ALA A 102     -15.646  16.219  -8.464  1.00 -0.26      A    N  
ATOM    327  CA  ALA A 102     -16.011  15.064  -7.644  1.00  0.13      A    C  
ATOM    328  C   ALA A 102     -17.133  14.246  -8.287  1.00  0.20      A    C  
ATOM    329  O   ALA A 102     -17.020  13.019  -8.466  1.00 -0.39      A    O  
ATOM    330  CB  ALA A 102     -16.420  15.520  -6.249  1.00 -0.02      A    C  
ATOM    331  N   THR A 103     -18.209  14.949  -8.635  1.00 -0.26      A    N  
ATOM    332  CA  THR A 103     -19.356  14.357  -9.306  1.00  0.16      A    C  
ATOM    333  C   THR A 103     -18.912  13.568 -10.530  1.00  0.21      A    C  
ATOM    334  O   THR A 103     -19.309  12.418 -10.717  1.00 -0.39      A    O  
ATOM    335  CB  THR A 103     -20.355  15.440  -9.757  1.00  0.09      A    C  
ATOM    336  CG2 THR A 103     -21.643  14.803 -10.258  1.00 -0.03      A    C  
ATOM    337  OG1 THR A 103     -20.644  16.318  -8.661  1.00 -0.39      A    O  
ATOM    338  N   ASN A 104     -18.067  14.189 -11.345  1.00 -0.26      A    N  
ATOM    339  CA  ASN A 104     -17.577  13.562 -12.567  1.00  0.15      A    C  
ATOM    340  C   ASN A 104     -16.607  12.408 -12.329  1.00  0.21      A    C  
ATOM    341  O   ASN A 104     -16.454  11.542 -13.188  1.00 -0.39      A    O  
ATOM    342  CB  ASN A 104     -16.949  14.599 -13.494  1.00  0.08      A    C  
ATOM    343  CG  ASN A 104     -17.977  15.517 -14.124  1.00  0.18      A    C  
ATOM    344  ND2 ASN A 104     -17.509  16.601 -14.734  1.00 -0.30      A    N  
ATOM    345  OD1 ASN A 104     -19.178  15.249 -14.073  1.00 -0.40      A    O  
ATOM    346  N   ILE A 105     -15.946  12.397 -11.176  1.00 -0.26      A    N  
ATOM    347  CA  ILE A 105     -15.109  11.260 -10.808  1.00  0.13      A    C  
ATOM    348  C   ILE A 105     -16.003  10.057 -10.522  1.00  0.20      A    C  
ATOM    349  O   ILE A 105     -15.772   8.946 -11.032  1.00 -0.39      A    O  
ATOM    350  CB  ILE A 105     -14.235  11.559  -9.574  1.00 -0.00      A    C  
ATOM    351  CG1 ILE A 105     -13.251  12.693  -9.871  1.00 -0.05      A    C  
ATOM    352  CG2 ILE A 105     -13.480  10.313  -9.141  1.00 -0.06      A    C  
ATOM    353  CD1 ILE A 105     -12.324  12.416 -11.033  1.00 -0.06      A    C  
ATOM    354  N   TYR A 106     -17.034  10.285  -9.711  1.00 -0.26      A    N  
ATOM    355  CA  TYR A 106     -18.021   9.239  -9.447  1.00  0.14      A    C  
ATOM    356  C   TYR A 106     -18.636   8.721 -10.753  1.00  0.21      A    C  
ATOM    357  O   TYR A 106     -18.716   7.504 -10.991  1.00 -0.39      A    O  
ATOM    358  CB  TYR A 106     -19.113   9.768  -8.521  1.00  0.02      A    C  
ATOM    359  CG  TYR A 106     -18.639  10.082  -7.118  1.00 -0.05      A    C  
ATOM    360  CD1 TYR A 106     -17.675   9.298  -6.497  1.00 -0.07      A    C  
ATOM    361  CD2 TYR A 106     -19.154  11.165  -6.415  1.00 -0.07      A    C  
ATOM    362  CE1 TYR A 106     -17.240   9.581  -5.215  1.00 -0.04      A    C  
ATOM    363  CE2 TYR A 106     -18.724  11.457  -5.134  1.00 -0.04      A    C  
ATOM    364  CZ  TYR A 106     -17.768  10.661  -4.539  1.00  0.08      A    C  
ATOM    365  OH  TYR A 106     -17.336  10.947  -3.264  1.00 -0.34      A    O  
ATOM    366  N   ILE A 107     -19.054   9.661 -11.597  1.00 -0.26      A    N  
ATOM    367  CA  ILE A 107     -19.596   9.348 -12.916  1.00  0.13      A    C  
ATOM    368  C   ILE A 107     -18.612   8.511 -13.733  1.00  0.20      A    C  
ATOM    369  O   ILE A 107     -19.012   7.591 -14.451  1.00 -0.39      A    O  
ATOM    370  CB  ILE A 107     -19.958  10.635 -13.692  1.00 -0.00      A    C  
ATOM    371  CG1 ILE A 107     -21.144  11.340 -13.031  1.00 -0.05      A    C  
ATOM    372  CG2 ILE A 107     -20.288  10.321 -15.142  1.00 -0.06      A    C  
ATOM    373  CD1 ILE A 107     -21.542  12.634 -13.708  1.00 -0.06      A    C  
ATOM    374  N   PHE A 108     -17.326   8.824 -13.607  1.00 -0.26      A    N  
ATOM    375  CA  PHE A 108     -16.290   8.054 -14.284  1.00  0.14      A    C  
ATOM    376  C   PHE A 108     -16.307   6.609 -13.810  1.00  0.21      A    C  
ATOM    377  O   PHE A 108     -16.237   5.685 -14.623  1.00 -0.39      A    O  
ATOM    378  CB  PHE A 108     -14.904   8.666 -14.057  1.00  0.02      A    C  
ATOM    379  CG  PHE A 108     -13.785   7.892 -14.704  1.00 -0.04      A    C  
ATOM    380  CD1 PHE A 108     -13.343   8.218 -15.974  1.00 -0.06      A    C  
ATOM    381  CD2 PHE A 108     -13.178   6.835 -14.042  1.00 -0.06      A    C  
ATOM    382  CE1 PHE A 108     -12.316   7.505 -16.570  1.00 -0.07      A    C  
ATOM    383  CE2 PHE A 108     -12.153   6.120 -14.633  1.00 -0.07      A    C  
ATOM    384  CZ  PHE A 108     -11.721   6.456 -15.897  1.00 -0.07      A    C  
ATOM    385  N   ASN A 109     -16.382   6.415 -12.494  1.00 -0.26      A    N  
ATOM    386  CA  ASN A 109     -16.444   5.062 -11.940  1.00  0.15      A    C  
ATOM    387  C   ASN A 109     -17.624   4.280 -12.521  1.00  0.21      A    C  
ATOM    388  O   ASN A 109     -17.482   3.130 -12.988  1.00 -0.39      A    O  
ATOM    389  CB  ASN A 109     -16.555   5.116 -10.415  1.00  0.08      A    C  
ATOM    390  CG  ASN A 109     -15.865   3.948  -9.739  1.00  0.18      A    C  
ATOM    391  ND2 ASN A 109     -16.500   3.399  -8.711  1.00 -0.30      A    N  
ATOM    392  OD1 ASN A 109     -14.773   3.542 -10.140  1.00 -0.40      A    O  
ATOM    393  N   LEU A 110     -18.785   4.929 -12.500  1.00 -0.26      A    N  
ATOM    394  CA  LEU A 110     -20.011   4.348 -13.041  1.00  0.13      A    C  
ATOM    395  C   LEU A 110     -19.831   3.915 -14.501  1.00  0.20      A    C  
ATOM    396  O   LEU A 110     -20.140   2.773 -14.881  1.00 -0.39      A    O  
ATOM    397  CB  LEU A 110     -21.148   5.366 -12.920  1.00 -0.01      A    C  
ATOM    398  CG  LEU A 110     -22.577   4.858 -12.737  1.00 -0.04      A    C  
ATOM    399  CD1 LEU A 110     -22.630   3.777 -11.670  1.00 -0.06      A    C  
ATOM    400  CD2 LEU A 110     -23.490   6.017 -12.364  1.00 -0.06      A    C  
ATOM    401  N   ALA A 111     -19.305   4.834 -15.308  1.00 -0.26      A    N  
ATOM    402  CA  ALA A 111     -19.073   4.591 -16.727  1.00  0.13      A    C  
ATOM    403  C   ALA A 111     -18.101   3.438 -16.960  1.00  0.20      A    C  
ATOM    404  O   ALA A 111     -18.263   2.660 -17.901  1.00 -0.39      A    O  
ATOM    405  CB  ALA A 111     -18.569   5.858 -17.404  1.00 -0.02      A    C  
ATOM    406  N   LEU A 112     -17.093   3.337 -16.098  1.00 -0.26      A    N  
ATOM    407  CA  LEU A 112     -16.130   2.245 -16.163  1.00  0.13      A    C  
ATOM    408  C   LEU A 112     -16.833   0.905 -15.984  1.00  0.20      A    C  
ATOM    409  O   LEU A 112     -16.708   0.001 -16.829  1.00 -0.39      A    O  
ATOM    410  CB  LEU A 112     -15.059   2.424 -15.086  1.00 -0.01      A    C  
ATOM    411  CG  LEU A 112     -14.071   1.272 -14.896  1.00 -0.04      A    C  
ATOM    412  CD1 LEU A 112     -13.277   1.025 -16.170  1.00 -0.06      A    C  
ATOM    413  CD2 LEU A 112     -13.142   1.551 -13.723  1.00 -0.06      A    C  
ATOM    414  N   ALA A 113     -17.579   0.788 -14.888  1.00 -0.26      A    N  
ATOM    415  CA  ALA A 113     -18.330  -0.436 -14.610  1.00  0.13      A    C  
ATOM    416  C   ALA A 113     -19.231  -0.835 -15.786  1.00  0.20      A    C  
ATOM    417  O   ALA A 113     -19.186  -1.984 -16.272  1.00 -0.39      A    O  
ATOM    418  CB  ALA A 113     -19.150  -0.273 -13.341  1.00 -0.02      A    C  
ATOM    419  N   ASP A 114     -20.034   0.123 -16.245  1.00 -0.26      A    N  
ATOM    420  CA  ASP A 114     -20.945  -0.118 -17.364  1.00  0.14      A    C  
ATOM    421  C   ASP A 114     -20.202  -0.603 -18.609  1.00  0.21      A    C  
ATOM    422  O   ASP A 114     -20.631  -1.556 -19.274  1.00 -0.39      A    O  
ATOM    423  CB  ASP A 114     -21.745   1.146 -17.682  1.00  0.04      A    C  
ATOM    424  CG  ASP A 114     -22.659   1.559 -16.542  1.00  0.04      A    C  
ATOM    425  OD1 ASP A 114     -23.625   2.310 -16.795  1.00 -0.57      A    O  
ATOM    426  OD2 ASP A 114     -22.414   1.129 -15.395  1.00 -0.57      A    O1-
ATOM    427  N   ALA A 115     -19.082   0.051 -18.906  1.00 -0.26      A    N  
ATOM    428  CA  ALA A 115     -18.248  -0.324 -20.041  1.00  0.13      A    C  
ATOM    429  C   ALA A 115     -17.782  -1.773 -19.931  1.00  0.20      A    C  
ATOM    430  O   ALA A 115     -17.767  -2.506 -20.922  1.00 -0.39      A    O  
ATOM    431  CB  ALA A 115     -17.056   0.615 -20.163  1.00 -0.02      A    C  
ATOM    432  N   LEU A 116     -17.413  -2.188 -18.721  1.00 -0.26      A    N  
ATOM    433  CA  LEU A 116     -17.001  -3.575 -18.503  1.00  0.13      A    C  
ATOM    434  C   LEU A 116     -18.133  -4.583 -18.749  1.00  0.20      A    C  
ATOM    435  O   LEU A 116     -17.955  -5.570 -19.483  1.00 -0.39      A    O  
ATOM    436  CB  LEU A 116     -16.420  -3.747 -17.097  1.00 -0.01      A    C  
ATOM    437  CG  LEU A 116     -14.991  -3.237 -16.909  1.00 -0.04      A    C  
ATOM    438  CD1 LEU A 116     -14.614  -3.227 -15.436  1.00 -0.06      A    C  
ATOM    439  CD2 LEU A 116     -14.017  -4.090 -17.707  1.00 -0.06      A    C  
ATOM    440  N   ALA A 117     -19.292  -4.336 -18.142  1.00 -0.26      A    N  
ATOM    441  CA  ALA A 117     -20.438  -5.228 -18.339  1.00  0.13      A    C  
ATOM    442  C   ALA A 117     -20.791  -5.369 -19.823  1.00  0.20      A    C  
ATOM    443  O   ALA A 117     -20.950  -6.486 -20.352  1.00 -0.39      A    O  
ATOM    444  CB  ALA A 117     -21.639  -4.729 -17.552  1.00 -0.02      A    C  
ATOM    445  N   THR A 118     -20.896  -4.227 -20.495  1.00 -0.26      A    N  
ATOM    446  CA  THR A 118     -21.181  -4.212 -21.924  1.00  0.16      A    C  
ATOM    447  C   THR A 118     -20.097  -4.951 -22.704  1.00  0.21      A    C  
ATOM    448  O   THR A 118     -20.381  -5.585 -23.722  1.00 -0.39      A    O  
ATOM    449  CB  THR A 118     -21.320  -2.776 -22.456  1.00  0.09      A    C  
ATOM    450  CG2 THR A 118     -22.529  -2.095 -21.833  1.00 -0.03      A    C  
ATOM    451  OG1 THR A 118     -20.140  -2.030 -22.135  1.00 -0.39      A    O  
ATOM    452  N   SER A 119     -18.860  -4.871 -22.221  1.00 -0.26      A    N  
ATOM    453  CA  SER A 119     -17.759  -5.609 -22.831  1.00  0.15      A    C  
ATOM    454  C   SER A 119     -18.025  -7.104 -22.745  1.00  0.21      A    C  
ATOM    455  O   SER A 119     -17.702  -7.853 -23.668  1.00 -0.39      A    O  
ATOM    456  CB  SER A 119     -16.428  -5.282 -22.148  1.00  0.08      A    C  
ATOM    457  OG  SER A 119     -16.224  -3.884 -22.056  1.00 -0.39      A    O  
ATOM    458  N   THR A 120     -18.616  -7.540 -21.635  1.00 -0.26      A    N  
ATOM    459  CA  THR A 120     -18.920  -8.964 -21.482  1.00  0.16      A    C  
ATOM    460  C   THR A 120     -20.191  -9.410 -22.206  1.00  0.21      A    C  
ATOM    461  O   THR A 120     -20.416 -10.609 -22.375  1.00 -0.39      A    O  
ATOM    462  CB  THR A 120     -19.013  -9.387 -20.005  1.00  0.09      A    C  
ATOM    463  CG2 THR A 120     -17.776  -8.942 -19.246  1.00 -0.03      A    C  
ATOM    464  OG1 THR A 120     -20.183  -8.811 -19.412  1.00 -0.39      A    O  
ATOM    465  N   LEU A 121     -21.022  -8.457 -22.626  1.00 -0.26      A    N  
ATOM    466  CA  LEU A 121     -22.237  -8.798 -23.390  1.00  0.13      A    C  
ATOM    467  C   LEU A 121     -22.101  -9.755 -24.603  1.00  0.21      A    C  
ATOM    468  O   LEU A 121     -22.805 -10.764 -24.658  1.00 -0.39      A    O  
ATOM    469  CB  LEU A 121     -23.021  -7.542 -23.799  1.00 -0.01      A    C  
ATOM    470  CG  LEU A 121     -23.934  -6.919 -22.745  1.00 -0.04      A    C  
ATOM    471  CD1 LEU A 121     -25.005  -6.069 -23.413  1.00 -0.06      A    C  
ATOM    472  CD2 LEU A 121     -24.559  -7.993 -21.867  1.00 -0.06      A    C  
ATOM    473  N   PRO A 122     -21.216  -9.442 -25.574  1.00 -0.25      A    N  
ATOM    474  CA  PRO A 122     -21.171 -10.230 -26.818  1.00  0.13      A    C  
ATOM    475  C   PRO A 122     -20.875 -11.716 -26.615  1.00  0.20      A    C  
ATOM    476  O   PRO A 122     -21.332 -12.545 -27.403  1.00 -0.39      A    O  
ATOM    477  CB  PRO A 122     -20.019  -9.588 -27.599  1.00 -0.01      A    C  
ATOM    478  CG  PRO A 122     -19.881  -8.232 -27.031  1.00 -0.03      A    C  
ATOM    479  CD  PRO A 122     -20.210  -8.365 -25.587  1.00  0.04      A    C  
ATOM    480  N   PHE A 123     -20.113 -12.040 -25.577  1.00 -0.26      A    N  
ATOM    481  CA  PHE A 123     -19.773 -13.426 -25.278  1.00  0.14      A    C  
ATOM    482  C   PHE A 123     -20.995 -14.181 -24.771  1.00  0.21      A    C  
ATOM    483  O   PHE A 123     -21.107 -15.395 -24.943  1.00 -0.39      A    O  
ATOM    484  CB  PHE A 123     -18.657 -13.488 -24.235  1.00  0.02      A    C  
ATOM    485  CG  PHE A 123     -17.411 -12.754 -24.636  1.00 -0.04      A    C  
ATOM    486  CD1 PHE A 123     -16.385 -13.411 -25.293  1.00 -0.06      A    C  
ATOM    487  CD2 PHE A 123     -17.266 -11.404 -24.357  1.00 -0.06      A    C  
ATOM    488  CE1 PHE A 123     -15.237 -12.736 -25.664  1.00 -0.07      A    C  
ATOM    489  CE2 PHE A 123     -16.121 -10.723 -24.726  1.00 -0.07      A    C  
ATOM    490  CZ  PHE A 123     -15.105 -11.390 -25.380  1.00 -0.07      A    C  
ATOM    491  N   GLN A 124     -21.909 -13.453 -24.141  1.00 -0.26      A    N  
ATOM    492  CA  GLN A 124     -23.113 -14.061 -23.595  1.00  0.13      A    C  
ATOM    493  C   GLN A 124     -24.120 -14.391 -24.694  1.00  0.20      A    C  
ATOM    494  O   GLN A 124     -24.756 -15.441 -24.660  1.00 -0.39      A    O  
ATOM    495  CB  GLN A 124     -23.749 -13.153 -22.541  1.00  0.00      A    C  
ATOM    496  CG  GLN A 124     -22.826 -12.816 -21.381  1.00  0.04      A    C  
ATOM    497  CD  GLN A 124     -23.571 -12.260 -20.185  1.00  0.17      A    C  
ATOM    498  NE2 GLN A 124     -22.882 -11.462 -19.378  1.00 -0.30      A    N  
ATOM    499  OE1 GLN A 124     -24.753 -12.545 -19.988  1.00 -0.40      A    O  
ATOM    500  N   SER A 125     -24.252 -13.497 -25.669  1.00 -0.26      A    N  
ATOM    501  CA  SER A 125     -25.211 -13.682 -26.753  1.00  0.15      A    C  
ATOM    502  C   SER A 125     -24.925 -14.929 -27.587  1.00  0.21      A    C  
ATOM    503  O   SER A 125     -25.847 -15.638 -27.991  1.00 -0.39      A    O  
ATOM    504  CB  SER A 125     -25.254 -12.445 -27.653  1.00  0.08      A    C  
ATOM    505  OG  SER A 125     -23.970 -12.146 -28.169  1.00 -0.39      A    O  
ATOM    506  N   VAL A 126     -23.650 -15.196 -27.844  1.00 -0.26      A    N  
ATOM    507  CA  VAL A 126     -23.268 -16.394 -28.583  1.00  0.13      A    C  
ATOM    508  C   VAL A 126     -23.438 -17.644 -27.725  1.00  0.20      A    C  
ATOM    509  O   VAL A 126     -23.618 -18.742 -28.248  1.00 -0.39      A    O  
ATOM    510  CB  VAL A 126     -21.827 -16.307 -29.109  1.00 -0.01      A    C  
ATOM    511  CG1 VAL A 126     -21.778 -15.479 -30.372  1.00 -0.06      A    C  
ATOM    512  CG2 VAL A 126     -20.928 -15.711 -28.061  1.00 -0.06      A    C  
ATOM    513  N   ASN A 127     -23.378 -17.473 -26.407  1.00 -0.26      A    N  
ATOM    514  CA  ASN A 127     -23.690 -18.558 -25.487  1.00  0.15      A    C  
ATOM    515  C   ASN A 127     -25.166 -18.920 -25.630  1.00  0.21      A    C  
ATOM    516  O   ASN A 127     -25.527 -20.096 -25.633  1.00 -0.39      A    O  
ATOM    517  CB  ASN A 127     -23.359 -18.156 -24.043  1.00  0.08      A    C  
ATOM    518  CG  ASN A 127     -23.410 -19.328 -23.073  1.00  0.18      A    C  
ATOM    519  ND2 ASN A 127     -22.459 -19.364 -22.147  1.00 -0.30      A    N  
ATOM    520  OD1 ASN A 127     -24.289 -20.184 -23.150  1.00 -0.40      A    O  
ATOM    521  N   TYR A 128     -26.008 -17.898 -25.761  1.00 -0.26      A    N  
ATOM    522  CA  TYR A 128     -27.440 -18.090 -25.972  1.00  0.14      A    C  
ATOM    523  C   TYR A 128     -27.710 -18.911 -27.230  1.00  0.21      A    C  
ATOM    524  O   TYR A 128     -28.529 -19.828 -27.220  1.00 -0.39      A    O  
ATOM    525  CB  TYR A 128     -28.157 -16.741 -26.094  1.00  0.02      A    C  
ATOM    526  CG  TYR A 128     -28.513 -16.080 -24.779  1.00 -0.05      A    C  
ATOM    527  CD1 TYR A 128     -29.678 -16.419 -24.102  1.00 -0.07      A    C  
ATOM    528  CD2 TYR A 128     -27.699 -15.100 -24.226  1.00 -0.07      A    C  
ATOM    529  CE1 TYR A 128     -30.012 -15.812 -22.905  1.00 -0.04      A    C  
ATOM    530  CE2 TYR A 128     -28.024 -14.489 -23.030  1.00 -0.04      A    C  
ATOM    531  CZ  TYR A 128     -29.182 -14.848 -22.373  1.00  0.08      A    C  
ATOM    532  OH  TYR A 128     -29.509 -14.241 -21.182  1.00 -0.34      A    O  
ATOM    533  N   LEU A 129     -27.011 -18.573 -28.307  1.00 -0.26      A    N  
ATOM    534  CA  LEU A 129     -27.266 -19.168 -29.613  1.00  0.13      A    C  
ATOM    535  C   LEU A 129     -26.656 -20.559 -29.780  1.00  0.20      A    C  
ATOM    536  O   LEU A 129     -27.288 -21.457 -30.337  1.00 -0.39      A    O  
ATOM    537  CB  LEU A 129     -26.763 -18.239 -30.718  1.00 -0.01      A    C  
ATOM    538  CG  LEU A 129     -27.455 -16.876 -30.769  1.00 -0.04      A    C  
ATOM    539  CD1 LEU A 129     -26.597 -15.864 -31.511  1.00 -0.06      A    C  
ATOM    540  CD2 LEU A 129     -28.827 -17.005 -31.417  1.00 -0.06      A    C  
ATOM    541  N   MET A 130     -25.428 -20.732 -29.301  1.00 -0.26      A    N  
ATOM    542  CA  MET A 130     -24.722 -22.001 -29.448  1.00  0.13      A    C  
ATOM    543  C   MET A 130     -25.246 -23.082 -28.507  1.00  0.20      A    C  
ATOM    544  O   MET A 130     -25.370 -24.245 -28.893  1.00 -0.39      A    O  
ATOM    545  CB  MET A 130     -23.220 -21.810 -29.232  1.00 -0.00      A    C  
ATOM    546  CG  MET A 130     -22.443 -21.485 -30.495  1.00 -0.00      A    C  
ATOM    547  SD  MET A 130     -20.689 -21.229 -30.163  1.00 -0.16      A    S  
ATOM    548  CE  MET A 130     -20.000 -21.379 -31.809  1.00 -0.02      A    C  
ATOM    549 LPD1 MET A 130     -20.573 -20.614 -29.899  1.00  0.00      A   LP  
ATOM    550 LPD2 MET A 130     -20.443 -21.705 -29.746  1.00  0.00      A   LP  
ATOM    551  N   GLY A 131     -25.550 -22.693 -27.273  1.00 -0.27      A    N  
ATOM    552  CA  GLY A 131     -25.965 -23.642 -26.257  1.00  0.12      A    C  
ATOM    553  C   GLY A 131     -24.762 -24.187 -25.513  1.00  0.20      A    C  
ATOM    554  O   GLY A 131     -24.851 -25.198 -24.814  1.00 -0.39      A    O  
ATOM    555  N   THR A 132     -23.632 -23.505 -25.667  1.00 -0.26      A    N  
ATOM    556  CA  THR A 132     -22.385 -23.926 -25.040  1.00  0.16      A    C  
ATOM    557  C   THR A 132     -21.476 -22.727 -24.780  1.00  0.21      A    C  
ATOM    558  O   THR A 132     -21.635 -21.672 -25.395  1.00 -0.39      A    O  
ATOM    559  CB  THR A 132     -21.636 -24.947 -25.923  1.00  0.09      A    C  
ATOM    560  CG2 THR A 132     -21.194 -24.307 -27.231  1.00 -0.03      A    C  
ATOM    561  OG1 THR A 132     -20.483 -25.435 -25.228  1.00 -0.39      A    O  
ATOM    562  N   TRP A 133     -20.531 -22.892 -23.859  1.00 -0.26      A    N  
ATOM    563  CA  TRP A 133     -19.518 -21.874 -23.608  1.00  0.14      A    C  
ATOM    564  C   TRP A 133     -18.178 -22.317 -24.189  1.00  0.21      A    C  
ATOM    565  O   TRP A 133     -17.517 -23.196 -23.638  1.00 -0.39      A    O  
ATOM    566  CB  TRP A 133     -19.381 -21.593 -22.110  1.00  0.00      A    C  
ATOM    567  CG  TRP A 133     -18.295 -20.611 -21.784  1.00 -0.04      A    C  
ATOM    568  CD1 TRP A 133     -16.997 -20.898 -21.482  1.00  0.02      A    C  
ATOM    569  CD2 TRP A 133     -18.414 -19.184 -21.729  1.00 -0.02      A    C  
ATOM    570  CE2 TRP A 133     -17.146 -18.673 -21.388  1.00  0.06      A    C  
ATOM    571  CE3 TRP A 133     -19.468 -18.289 -21.935  1.00 -0.07      A    C  
ATOM    572  NE1 TRP A 133     -16.299 -19.740 -21.242  1.00 -0.29      A    N  
ATOM    573  CZ2 TRP A 133     -16.904 -17.309 -21.248  1.00 -0.04      A    C  
ATOM    574  CZ3 TRP A 133     -19.226 -16.934 -21.795  1.00 -0.08      A    C  
ATOM    575  CH2 TRP A 133     -17.955 -16.458 -21.454  1.00 -0.08      A    C  
ATOM    576  N   PRO A 134     -17.779 -21.709 -25.316  1.00 -0.25      A    N  
ATOM    577  CA  PRO A 134     -16.546 -22.072 -26.020  1.00  0.13      A    C  
ATOM    578  C   PRO A 134     -15.315 -21.351 -25.479  1.00  0.20      A    C  
ATOM    579  O   PRO A 134     -14.197 -21.843 -25.628  1.00 -0.39      A    O  
ATOM    580  CB  PRO A 134     -16.809 -21.594 -27.458  1.00 -0.01      A    C  
ATOM    581  CG  PRO A 134     -18.240 -21.095 -27.483  1.00 -0.03      A    C  
ATOM    582  CD  PRO A 134     -18.568 -20.731 -26.079  1.00  0.04      A    C  
ATOM    583  N   PHE A 135     -15.529 -20.205 -24.844  1.00 -0.26      A    N  
ATOM    584  CA  PHE A 135     -14.452 -19.258 -24.570  1.00  0.14      A    C  
ATOM    585  C   PHE A 135     -13.478 -19.660 -23.464  1.00  0.21      A    C  
ATOM    586  O   PHE A 135     -12.570 -18.901 -23.129  1.00 -0.39      A    O  
ATOM    587  CB  PHE A 135     -15.043 -17.877 -24.298  1.00  0.02      A    C  
ATOM    588  CG  PHE A 135     -16.001 -17.425 -25.357  1.00 -0.04      A    C  
ATOM    589  CD1 PHE A 135     -15.543 -17.084 -26.618  1.00 -0.06      A    C  
ATOM    590  CD2 PHE A 135     -17.359 -17.358 -25.100  1.00 -0.06      A    C  
ATOM    591  CE1 PHE A 135     -16.418 -16.676 -27.600  1.00 -0.07      A    C  
ATOM    592  CE2 PHE A 135     -18.238 -16.949 -26.079  1.00 -0.07      A    C  
ATOM    593  CZ  PHE A 135     -17.764 -16.609 -27.331  1.00 -0.07      A    C  
ATOM    594  N   GLY A 136     -13.660 -20.851 -22.904  1.00 -0.27      A    N  
ATOM    595  CA  GLY A 136     -12.702 -21.389 -21.958  1.00  0.12      A    C  
ATOM    596  C   GLY A 136     -13.045 -21.172 -20.499  1.00  0.20      A    C  
ATOM    597  O   GLY A 136     -14.179 -20.844 -20.148  1.00 -0.39      A    O  
ATOM    598  N   ASN A 137     -12.044 -21.356 -19.645  1.00 -0.26      A    N  
ATOM    599  CA  ASN A 137     -12.230 -21.286 -18.203  1.00  0.15      A    C  
ATOM    600  C   ASN A 137     -11.979 -19.884 -17.657  1.00  0.21      A    C  
ATOM    601  O   ASN A 137     -12.825 -19.311 -16.971  1.00 -0.39      A    O  
ATOM    602  CB  ASN A 137     -11.303 -22.289 -17.515  1.00  0.08      A    C  
ATOM    603  CG  ASN A 137     -11.903 -22.867 -16.250  1.00  0.18      A    C  
ATOM    604  ND2 ASN A 137     -11.057 -23.444 -15.403  1.00 -0.30      A    N  
ATOM    605  OD1 ASN A 137     -13.114 -22.804 -16.039  1.00 -0.40      A    O  
ATOM    606  N   ILE A 138     -10.808 -19.340 -17.974  1.00 -0.26      A    N  
ATOM    607  CA  ILE A 138     -10.382 -18.038 -17.468  1.00  0.13      A    C  
ATOM    608  C   ILE A 138     -11.307 -16.897 -17.890  1.00  0.20      A    C  
ATOM    609  O   ILE A 138     -11.728 -16.093 -17.055  1.00 -0.39      A    O  
ATOM    610  CB  ILE A 138      -8.934 -17.727 -17.900  1.00 -0.00      A    C  
ATOM    611  CG1 ILE A 138      -7.957 -18.625 -17.138  1.00 -0.05      A    C  
ATOM    612  CG2 ILE A 138      -8.601 -16.261 -17.666  1.00 -0.06      A    C  
ATOM    613  CD1 ILE A 138      -6.553 -18.622 -17.700  1.00 -0.06      A    C  
ATOM    614  N   LEU A 139     -11.627 -16.835 -19.179  1.00 -0.26      A    N  
ATOM    615  CA  LEU A 139     -12.497 -15.784 -19.700  1.00  0.13      A    C  
ATOM    616  C   LEU A 139     -13.866 -15.815 -19.027  1.00  0.20      A    C  
ATOM    617  O   LEU A 139     -14.493 -14.775 -18.825  1.00 -0.39      A    O  
ATOM    618  CB  LEU A 139     -12.642 -15.902 -21.220  1.00 -0.01      A    C  
ATOM    619  CG  LEU A 139     -13.432 -14.789 -21.913  1.00 -0.04      A    C  
ATOM    620  CD1 LEU A 139     -12.952 -13.419 -21.456  1.00 -0.06      A    C  
ATOM    621  CD2 LEU A 139     -13.322 -14.908 -23.423  1.00 -0.06      A    C  
ATOM    622  N   CYS A 140     -14.317 -17.014 -18.674  1.00 -0.26      A    N  
ATOM    623  CA  CYS A 140     -15.565 -17.185 -17.943  1.00  0.14      A    C  
ATOM    624  C   CYS A 140     -15.466 -16.526 -16.568  1.00  0.20      A    C  
ATOM    625  O   CYS A 140     -16.317 -15.710 -16.186  1.00 -0.39      A    O  
ATOM    626  CB  CYS A 140     -15.889 -18.676 -17.807  1.00  0.04      A    C  
ATOM    627  SG  CYS A 140     -17.179 -19.054 -16.603  1.00 -0.09      A    S  
ATOM    628 LPG1 CYS A 140     -17.216 -19.722 -16.488  1.00  0.00      A   LP  
ATOM    629 LPG2 CYS A 140     -17.068 -18.729 -16.017  1.00  0.00      A   LP  
ATOM    630  N   LYS A 141     -14.419 -16.883 -15.826  1.00 -0.26      A    N  
ATOM    631  CA  LYS A 141     -14.140 -16.279 -14.524  1.00  0.13      A    C  
ATOM    632  C   LYS A 141     -14.173 -14.760 -14.628  1.00  0.20      A    C  
ATOM    633  O   LYS A 141     -14.837 -14.083 -13.835  1.00 -0.39      A    O  
ATOM    634  CB  LYS A 141     -12.772 -16.730 -14.004  1.00 -0.01      A    C  
ATOM    635  CG  LYS A 141     -12.667 -18.218 -13.709  1.00 -0.04      A    C  
ATOM    636  CD  LYS A 141     -11.211 -18.656 -13.595  1.00 -0.01      A    C  
ATOM    637  CE  LYS A 141     -10.887 -19.199 -12.211  1.00 -0.04      A    C  
ATOM    638  NZ  LYS A 141     -11.726 -20.377 -11.862  1.00  0.22      A    N1+
ATOM    639  N   ILE A 142     -13.462 -14.242 -15.626  1.00 -0.26      A    N  
ATOM    640  CA  ILE A 142     -13.444 -12.813 -15.919  1.00  0.13      A    C  
ATOM    641  C   ILE A 142     -14.858 -12.264 -16.084  1.00  0.20      A    C  
ATOM    642  O   ILE A 142     -15.217 -11.269 -15.458  1.00 -0.39      A    O  
ATOM    643  CB  ILE A 142     -12.641 -12.514 -17.204  1.00 -0.00      A    C  
ATOM    644  CG1 ILE A 142     -11.174 -12.912 -17.028  1.00 -0.05      A    C  
ATOM    645  CG2 ILE A 142     -12.748 -11.043 -17.574  1.00 -0.06      A    C  
ATOM    646  CD1 ILE A 142     -10.330 -12.690 -18.265  1.00 -0.06      A    C  
ATOM    647  N   VAL A 143     -15.654 -12.928 -16.916  1.00 -0.26      A    N  
ATOM    648  CA  VAL A 143     -17.012 -12.480 -17.214  1.00  0.13      A    C  
ATOM    649  C   VAL A 143     -17.896 -12.383 -15.970  1.00  0.20      A    C  
ATOM    650  O   VAL A 143     -18.457 -11.321 -15.683  1.00 -0.39      A    O  
ATOM    651  CB  VAL A 143     -17.691 -13.380 -18.272  1.00 -0.01      A    C  
ATOM    652  CG1 VAL A 143     -19.199 -13.174 -18.271  1.00 -0.06      A    C  
ATOM    653  CG2 VAL A 143     -17.116 -13.098 -19.650  1.00 -0.06      A    C  
ATOM    654  N   ILE A 144     -18.014 -13.485 -15.231  1.00 -0.26      A    N  
ATOM    655  CA  ILE A 144     -18.854 -13.498 -14.034  1.00  0.13      A    C  
ATOM    656  C   ILE A 144     -18.369 -12.485 -12.998  1.00  0.20      A    C  
ATOM    657  O   ILE A 144     -19.169 -11.752 -12.392  1.00 -0.39      A    O  
ATOM    658  CB  ILE A 144     -18.905 -14.892 -13.390  1.00 -0.00      A    C  
ATOM    659  CG1 ILE A 144     -19.453 -15.917 -14.379  1.00 -0.05      A    C  
ATOM    660  CG2 ILE A 144     -19.761 -14.872 -12.133  1.00 -0.06      A    C  
ATOM    661  CD1 ILE A 144     -19.647 -17.276 -13.767  1.00 -0.06      A    C  
ATOM    662  N   SER A 145     -17.052 -12.446 -12.807  1.00 -0.26      A    N  
ATOM    663  CA  SER A 145     -16.447 -11.499 -11.880  1.00  0.15      A    C  
ATOM    664  C   SER A 145     -16.843 -10.072 -12.245  1.00  0.21      A    C  
ATOM    665  O   SER A 145     -17.247  -9.295 -11.385  1.00 -0.39      A    O  
ATOM    666  CB  SER A 145     -14.926 -11.646 -11.880  1.00  0.08      A    C  
ATOM    667  OG  SER A 145     -14.346 -10.972 -10.778  1.00 -0.39      A    O  
ATOM    668  N   ILE A 146     -16.740  -9.743 -13.531  1.00 -0.26      A    N  
ATOM    669  CA  ILE A 146     -17.132  -8.428 -14.030  1.00  0.13      A    C  
ATOM    670  C   ILE A 146     -18.615  -8.158 -13.782  1.00  0.20      A    C  
ATOM    671  O   ILE A 146     -19.001  -7.038 -13.447  1.00 -0.39      A    O  
ATOM    672  CB  ILE A 146     -16.811  -8.277 -15.536  1.00 -0.00      A    C  
ATOM    673  CG1 ILE A 146     -15.303  -8.141 -15.748  1.00 -0.05      A    C  
ATOM    674  CG2 ILE A 146     -17.516  -7.068 -16.127  1.00 -0.06      A    C  
ATOM    675  CD1 ILE A 146     -14.896  -8.060 -17.202  1.00 -0.06      A    C  
ATOM    676  N   ASP A 147     -19.437  -9.190 -13.938  1.00 -0.26      A    N  
ATOM    677  CA  ASP A 147     -20.872  -9.076 -13.689  1.00  0.14      A    C  
ATOM    678  C   ASP A 147     -21.129  -8.612 -12.254  1.00  0.21      A    C  
ATOM    679  O   ASP A 147     -21.762  -7.565 -12.014  1.00 -0.39      A    O  
ATOM    680  CB  ASP A 147     -21.555 -10.423 -13.936  1.00  0.04      A    C  
ATOM    681  CG  ASP A 147     -22.939 -10.278 -14.536  1.00  0.04      A    C  
ATOM    682  OD1 ASP A 147     -23.102  -9.475 -15.478  1.00 -0.57      A    O  
ATOM    683  OD2 ASP A 147     -23.864 -10.974 -14.067  1.00 -0.57      A    O1-
ATOM    684  N   TYR A 148     -20.615  -9.386 -11.300  1.00 -0.26      A    N  
ATOM    685  CA  TYR A 148     -20.785  -9.053  -9.886  1.00  0.14      A    C  
ATOM    686  C   TYR A 148     -20.184  -7.693  -9.516  1.00  0.21      A    C  
ATOM    687  O   TYR A 148     -20.820  -6.893  -8.821  1.00 -0.39      A    O  
ATOM    688  CB  TYR A 148     -20.215 -10.162  -8.998  1.00  0.02      A    C  
ATOM    689  CG  TYR A 148     -21.153 -11.337  -8.837  1.00 -0.05      A    C  
ATOM    690  CD1 TYR A 148     -21.200 -12.350  -9.786  1.00 -0.07      A    C  
ATOM    691  CD2 TYR A 148     -21.999 -11.427  -7.739  1.00 -0.07      A    C  
ATOM    692  CE1 TYR A 148     -22.062 -13.424  -9.643  1.00 -0.04      A    C  
ATOM    693  CE2 TYR A 148     -22.863 -12.495  -7.588  1.00 -0.04      A    C  
ATOM    694  CZ  TYR A 148     -22.890 -13.490  -8.542  1.00  0.08      A    C  
ATOM    695  OH  TYR A 148     -23.748 -14.555  -8.396  1.00 -0.34      A    O  
ATOM    696  N   TYR A 149     -18.966  -7.441  -9.990  1.00 -0.26      A    N  
ATOM    697  CA  TYR A 149     -18.292  -6.164  -9.765  1.00  0.14      A    C  
ATOM    698  C   TYR A 149     -19.131  -4.992 -10.245  1.00  0.21      A    C  
ATOM    699  O   TYR A 149     -19.204  -3.963  -9.580  1.00 -0.39      A    O  
ATOM    700  CB  TYR A 149     -16.935  -6.128 -10.470  1.00  0.02      A    C  
ATOM    701  CG  TYR A 149     -15.775  -6.576  -9.613  1.00 -0.05      A    C  
ATOM    702  CD1 TYR A 149     -15.115  -7.767  -9.876  1.00 -0.07      A    C  
ATOM    703  CD2 TYR A 149     -15.336  -5.805  -8.544  1.00 -0.07      A    C  
ATOM    704  CE1 TYR A 149     -14.054  -8.182  -9.103  1.00 -0.04      A    C  
ATOM    705  CE2 TYR A 149     -14.272  -6.213  -7.761  1.00 -0.04      A    C  
ATOM    706  CZ  TYR A 149     -13.636  -7.404  -8.048  1.00  0.08      A    C  
ATOM    707  OH  TYR A 149     -12.573  -7.829  -7.284  1.00 -0.34      A    O  
ATOM    708  N   ASN A 150     -19.753  -5.149 -11.409  1.00 -0.26      A    N  
ATOM    709  CA  ASN A 150     -20.627  -4.116 -11.943  1.00  0.15      A    C  
ATOM    710  C   ASN A 150     -21.793  -3.889 -11.000  1.00  0.21      A    C  
ATOM    711  O   ASN A 150     -22.043  -2.757 -10.568  1.00 -0.39      A    O  
ATOM    712  CB  ASN A 150     -21.135  -4.498 -13.334  1.00  0.08      A    C  
ATOM    713  CG  ASN A 150     -22.134  -3.498 -13.884  1.00  0.18      A    C  
ATOM    714  ND2 ASN A 150     -21.713  -2.244 -13.997  1.00 -0.30      A    N  
ATOM    715  OD1 ASN A 150     -23.273  -3.847 -14.194  1.00 -0.40      A    O  
ATOM    716  N   MET A 151     -22.481  -4.982 -10.666  1.00 -0.26      A    N  
ATOM    717  CA  MET A 151     -23.629  -4.921  -9.764  1.00  0.13      A    C  
ATOM    718  C   MET A 151     -23.324  -4.195  -8.450  1.00  0.20      A    C  
ATOM    719  O   MET A 151     -24.136  -3.404  -7.968  1.00 -0.39      A    O  
ATOM    720  CB  MET A 151     -24.158  -6.327  -9.477  1.00 -0.00      A    C  
ATOM    721  CG  MET A 151     -25.324  -6.367  -8.507  1.00 -0.00      A    C  
ATOM    722  SD  MET A 151     -26.016  -8.023  -8.385  1.00 -0.16      A    S  
ATOM    723  CE  MET A 151     -24.515  -8.974  -8.160  1.00 -0.02      A    C  
ATOM    724 LPD1 MET A 151     -26.434  -8.083  -7.853  1.00  0.00      A   LP  
ATOM    725 LPD2 MET A 151     -26.344  -8.201  -8.952  1.00  0.00      A   LP  
ATOM    726  N   PHE A 152     -22.151  -4.453  -7.880  1.00 -0.26      A    N  
ATOM    727  CA  PHE A 152     -21.775  -3.835  -6.606  1.00  0.14      A    C  
ATOM    728  C   PHE A 152     -21.279  -2.392  -6.738  1.00  0.21      A    C  
ATOM    729  O   PHE A 152     -21.837  -1.468  -6.130  1.00 -0.39      A    O  
ATOM    730  CB  PHE A 152     -20.731  -4.693  -5.886  1.00  0.02      A    C  
ATOM    731  CG  PHE A 152     -21.325  -5.714  -4.963  1.00 -0.04      A    C  
ATOM    732  CD1 PHE A 152     -22.009  -6.805  -5.465  1.00 -0.06      A    C  
ATOM    733  CD2 PHE A 152     -21.202  -5.578  -3.589  1.00 -0.06      A    C  
ATOM    734  CE1 PHE A 152     -22.558  -7.738  -4.614  1.00 -0.07      A    C  
ATOM    735  CE2 PHE A 152     -21.749  -6.508  -2.732  1.00 -0.07      A    C  
ATOM    736  CZ  PHE A 152     -22.429  -7.585  -3.244  1.00 -0.07      A    C  
ATOM    737  N   THR A 153     -20.226  -2.212  -7.529  1.00 -0.26      A    N  
ATOM    738  CA  THR A 153     -19.604  -0.905  -7.710  1.00  0.16      A    C  
ATOM    739  C   THR A 153     -20.578   0.153  -8.224  1.00  0.21      A    C  
ATOM    740  O   THR A 153     -20.460   1.323  -7.862  1.00 -0.39      A    O  
ATOM    741  CB  THR A 153     -18.385  -0.972  -8.655  1.00  0.09      A    C  
ATOM    742  CG2 THR A 153     -17.217  -1.663  -7.972  1.00 -0.03      A    C  
ATOM    743  OG1 THR A 153     -18.734  -1.695  -9.842  1.00 -0.39      A    O  
ATOM    744  N   SER A 154     -21.531  -0.252  -9.060  1.00 -0.26      A    N  
ATOM    745  CA  SER A 154     -22.526   0.697  -9.561  1.00  0.15      A    C  
ATOM    746  C   SER A 154     -23.317   1.343  -8.425  1.00  0.21      A    C  
ATOM    747  O   SER A 154     -23.279   2.565  -8.236  1.00 -0.39      A    O  
ATOM    748  CB  SER A 154     -23.486   0.022 -10.546  1.00  0.08      A    C  
ATOM    749  OG  SER A 154     -22.825  -0.331 -11.748  1.00 -0.39      A    O  
ATOM    750  N   ILE A 155     -24.023   0.515  -7.662  1.00 -0.26      A    N  
ATOM    751  CA  ILE A 155     -24.876   1.019  -6.594  1.00  0.13      A    C  
ATOM    752  C   ILE A 155     -24.073   1.635  -5.444  1.00  0.20      A    C  
ATOM    753  O   ILE A 155     -24.539   2.573  -4.793  1.00 -0.39      A    O  
ATOM    754  CB  ILE A 155     -25.865  -0.058  -6.084  1.00 -0.00      A    C  
ATOM    755  CG1 ILE A 155     -26.955   0.583  -5.221  1.00 -0.05      A    C  
ATOM    756  CG2 ILE A 155     -25.131  -1.172  -5.342  1.00 -0.06      A    C  
ATOM    757  CD1 ILE A 155     -28.177  -0.290  -5.031  1.00 -0.06      A    C  
ATOM    758  N   PHE A 156     -22.866   1.128  -5.207  1.00 -0.26      A    N  
ATOM    759  CA  PHE A 156     -21.994   1.743  -4.209  1.00  0.14      A    C  
ATOM    760  C   PHE A 156     -21.615   3.160  -4.644  1.00  0.21      A    C  
ATOM    761  O   PHE A 156     -21.581   4.088  -3.829  1.00 -0.39      A    O  
ATOM    762  CB  PHE A 156     -20.736   0.903  -3.972  1.00  0.02      A    C  
ATOM    763  CG  PHE A 156     -20.957  -0.302  -3.097  1.00 -0.04      A    C  
ATOM    764  CD1 PHE A 156     -22.230  -0.655  -2.678  1.00 -0.06      A    C  
ATOM    765  CD2 PHE A 156     -19.885  -1.074  -2.681  1.00 -0.06      A    C  
ATOM    766  CE1 PHE A 156     -22.428  -1.762  -1.871  1.00 -0.07      A    C  
ATOM    767  CE2 PHE A 156     -20.078  -2.179  -1.873  1.00 -0.07      A    C  
ATOM    768  CZ  PHE A 156     -21.351  -2.523  -1.468  1.00 -0.07      A    C  
ATOM    769  N   THR A 157     -21.339   3.317  -5.936  1.00 -0.26      A    N  
ATOM    770  CA  THR A 157     -21.007   4.621  -6.499  1.00  0.16      A    C  
ATOM    771  C   THR A 157     -22.204   5.562  -6.406  1.00  0.21      A    C  
ATOM    772  O   THR A 157     -22.045   6.750  -6.122  1.00 -0.39      A    O  
ATOM    773  CB  THR A 157     -20.546   4.509  -7.965  1.00  0.09      A    C  
ATOM    774  CG2 THR A 157     -20.206   5.880  -8.531  1.00 -0.03      A    C  
ATOM    775  OG1 THR A 157     -19.385   3.673  -8.038  1.00 -0.39      A    O  
ATOM    776  N   LEU A 158     -23.398   5.027  -6.640  1.00 -0.26      A    N  
ATOM    777  CA  LEU A 158     -24.619   5.810  -6.465  1.00  0.13      A    C  
ATOM    778  C   LEU A 158     -24.761   6.271  -5.016  1.00  0.20      A    C  
ATOM    779  O   LEU A 158     -25.207   7.390  -4.747  1.00 -0.39      A    O  
ATOM    780  CB  LEU A 158     -25.845   4.998  -6.884  1.00 -0.01      A    C  
ATOM    781  CG  LEU A 158     -25.958   4.667  -8.372  1.00 -0.04      A    C  
ATOM    782  CD1 LEU A 158     -27.170   3.791  -8.619  1.00 -0.06      A    C  
ATOM    783  CD2 LEU A 158     -26.036   5.939  -9.203  1.00 -0.06      A    C  
ATOM    784  N   CYS A 159     -24.371   5.400  -4.088  1.00 -0.26      A    N  
ATOM    785  CA  CYS A 159     -24.384   5.736  -2.669  1.00  0.14      A    C  
ATOM    786  C   CYS A 159     -23.447   6.890  -2.351  1.00  0.20      A    C  
ATOM    787  O   CYS A 159     -23.854   7.882  -1.744  1.00 -0.39      A    O  
ATOM    788  CB  CYS A 159     -24.003   4.525  -1.823  1.00  0.03      A    C  
ATOM    789  SG  CYS A 159     -25.378   3.432  -1.492  1.00 -0.17      A    S  
ATOM    790 LPG1 CYS A 159     -25.880   3.745  -1.158  1.00  0.00      A   LP  
ATOM    791 LPG2 CYS A 159     -25.624   3.151  -2.059  1.00  0.00      A   LP  
ATOM    792  N   THR A 160     -22.189   6.750  -2.757  1.00 -0.26      A    N  
ATOM    793  CA  THR A 160     -21.196   7.794  -2.530  1.00  0.16      A    C  
ATOM    794  C   THR A 160     -21.607   9.100  -3.207  1.00  0.21      A    C  
ATOM    795  O   THR A 160     -21.271  10.186  -2.735  1.00 -0.39      A    O  
ATOM    796  CB  THR A 160     -19.807   7.362  -3.026  1.00  0.09      A    C  
ATOM    797  CG2 THR A 160     -19.346   6.123  -2.279  1.00 -0.03      A    C  
ATOM    798  OG1 THR A 160     -19.865   7.070  -4.428  1.00 -0.39      A    O  
ATOM    799  N   MET A 161     -22.343   8.987  -4.308  1.00 -0.26      A    N  
ATOM    800  CA  MET A 161     -22.867  10.157  -5.004  1.00  0.13      A    C  
ATOM    801  C   MET A 161     -23.959  10.849  -4.197  1.00  0.20      A    C  
ATOM    802  O   MET A 161     -23.989  12.076  -4.106  1.00 -0.39      A    O  
ATOM    803  CB  MET A 161     -23.385   9.774  -6.392  1.00 -0.00      A    C  
ATOM    804  CG  MET A 161     -22.416  10.112  -7.509  1.00 -0.00      A    C  
ATOM    805  SD  MET A 161     -22.691   9.203  -9.042  1.00 -0.16      A    S  
ATOM    806  CE  MET A 161     -24.228   9.921  -9.609  1.00 -0.02      A    C  
ATOM    807 LPD1 MET A 161     -22.189   9.309  -9.487  1.00  0.00      A   LP  
ATOM    808 LPD2 MET A 161     -22.756   8.537  -8.927  1.00  0.00      A   LP  
ATOM    809  N   SER A 162     -24.855  10.058  -3.609  1.00 -0.26      A    N  
ATOM    810  CA  SER A 162     -25.913  10.610  -2.766  1.00  0.15      A    C  
ATOM    811  C   SER A 162     -25.333  11.268  -1.515  1.00  0.21      A    C  
ATOM    812  O   SER A 162     -25.781  12.342  -1.098  1.00 -0.39      A    O  
ATOM    813  CB  SER A 162     -26.924   9.527  -2.385  1.00  0.08      A    C  
ATOM    814  OG  SER A 162     -27.643   9.079  -3.522  1.00 -0.39      A    O  
ATOM    815  N   VAL A 163     -24.332  10.621  -0.925  1.00 -0.26      A    N  
ATOM    816  CA  VAL A 163     -23.650  11.165   0.242  1.00  0.13      A    C  
ATOM    817  C   VAL A 163     -22.940  12.474  -0.098  1.00  0.20      A    C  
ATOM    818  O   VAL A 163     -23.067  13.462   0.625  1.00 -0.39      A    O  
ATOM    819  CB  VAL A 163     -22.631  10.163   0.823  1.00 -0.01      A    C  
ATOM    820  CG1 VAL A 163     -21.704  10.851   1.816  1.00 -0.06      A    C  
ATOM    821  CG2 VAL A 163     -23.351   8.994   1.480  1.00 -0.06      A    C  
ATOM    822  N   ASP A 164     -22.201  12.476  -1.204  1.00 -0.26      A    N  
ATOM    823  CA  ASP A 164     -21.470  13.662  -1.636  1.00  0.14      A    C  
ATOM    824  C   ASP A 164     -22.418  14.814  -1.962  1.00  0.21      A    C  
ATOM    825  O   ASP A 164     -22.108  15.980  -1.705  1.00 -0.39      A    O  
ATOM    826  CB  ASP A 164     -20.591  13.338  -2.845  1.00  0.04      A    C  
ATOM    827  CG  ASP A 164     -19.780  14.530  -3.313  1.00  0.04      A    C  
ATOM    828  OD1 ASP A 164     -18.856  14.944  -2.581  1.00 -0.57      A    O  
ATOM    829  OD2 ASP A 164     -20.058  15.043  -4.417  1.00 -0.57      A    O1-
ATOM    830  N   ARG A 165     -23.575  14.478  -2.524  1.00 -0.26      A    N  
ATOM    831  CA  ARG A 165     -24.602  15.465  -2.819  1.00  0.13      A    C  
ATOM    832  C   ARG A 165     -25.106  16.077  -1.518  1.00  0.20      A    C  
ATOM    833  O   ARG A 165     -25.172  17.306  -1.365  1.00 -0.39      A    O  
ATOM    834  CB  ARG A 165     -25.759  14.802  -3.571  1.00 -0.01      A    C  
ATOM    835  CG  ARG A 165     -26.375  15.657  -4.663  1.00 -0.02      A    C  
ATOM    836  CD  ARG A 165     -25.344  16.039  -5.715  1.00  0.06      A    C  
ATOM    837  NE  ARG A 165     -25.055  17.472  -5.703  1.00 -0.27      A    N  
ATOM    838  CZ  ARG A 165     -23.833  17.990  -5.761  1.00  0.29      A    C  
ATOM    839  NH1 ARG A 165     -22.775  17.193  -5.835  1.00 -0.28      A    N1+
ATOM    840  NH2 ARG A 165     -23.667  19.306  -5.745  1.00 -0.28      A    N  
ATOM    841  N   TYR A 166     -25.448  15.202  -0.577  1.00 -0.26      A    N  
ATOM    842  CA  TYR A 166     -25.913  15.610   0.749  1.00  0.14      A    C  
ATOM    843  C   TYR A 166     -24.915  16.527   1.456  1.00  0.21      A    C  
ATOM    844  O   TYR A 166     -25.306  17.497   2.102  1.00 -0.39      A    O  
ATOM    845  CB  TYR A 166     -26.205  14.374   1.605  1.00  0.02      A    C  
ATOM    846  CG  TYR A 166     -26.163  14.639   3.093  1.00 -0.05      A    C  
ATOM    847  CD1 TYR A 166     -27.196  15.314   3.726  1.00 -0.07      A    C  
ATOM    848  CD2 TYR A 166     -25.088  14.211   3.865  1.00 -0.07      A    C  
ATOM    849  CE1 TYR A 166     -27.161  15.561   5.083  1.00 -0.04      A    C  
ATOM    850  CE2 TYR A 166     -25.044  14.452   5.225  1.00 -0.04      A    C  
ATOM    851  CZ  TYR A 166     -26.084  15.128   5.829  1.00  0.08      A    C  
ATOM    852  OH  TYR A 166     -26.042  15.370   7.182  1.00 -0.34      A    O  
ATOM    853  N   ILE A 167     -23.631  16.206   1.333  1.00 -0.26      A    N  
ATOM    854  CA  ILE A 167     -22.574  17.014   1.928  1.00  0.13      A    C  
ATOM    855  C   ILE A 167     -22.498  18.378   1.257  1.00  0.20      A    C  
ATOM    856  O   ILE A 167     -22.502  19.412   1.928  1.00 -0.39      A    O  
ATOM    857  CB  ILE A 167     -21.204  16.326   1.795  1.00 -0.00      A    C  
ATOM    858  CG1 ILE A 167     -21.149  15.076   2.677  1.00 -0.05      A    C  
ATOM    859  CG2 ILE A 167     -20.086  17.286   2.166  1.00 -0.06      A    C  
ATOM    860  CD1 ILE A 167     -19.902  14.250   2.480  1.00 -0.06      A    C  
ATOM    861  N   ALA A 168     -22.430  18.366  -0.072  1.00 -0.26      A    N  
ATOM    862  CA  ALA A 168     -22.315  19.586  -0.865  1.00  0.13      A    C  
ATOM    863  C   ALA A 168     -23.446  20.556  -0.555  1.00  0.20      A    C  
ATOM    864  O   ALA A 168     -23.249  21.771  -0.515  1.00 -0.39      A    O  
ATOM    865  CB  ALA A 168     -22.308  19.250  -2.346  1.00 -0.02      A    C  
ATOM    866  N   VAL A 169     -24.635  20.014  -0.330  1.00 -0.26      A    N  
ATOM    867  CA  VAL A 169     -25.789  20.862  -0.061  1.00  0.13      A    C  
ATOM    868  C   VAL A 169     -25.906  21.294   1.403  1.00  0.20      A    C  
ATOM    869  O   VAL A 169     -26.042  22.481   1.699  1.00 -0.39      A    O  
ATOM    870  CB  VAL A 169     -27.097  20.178  -0.491  1.00 -0.01      A    C  
ATOM    871  CG1 VAL A 169     -28.289  20.980  -0.017  1.00 -0.06      A    C  
ATOM    872  CG2 VAL A 169     -27.133  20.001  -2.000  1.00 -0.06      A    C  
ATOM    873  N   CYS A 170     -25.853  20.328   2.315  1.00 -0.26      A    N  
ATOM    874  CA  CYS A 170     -26.153  20.587   3.723  1.00  0.14      A    C  
ATOM    875  C   CYS A 170     -24.962  21.060   4.560  1.00  0.20      A    C  
ATOM    876  O   CYS A 170     -25.142  21.545   5.678  1.00 -0.39      A    O  
ATOM    877  CB  CYS A 170     -26.794  19.355   4.366  1.00  0.03      A    C  
ATOM    878  SG  CYS A 170     -28.371  18.875   3.624  1.00 -0.17      A    S  
ATOM    879 LPG1 CYS A 170     -28.880  19.289   3.799  1.00  0.00      A   LP  
ATOM    880 LPG2 CYS A 170     -28.339  18.829   2.947  1.00  0.00      A   LP  
ATOM    881  N   HIS A 171     -23.751  20.918   4.029  1.00 -0.26      A    N  
ATOM    882  CA  HIS A 171     -22.559  21.362   4.752  1.00  0.14      A    C  
ATOM    883  C   HIS A 171     -21.529  22.032   3.846  1.00  0.21      A    C  
ATOM    884  O   HIS A 171     -20.429  21.511   3.683  1.00 -0.39      A    O  
ATOM    885  CB  HIS A 171     -21.903  20.183   5.476  1.00  0.04      A    C  
ATOM    886  CG  HIS A 171     -22.768  19.555   6.526  1.00  0.06      A    C  
ATOM    887  CD2 HIS A 171     -23.333  18.332   6.601  1.00 -0.03      A    C  
ATOM    888  ND1 HIS A 171     -23.127  20.218   7.680  1.00 -0.26      A    N  
ATOM    889  CE1 HIS A 171     -23.886  19.426   8.421  1.00  0.09      A    C  
ATOM    890  NE2 HIS A 171     -24.025  18.270   7.783  1.00 -0.34      A    N  
ATOM    891  N   PRO A 172     -21.869  23.207   3.287  1.00 -0.25      A    N  
ATOM    892  CA  PRO A 172     -21.022  23.899   2.303  1.00  0.13      A    C  
ATOM    893  C   PRO A 172     -19.625  24.251   2.822  1.00  0.20      A    C  
ATOM    894  O   PRO A 172     -18.629  24.034   2.119  1.00 -0.39      A    O  
ATOM    895  CB  PRO A 172     -21.810  25.179   2.000  1.00 -0.01      A    C  
ATOM    896  CG  PRO A 172     -22.688  25.380   3.190  1.00 -0.03      A    C  
ATOM    897  CD  PRO A 172     -23.054  24.004   3.648  1.00  0.04      A    C  
ATOM    898  N   VAL A 173     -19.557  24.786   4.037  1.00 -0.26      A    N  
ATOM    899  CA  VAL A 173     -18.285  25.175   4.634  1.00  0.13      A    C  
ATOM    900  C   VAL A 173     -17.389  23.956   4.841  1.00  0.20      A    C  
ATOM    901  O   VAL A 173     -16.189  24.003   4.573  1.00 -0.39      A    O  
ATOM    902  CB  VAL A 173     -18.486  25.910   5.972  1.00 -0.01      A    C  
ATOM    903  CG1 VAL A 173     -17.169  26.496   6.455  1.00 -0.06      A    C  
ATOM    904  CG2 VAL A 173     -19.535  27.003   5.824  1.00 -0.06      A    C  
ATOM    905  N   LYS A 174     -17.975  22.863   5.316  1.00 -0.26      A    N  
ATOM    906  CA  LYS A 174     -17.243  21.607   5.427  1.00  0.13      A    C  
ATOM    907  C   LYS A 174     -17.016  21.003   4.050  1.00  0.20      A    C  
ATOM    908  O   LYS A 174     -16.024  20.310   3.827  1.00 -0.39      A    O  
ATOM    909  CB  LYS A 174     -17.995  20.610   6.306  1.00 -0.01      A    C  
ATOM    910  CG  LYS A 174     -17.717  20.751   7.786  1.00 -0.04      A    C  
ATOM    911  CD  LYS A 174     -18.667  19.879   8.581  1.00 -0.01      A    C  
ATOM    912  CE  LYS A 174     -18.787  20.368  10.007  1.00 -0.04      A    C  
ATOM    913  NZ  LYS A 174     -20.166  20.187  10.539  1.00  0.22      A    N1+
ATOM    914  N   ALA A 175     -17.941  21.267   3.132  1.00 -0.26      A    N  
ATOM    915  CA  ALA A 175     -17.859  20.716   1.782  1.00  0.13      A    C  
ATOM    916  C   ALA A 175     -16.615  21.193   1.051  1.00  0.20      A    C  
ATOM    917  O   ALA A 175     -15.933  20.403   0.404  1.00 -0.39      A    O  
ATOM    918  CB  ALA A 175     -19.106  21.057   0.977  1.00 -0.02      A    C  
ATOM    919  N   LEU A 176     -16.314  22.485   1.159  1.00 -0.26      A    N  
ATOM    920  CA  LEU A 176     -15.177  23.045   0.429  1.00  0.13      A    C  
ATOM    921  C   LEU A 176     -13.831  22.428   0.825  1.00  0.20      A    C  
ATOM    922  O   LEU A 176     -12.860  22.507   0.072  1.00 -0.39      A    O  
ATOM    923  CB  LEU A 176     -15.140  24.574   0.553  1.00 -0.01      A    C  
ATOM    924  CG  LEU A 176     -14.937  25.219   1.926  1.00 -0.04      A    C  
ATOM    925  CD1 LEU A 176     -13.460  25.450   2.227  1.00 -0.06      A    C  
ATOM    926  CD2 LEU A 176     -15.716  26.523   2.022  1.00 -0.06      A    C  
ATOM    927  N   ASP A 177     -13.778  21.808   2.000  1.00 -0.26      A    N  
ATOM    928  CA  ASP A 177     -12.545  21.192   2.482  1.00  0.14      A    C  
ATOM    929  C   ASP A 177     -12.244  19.835   1.842  1.00  0.21      A    C  
ATOM    930  O   ASP A 177     -11.182  19.648   1.249  1.00 -0.39      A    O  
ATOM    931  CB  ASP A 177     -12.558  21.064   4.008  1.00  0.04      A    C  
ATOM    932  CG  ASP A 177     -11.846  22.214   4.695  1.00  0.04      A    C  
ATOM    933  OD1 ASP A 177     -11.393  22.032   5.846  1.00 -0.57      A    O  
ATOM    934  OD2 ASP A 177     -11.734  23.297   4.083  1.00 -0.57      A    O1-
ATOM    935  N   PHE A 178     -13.174  18.891   1.961  1.00 -0.26      A    N  
ATOM    936  CA  PHE A 178     -12.905  17.521   1.524  1.00  0.14      A    C  
ATOM    937  C   PHE A 178     -13.619  17.076   0.242  1.00  0.21      A    C  
ATOM    938  O   PHE A 178     -13.561  15.899  -0.118  1.00 -0.39      A    O  
ATOM    939  CB  PHE A 178     -13.168  16.522   2.660  1.00  0.02      A    C  
ATOM    940  CG  PHE A 178     -14.569  16.563   3.201  1.00 -0.04      A    C  
ATOM    941  CD1 PHE A 178     -15.595  15.892   2.555  1.00 -0.06      A    C  
ATOM    942  CD2 PHE A 178     -14.857  17.257   4.364  1.00 -0.06      A    C  
ATOM    943  CE1 PHE A 178     -16.882  15.924   3.051  1.00 -0.07      A    C  
ATOM    944  CE2 PHE A 178     -16.145  17.291   4.867  1.00 -0.07      A    C  
ATOM    945  CZ  PHE A 178     -17.159  16.624   4.209  1.00 -0.07      A    C  
ATOM    946  N   ARG A 179     -14.284  17.999  -0.449  1.00 -0.26      A    N  
ATOM    947  CA  ARG A 179     -14.905  17.659  -1.732  1.00  0.13      A    C  
ATOM    948  C   ARG A 179     -13.943  17.841  -2.902  1.00  0.20      A    C  
ATOM    949  O   ARG A 179     -14.365  18.089  -4.031  1.00 -0.39      A    O  
ATOM    950  CB  ARG A 179     -16.195  18.447  -1.976  1.00 -0.01      A    C  
ATOM    951  CG  ARG A 179     -17.397  17.922  -1.211  1.00 -0.02      A    C  
ATOM    952  CD  ARG A 179     -18.687  18.589  -1.665  1.00  0.06      A    C  
ATOM    953  NE  ARG A 179     -19.331  17.879  -2.770  1.00 -0.27      A    N  
ATOM    954  CZ  ARG A 179     -19.216  18.216  -4.051  1.00  0.29      A    C  
ATOM    955  NH1 ARG A 179     -18.473  19.257  -4.403  1.00 -0.28      A    N1+
ATOM    956  NH2 ARG A 179     -19.844  17.511  -4.981  1.00 -0.28      A    N  
ATOM    957  N   THR A 180     -12.650  17.723  -2.621  1.00 -0.26      A    N  
ATOM    958  CA  THR A 180     -11.638  17.687  -3.667  1.00  0.16      A    C  
ATOM    959  C   THR A 180     -11.784  16.370  -4.426  1.00  0.21      A    C  
ATOM    960  O   THR A 180     -12.134  15.349  -3.833  1.00 -0.39      A    O  
ATOM    961  CB  THR A 180     -10.221  17.815  -3.068  1.00  0.09      A    C  
ATOM    962  CG2 THR A 180     -10.051  16.866  -1.891  1.00 -0.03      A    C  
ATOM    963  OG1 THR A 180      -9.239  17.516  -4.067  1.00 -0.39      A    O  
ATOM    964  N   PRO A 181     -11.538  16.389  -5.747  1.00 -0.25      A    N  
ATOM    965  CA  PRO A 181     -11.721  15.184  -6.569  1.00  0.13      A    C  
ATOM    966  C   PRO A 181     -10.806  14.020  -6.179  1.00  0.20      A    C  
ATOM    967  O   PRO A 181     -11.131  12.867  -6.479  1.00 -0.39      A    O  
ATOM    968  CB  PRO A 181     -11.397  15.672  -7.988  1.00 -0.01      A    C  
ATOM    969  CG  PRO A 181     -10.598  16.916  -7.799  1.00 -0.03      A    C  
ATOM    970  CD  PRO A 181     -11.142  17.551  -6.560  1.00  0.04      A    C  
ATOM    971  N   ARG A 182      -9.688  14.312  -5.520  1.00 -0.26      A    N  
ATOM    972  CA  ARG A 182      -8.786  13.253  -5.077  1.00  0.13      A    C  
ATOM    973  C   ARG A 182      -9.466  12.359  -4.045  1.00  0.20      A    C  
ATOM    974  O   ARG A 182      -9.242  11.149  -4.016  1.00 -0.39      A    O  
ATOM    975  CB  ARG A 182      -7.475  13.822  -4.523  1.00 -0.01      A    C  
ATOM    976  CG  ARG A 182      -7.614  14.628  -3.244  1.00 -0.02      A    C  
ATOM    977  CD  ARG A 182      -6.269  14.816  -2.567  1.00  0.06      A    C  
ATOM    978  NE  ARG A 182      -5.254  15.285  -3.506  1.00 -0.27      A    N  
ATOM    979  CZ  ARG A 182      -3.983  15.498  -3.188  1.00  0.29      A    C  
ATOM    980  NH1 ARG A 182      -3.561  15.288  -1.949  1.00 -0.28      A    N1+
ATOM    981  NH2 ARG A 182      -3.131  15.923  -4.111  1.00 -0.28      A    N  
ATOM    982  N   ASN A 183     -10.306  12.960  -3.206  1.00 -0.26      A    N  
ATOM    983  CA  ASN A 183     -11.078  12.207  -2.228  1.00  0.15      A    C  
ATOM    984  C   ASN A 183     -12.097  11.310  -2.914  1.00  0.21      A    C  
ATOM    985  O   ASN A 183     -12.354  10.191  -2.470  1.00 -0.39      A    O  
ATOM    986  CB  ASN A 183     -11.777  13.151  -1.248  1.00  0.08      A    C  
ATOM    987  CG  ASN A 183     -10.810  13.802  -0.278  1.00  0.18      A    C  
ATOM    988  ND2 ASN A 183     -11.349  14.505   0.710  1.00 -0.30      A    N  
ATOM    989  OD1 ASN A 183      -9.594  13.675  -0.416  1.00 -0.40      A    O  
ATOM    990  N   ALA A 184     -12.672  11.809  -4.004  1.00 -0.26      A    N  
ATOM    991  CA  ALA A 184     -13.603  11.025  -4.802  1.00  0.13      A    C  
ATOM    992  C   ALA A 184     -12.883   9.826  -5.407  1.00  0.20      A    C  
ATOM    993  O   ALA A 184     -13.428   8.722  -5.459  1.00 -0.39      A    O  
ATOM    994  CB  ALA A 184     -14.222  11.884  -5.890  1.00 -0.02      A    C  
ATOM    995  N   LYS A 185     -11.650  10.049  -5.854  1.00 -0.26      A    N  
ATOM    996  CA  LYS A 185     -10.820   8.967  -6.379  1.00  0.13      A    C  
ATOM    997  C   LYS A 185     -10.520   7.926  -5.298  1.00  0.20      A    C  
ATOM    998  O   LYS A 185     -10.592   6.718  -5.547  1.00 -0.39      A    O  
ATOM    999  CB  LYS A 185      -9.524   9.528  -6.974  1.00 -0.01      A    C  
ATOM   1000  CG  LYS A 185      -9.737  10.291  -8.275  1.00 -0.04      A    C  
ATOM   1001  CD  LYS A 185      -8.665  11.348  -8.511  1.00 -0.01      A    C  
ATOM   1002  CE  LYS A 185      -7.301  10.731  -8.771  1.00 -0.04      A    C  
ATOM   1003  NZ  LYS A 185      -6.311  11.764  -9.189  1.00  0.22      A    N1+
ATOM   1004  N   ILE A 186     -10.202   8.404  -4.099  1.00 -0.26      A    N  
ATOM   1005  CA  ILE A 186      -9.927   7.529  -2.960  1.00  0.13      A    C  
ATOM   1006  C   ILE A 186     -11.132   6.656  -2.611  1.00  0.20      A    C  
ATOM   1007  O   ILE A 186     -11.013   5.435  -2.469  1.00 -0.39      A    O  
ATOM   1008  CB  ILE A 186      -9.512   8.343  -1.715  1.00 -0.00      A    C  
ATOM   1009  CG1 ILE A 186      -8.145   8.993  -1.936  1.00 -0.05      A    C  
ATOM   1010  CG2 ILE A 186      -9.477   7.457  -0.481  1.00 -0.06      A    C  
ATOM   1011  CD1 ILE A 186      -7.662   9.814  -0.762  1.00 -0.06      A    C  
ATOM   1012  N   VAL A 187     -12.295   7.288  -2.478  1.00 -0.26      A    N  
ATOM   1013  CA  VAL A 187     -13.519   6.570  -2.144  1.00  0.13      A    C  
ATOM   1014  C   VAL A 187     -13.928   5.618  -3.274  1.00  0.20      A    C  
ATOM   1015  O   VAL A 187     -14.538   4.577  -3.028  1.00 -0.39      A    O  
ATOM   1016  CB  VAL A 187     -14.666   7.543  -1.782  1.00 -0.01      A    C  
ATOM   1017  CG1 VAL A 187     -15.933   6.782  -1.433  1.00 -0.06      A    C  
ATOM   1018  CG2 VAL A 187     -14.253   8.427  -0.615  1.00 -0.06      A    C  
ATOM   1019  N   ASN A 188     -13.575   5.966  -4.508  1.00 -0.26      A    N  
ATOM   1020  CA  ASN A 188     -13.766   5.050  -5.632  1.00  0.15      A    C  
ATOM   1021  C   ASN A 188     -12.896   3.800  -5.488  1.00  0.21      A    C  
ATOM   1022  O   ASN A 188     -13.356   2.670  -5.710  1.00 -0.39      A    O  
ATOM   1023  CB  ASN A 188     -13.478   5.752  -6.960  1.00  0.08      A    C  
ATOM   1024  CG  ASN A 188     -14.685   6.491  -7.503  1.00  0.18      A    C  
ATOM   1025  ND2 ASN A 188     -14.540   7.071  -8.690  1.00 -0.30      A    N  
ATOM   1026  OD1 ASN A 188     -15.735   6.544  -6.863  1.00 -0.40      A    O  
ATOM   1027  N   VAL A 189     -11.637   4.012  -5.115  1.00 -0.26      A    N  
ATOM   1028  CA  VAL A 189     -10.725   2.907  -4.836  1.00  0.13      A    C  
ATOM   1029  C   VAL A 189     -11.296   1.992  -3.754  1.00  0.20      A    C  
ATOM   1030  O   VAL A 189     -11.364   0.771  -3.928  1.00 -0.39      A    O  
ATOM   1031  CB  VAL A 189      -9.338   3.415  -4.397  1.00 -0.01      A    C  
ATOM   1032  CG1 VAL A 189      -8.487   2.266  -3.877  1.00 -0.06      A    C  
ATOM   1033  CG2 VAL A 189      -8.643   4.127  -5.548  1.00 -0.06      A    C  
ATOM   1034  N   CYS A 190     -11.718   2.594  -2.643  1.00 -0.26      A    N  
ATOM   1035  CA  CYS A 190     -12.305   1.840  -1.538  1.00  0.14      A    C  
ATOM   1036  C   CYS A 190     -13.552   1.073  -1.976  1.00  0.20      A    C  
ATOM   1037  O   CYS A 190     -13.776  -0.060  -1.544  1.00 -0.39      A    O  
ATOM   1038  CB  CYS A 190     -12.637   2.768  -0.369  1.00  0.03      A    C  
ATOM   1039  SG  CYS A 190     -11.190   3.555   0.376  1.00 -0.17      A    S  
ATOM   1040 LPG1 CYS A 190     -10.771   3.102   0.659  1.00  0.00      A   LP  
ATOM   1041 LPG2 CYS A 190     -10.846   3.932  -0.072  1.00  0.00      A   LP  
ATOM   1042  N   ASN A 191     -14.355   1.705  -2.828  1.00 -0.26      A    N  
ATOM   1043  CA  ASN A 191     -15.506   1.062  -3.447  1.00  0.15      A    C  
ATOM   1044  C   ASN A 191     -15.059  -0.224  -4.126  1.00  0.21      A    C  
ATOM   1045  O   ASN A 191     -15.619  -1.298  -3.884  1.00 -0.39      A    O  
ATOM   1046  CB  ASN A 191     -16.148   2.006  -4.472  1.00  0.08      A    C  
ATOM   1047  CG  ASN A 191     -17.442   1.462  -5.061  1.00  0.18      A    C  
ATOM   1048  ND2 ASN A 191     -18.225   2.349  -5.666  1.00 -0.30      A    N  
ATOM   1049  OD1 ASN A 191     -17.731   0.268  -4.985  1.00 -0.40      A    O  
ATOM   1050  N   TRP A 192     -14.032  -0.113  -4.960  1.00 -0.26      A    N  
ATOM   1051  CA  TRP A 192     -13.523  -1.274  -5.681  1.00  0.14      A    C  
ATOM   1052  C   TRP A 192     -12.911  -2.346  -4.778  1.00  0.21      A    C  
ATOM   1053  O   TRP A 192     -12.891  -3.523  -5.138  1.00 -0.39      A    O  
ATOM   1054  CB  TRP A 192     -12.538  -0.847  -6.769  1.00  0.00      A    C  
ATOM   1055  CG  TRP A 192     -13.229  -0.346  -7.996  1.00 -0.04      A    C  
ATOM   1056  CD1 TRP A 192     -13.519   0.950  -8.304  1.00  0.02      A    C  
ATOM   1057  CD2 TRP A 192     -13.737  -1.139  -9.075  1.00 -0.02      A    C  
ATOM   1058  CE2 TRP A 192     -14.315  -0.257 -10.007  1.00  0.06      A    C  
ATOM   1059  CE3 TRP A 192     -13.754  -2.512  -9.345  1.00 -0.07      A    C  
ATOM   1060  NE1 TRP A 192     -14.169   1.014  -9.513  1.00 -0.29      A    N  
ATOM   1061  CZ2 TRP A 192     -14.905  -0.699 -11.189  1.00 -0.04      A    C  
ATOM   1062  CZ3 TRP A 192     -14.339  -2.950 -10.518  1.00 -0.08      A    C  
ATOM   1063  CH2 TRP A 192     -14.907  -2.046 -11.425  1.00 -0.08      A    C  
ATOM   1064  N   ILE A 193     -12.421  -1.947  -3.608  1.00 -0.26      A    N  
ATOM   1065  CA  ILE A 193     -11.870  -2.912  -2.655  1.00  0.13      A    C  
ATOM   1066  C   ILE A 193     -12.976  -3.695  -1.937  1.00  0.20      A    C  
ATOM   1067  O   ILE A 193     -12.944  -4.937  -1.871  1.00 -0.39      A    O  
ATOM   1068  CB  ILE A 193     -10.950  -2.224  -1.627  1.00 -0.00      A    C  
ATOM   1069  CG1 ILE A 193      -9.779  -1.542  -2.339  1.00 -0.05      A    C  
ATOM   1070  CG2 ILE A 193     -10.438  -3.232  -0.611  1.00 -0.06      A    C  
ATOM   1071  CD1 ILE A 193      -8.830  -0.820  -1.408  1.00 -0.06      A    C  
ATOM   1072  N   LEU A 194     -13.950  -2.965  -1.402  1.00 -0.26      A    N  
ATOM   1073  CA  LEU A 194     -15.126  -3.582  -0.797  1.00  0.13      A    C  
ATOM   1074  C   LEU A 194     -15.778  -4.532  -1.787  1.00  0.20      A    C  
ATOM   1075  O   LEU A 194     -16.147  -5.652  -1.438  1.00 -0.39      A    O  
ATOM   1076  CB  LEU A 194     -16.140  -2.521  -0.368  1.00 -0.01      A    C  
ATOM   1077  CG  LEU A 194     -16.076  -2.010   1.071  1.00 -0.04      A    C  
ATOM   1078  CD1 LEU A 194     -14.785  -1.247   1.331  1.00 -0.06      A    C  
ATOM   1079  CD2 LEU A 194     -17.292  -1.146   1.380  1.00 -0.06      A    C  
ATOM   1080  N   SER A 195     -15.910  -4.079  -3.029  1.00 -0.26      A    N  
ATOM   1081  CA  SER A 195     -16.461  -4.922  -4.079  1.00  0.15      A    C  
ATOM   1082  C   SER A 195     -15.524  -6.077  -4.419  1.00  0.21      A    C  
ATOM   1083  O   SER A 195     -15.966  -7.112  -4.910  1.00 -0.39      A    O  
ATOM   1084  CB  SER A 195     -16.770  -4.099  -5.329  1.00  0.08      A    C  
ATOM   1085  OG  SER A 195     -17.834  -3.197  -5.085  1.00 -0.39      A    O  
ATOM   1086  N   SER A 196     -14.232  -5.900  -4.159  1.00 -0.26      A    N  
ATOM   1087  CA  SER A 196     -13.271  -6.975  -4.380  1.00  0.15      A    C  
ATOM   1088  C   SER A 196     -13.502  -8.101  -3.386  1.00  0.21      A    C  
ATOM   1089  O   SER A 196     -13.276  -9.273  -3.698  1.00 -0.39      A    O  
ATOM   1090  CB  SER A 196     -11.828  -6.468  -4.284  1.00  0.08      A    C  
ATOM   1091  OG  SER A 196     -11.555  -5.508  -5.288  1.00 -0.39      A    O  
ATOM   1092  N   ALA A 197     -13.964  -7.737  -2.191  1.00 -0.26      A    N  
ATOM   1093  CA  ALA A 197     -14.281  -8.732  -1.163  1.00  0.13      A    C  
ATOM   1094  C   ALA A 197     -15.298  -9.785  -1.626  1.00  0.20      A    C  
ATOM   1095  O   ALA A 197     -15.263 -10.925  -1.165  1.00 -0.39      A    O  
ATOM   1096  CB  ALA A 197     -14.759  -8.052   0.114  1.00 -0.02      A    C  
ATOM   1097  N   ILE A 198     -16.201  -9.405  -2.528  1.00 -0.26      A    N  
ATOM   1098  CA  ILE A 198     -17.167 -10.358  -3.077  1.00  0.13      A    C  
ATOM   1099  C   ILE A 198     -16.762 -10.842  -4.473  1.00  0.20      A    C  
ATOM   1100  O   ILE A 198     -17.006 -11.992  -4.841  1.00 -0.39      A    O  
ATOM   1101  CB  ILE A 198     -18.613  -9.791  -3.098  1.00 -0.00      A    C  
ATOM   1102  CG1 ILE A 198     -19.588 -10.835  -3.651  1.00 -0.05      A    C  
ATOM   1103  CG2 ILE A 198     -18.676  -8.504  -3.907  1.00 -0.06      A    C  
ATOM   1104  CD1 ILE A 198     -21.002 -10.673  -3.184  1.00 -0.06      A    C  
ATOM   1105  N   GLY A 199     -16.113  -9.965  -5.232  1.00 -0.27      A    N  
ATOM   1106  CA  GLY A 199     -15.757 -10.249  -6.610  1.00  0.12      A    C  
ATOM   1107  C   GLY A 199     -14.636 -11.254  -6.765  1.00  0.20      A    C  
ATOM   1108  O   GLY A 199     -14.675 -12.099  -7.661  1.00 -0.39      A    O  
ATOM   1109  N   LEU A 200     -13.628 -11.164  -5.901  1.00 -0.26      A    N  
ATOM   1110  CA  LEU A 200     -12.499 -12.090  -5.974  1.00  0.13      A    C  
ATOM   1111  C   LEU A 200     -12.874 -13.563  -5.738  1.00  0.21      A    C  
ATOM   1112  O   LEU A 200     -12.532 -14.414  -6.557  1.00 -0.39      A    O  
ATOM   1113  CB  LEU A 200     -11.339 -11.647  -5.068  1.00 -0.01      A    C  
ATOM   1114  CG  LEU A 200     -10.645 -10.342  -5.461  1.00 -0.04      A    C  
ATOM   1115  CD1 LEU A 200      -9.328 -10.185  -4.715  1.00 -0.06      A    C  
ATOM   1116  CD2 LEU A 200     -10.429 -10.273  -6.967  1.00 -0.06      A    C  
ATOM   1117  N   PRO A 201     -13.584 -13.872  -4.632  1.00 -0.25      A    N  
ATOM   1118  CA  PRO A 201     -13.958 -15.279  -4.442  1.00  0.13      A    C  
ATOM   1119  C   PRO A 201     -14.881 -15.795  -5.546  1.00  0.20      A    C  
ATOM   1120  O   PRO A 201     -14.821 -16.974  -5.896  1.00 -0.39      A    O  
ATOM   1121  CB  PRO A 201     -14.693 -15.272  -3.095  1.00 -0.01      A    C  
ATOM   1122  CG  PRO A 201     -15.127 -13.862  -2.899  1.00 -0.03      A    C  
ATOM   1123  CD  PRO A 201     -14.048 -13.033  -3.511  1.00  0.04      A    C  
ATOM   1124  N   VAL A 202     -15.720 -14.916  -6.083  1.00 -0.26      A    N  
ATOM   1125  CA  VAL A 202     -16.581 -15.268  -7.206  1.00  0.13      A    C  
ATOM   1126  C   VAL A 202     -15.735 -15.636  -8.426  1.00  0.20      A    C  
ATOM   1127  O   VAL A 202     -16.071 -16.553  -9.177  1.00 -0.39      A    O  
ATOM   1128  CB  VAL A 202     -17.571 -14.122  -7.538  1.00 -0.01      A    C  
ATOM   1129  CG1 VAL A 202     -17.888 -14.070  -9.028  1.00 -0.06      A    C  
ATOM   1130  CG2 VAL A 202     -18.844 -14.270  -6.714  1.00 -0.06      A    C  
ATOM   1131  N   MET A 203     -14.622 -14.933  -8.600  1.00 -0.26      A    N  
ATOM   1132  CA  MET A 203     -13.703 -15.223  -9.694  1.00  0.13      A    C  
ATOM   1133  C   MET A 203     -12.999 -16.559  -9.465  1.00  0.20      A    C  
ATOM   1134  O   MET A 203     -12.695 -17.280 -10.413  1.00 -0.39      A    O  
ATOM   1135  CB  MET A 203     -12.678 -14.099  -9.843  1.00 -0.00      A    C  
ATOM   1136  CG  MET A 203     -12.036 -14.020 -11.218  1.00 -0.00      A    C  
ATOM   1137  SD  MET A 203     -10.890 -12.638 -11.364  1.00 -0.16      A    S  
ATOM   1138  CE  MET A 203      -9.663 -13.092 -10.140  1.00 -0.02      A    C  
ATOM   1139 LPD1 MET A 203     -10.621 -12.601 -11.986  1.00  0.00      A   LP  
ATOM   1140 LPD2 MET A 203     -11.189 -12.048 -11.211  1.00  0.00      A   LP  
ATOM   1141  N   PHE A 204     -12.749 -16.885  -8.200  1.00 -0.26      A    N  
ATOM   1142  CA  PHE A 204     -12.117 -18.150  -7.838  1.00  0.14      A    C  
ATOM   1143  C   PHE A 204     -13.074 -19.326  -8.005  1.00  0.21      A    C  
ATOM   1144  O   PHE A 204     -12.696 -20.380  -8.516  1.00 -0.39      A    O  
ATOM   1145  CB  PHE A 204     -11.616 -18.107  -6.393  1.00  0.02      A    C  
ATOM   1146  CG  PHE A 204     -10.256 -17.485  -6.235  1.00 -0.04      A    C  
ATOM   1147  CD1 PHE A 204      -9.162 -18.260  -5.887  1.00 -0.06      A    C  
ATOM   1148  CD2 PHE A 204     -10.071 -16.128  -6.432  1.00 -0.06      A    C  
ATOM   1149  CE1 PHE A 204      -7.911 -17.691  -5.737  1.00 -0.07      A    C  
ATOM   1150  CE2 PHE A 204      -8.824 -15.555  -6.285  1.00 -0.07      A    C  
ATOM   1151  CZ  PHE A 204      -7.743 -16.337  -5.938  1.00 -0.07      A    C  
ATOM   1152  N   MET A 205     -14.313 -19.137  -7.568  1.00 -0.26      A    N  
ATOM   1153  CA  MET A 205     -15.299 -20.212  -7.564  1.00  0.13      A    C  
ATOM   1154  C   MET A 205     -16.018 -20.358  -8.904  1.00  0.20      A    C  
ATOM   1155  O   MET A 205     -16.899 -21.202  -9.054  1.00 -0.39      A    O  
ATOM   1156  CB  MET A 205     -16.304 -19.999  -6.429  1.00 -0.00      A    C  
ATOM   1157  CG  MET A 205     -15.664 -20.052  -5.051  1.00 -0.00      A    C  
ATOM   1158  SD  MET A 205     -16.620 -19.225  -3.767  1.00 -0.16      A    S  
ATOM   1159  CE  MET A 205     -15.486 -19.343  -2.385  1.00 -0.02      A    C  
ATOM   1160 LPD1 MET A 205     -16.751 -18.579  -3.929  1.00  0.00      A   LP  
ATOM   1161 LPD2 MET A 205     -17.203 -19.549  -3.641  1.00  0.00      A   LP  
ATOM   1162  N   ALA A 206     -15.637 -19.534  -9.876  1.00 -0.26      A    N  
ATOM   1163  CA  ALA A 206     -16.184 -19.641 -11.223  1.00  0.13      A    C  
ATOM   1164  C   ALA A 206     -15.347 -20.610 -12.047  1.00  0.20      A    C  
ATOM   1165  O   ALA A 206     -14.123 -20.633 -11.935  1.00 -0.39      A    O  
ATOM   1166  CB  ALA A 206     -16.234 -18.279 -11.889  1.00 -0.02      A    C  
ATOM   1167  N   THR A 207     -16.014 -21.407 -12.873  1.00 -0.26      A    N  
ATOM   1168  CA  THR A 207     -15.336 -22.424 -13.661  1.00  0.16      A    C  
ATOM   1169  C   THR A 207     -16.232 -22.958 -14.763  1.00  0.21      A    C  
ATOM   1170  O   THR A 207     -17.383 -22.544 -14.910  1.00 -0.39      A    O  
ATOM   1171  CB  THR A 207     -14.927 -23.611 -12.791  1.00  0.09      A    C  
ATOM   1172  CG2 THR A 207     -16.167 -24.330 -12.302  1.00 -0.03      A    C  
ATOM   1173  OG1 THR A 207     -14.131 -24.518 -13.562  1.00 -0.39      A    O  
ATOM   1174  N   THR A 208     -15.688 -23.899 -15.525  1.00 -0.26      A    N  
ATOM   1175  CA  THR A 208     -16.415 -24.538 -16.606  1.00  0.16      A    C  
ATOM   1176  C   THR A 208     -16.991 -25.879 -16.152  1.00  0.21      A    C  
ATOM   1177  O   THR A 208     -16.249 -26.788 -15.785  1.00 -0.39      A    O  
ATOM   1178  CB  THR A 208     -15.502 -24.756 -17.821  1.00  0.09      A    C  
ATOM   1179  CG2 THR A 208     -16.267 -25.421 -18.938  1.00 -0.03      A    C  
ATOM   1180  OG1 THR A 208     -15.003 -23.490 -18.270  1.00 -0.39      A    O  
ATOM   1181  N   LYS A 209     -18.316 -25.991 -16.167  1.00 -0.26      A    N  
ATOM   1182  CA  LYS A 209     -18.998 -27.221 -15.779  1.00  0.13      A    C  
ATOM   1183  C   LYS A 209     -19.491 -27.992 -16.999  1.00  0.20      A    C  
ATOM   1184  O   LYS A 209     -20.316 -27.497 -17.769  1.00 -0.39      A    O  
ATOM   1185  CB  LYS A 209     -20.169 -26.909 -14.848  1.00 -0.01      A    C  
ATOM   1186  CG  LYS A 209     -21.019 -28.116 -14.488  1.00 -0.04      A    C  
ATOM   1187  CD  LYS A 209     -22.162 -27.730 -13.562  1.00 -0.01      A    C  
ATOM   1188  CE  LYS A 209     -23.114 -28.897 -13.341  1.00 -0.04      A    C  
ATOM   1189  NZ  LYS A 209     -24.263 -28.515 -12.473  1.00  0.22      A    N1+
ATOM   1190  N   TYR A 210     -18.983 -29.208 -17.162  1.00 -0.26      A    N  
ATOM   1191  CA  TYR A 210     -19.334 -30.051 -18.302  1.00  0.14      A    C  
ATOM   1192  C   TYR A 210     -20.624 -30.827 -18.027  1.00  0.21      A    C  
ATOM   1193  O   TYR A 210     -20.829 -31.321 -16.919  1.00 -0.39      A    O  
ATOM   1194  CB  TYR A 210     -18.187 -31.020 -18.626  1.00  0.02      A    C  
ATOM   1195  CG  TYR A 210     -16.950 -30.361 -19.208  1.00 -0.05      A    C  
ATOM   1196  CD1 TYR A 210     -16.454 -30.743 -20.447  1.00 -0.07      A    C  
ATOM   1197  CD2 TYR A 210     -16.280 -29.355 -18.519  1.00 -0.07      A    C  
ATOM   1198  CE1 TYR A 210     -15.328 -30.142 -20.981  1.00 -0.04      A    C  
ATOM   1199  CE2 TYR A 210     -15.156 -28.750 -19.045  1.00 -0.04      A    C  
ATOM   1200  CZ  TYR A 210     -14.684 -29.146 -20.274  1.00  0.08      A    C  
ATOM   1201  OH  TYR A 210     -13.562 -28.545 -20.797  1.00 -0.34      A    O  
ATOM   1202  N   ARG A 211     -21.490 -30.929 -19.033  1.00 -0.26      A    N  
ATOM   1203  CA  ARG A 211     -22.759 -31.654 -18.898  1.00  0.13      A    C  
ATOM   1204  C   ARG A 211     -22.936 -32.668 -20.039  1.00  0.20      A    C  
ATOM   1205  O   ARG A 211     -22.051 -32.771 -20.885  1.00 -0.39      A    O  
ATOM   1206  CB  ARG A 211     -23.934 -30.677 -18.873  1.00 -0.01      A    C  
ATOM   1207  CG  ARG A 211     -23.957 -29.754 -17.659  1.00 -0.02      A    C  
ATOM   1208  CD  ARG A 211     -24.496 -30.464 -16.408  1.00  0.06      A    C  
ATOM   1209  NE  ARG A 211     -25.937 -30.725 -16.506  1.00 -0.27      A    N  
ATOM   1210  CZ  ARG A 211     -26.460 -31.937 -16.574  1.00  0.29      A    C  
ATOM   1211  NH1 ARG A 211     -27.774 -32.113 -16.687  1.00 -0.28      A    N1+
ATOM   1212  NH2 ARG A 211     -25.655 -32.993 -16.550  1.00 -0.28      A    N  
ATOM   1213  N   GLN A 212     -24.056 -33.388 -20.050  1.00 -0.26      A    N  
ATOM   1214  CA  GLN A 212     -24.323 -34.472 -21.000  1.00  0.13      A    C  
ATOM   1215  C   GLN A 212     -23.856 -34.191 -22.426  1.00  0.20      A    C  
ATOM   1216  O   GLN A 212     -23.185 -35.009 -23.057  1.00 -0.39      A    O  
ATOM   1217  CB  GLN A 212     -25.840 -34.767 -21.055  1.00  0.00      A    C  
ATOM   1218  CG  GLN A 212     -26.384 -35.590 -19.911  1.00  0.04      A    C  
ATOM   1219  CD  GLN A 212     -26.805 -34.711 -18.796  1.00  0.17      A    C  
ATOM   1220  NE2 GLN A 212     -27.302 -35.299 -17.719  1.00 -0.30      A    N  
ATOM   1221  OE1 GLN A 212     -26.673 -33.498 -18.894  1.00 -0.40      A    O  
ATOM   1222  N   GLY A 213     -24.202 -33.012 -22.923  1.00 -0.27      A    N  
ATOM   1223  CA  GLY A 213     -23.884 -32.642 -24.288  1.00  0.12      A    C  
ATOM   1224  C   GLY A 213     -23.929 -31.138 -24.440  1.00  0.20      A    C  
ATOM   1225  O   GLY A 213     -24.600 -30.598 -25.330  1.00 -0.39      A    O  
ATOM   1226  N   SER A 214     -23.218 -30.455 -23.545  1.00 -0.26      A    N  
ATOM   1227  CA  SER A 214     -23.183 -28.983 -23.525  1.00  0.15      A    C  
ATOM   1228  C   SER A 214     -22.131 -28.526 -22.581  1.00  0.21      A    C  
ATOM   1229  O   SER A 214     -21.435 -29.369 -22.096  1.00 -0.39      A    O  
ATOM   1230  CB  SER A 214     -24.491 -28.402 -23.049  1.00  0.08      A    C  
ATOM   1231  OG  SER A 214     -24.814 -28.758 -21.709  1.00 -0.39      A    O  
ATOM   1232  N   ILE A 215     -22.017 -27.219 -22.306  1.00 -0.26      A    N  
ATOM   1233  CA  ILE A 215     -20.972 -26.655 -21.431  1.00  0.13      A    C  
ATOM   1234  C   ILE A 215     -21.539 -25.425 -20.705  1.00  0.20      A    C  
ATOM   1235  O   ILE A 215     -22.251 -24.619 -21.309  1.00 -0.39      A    O  
ATOM   1236  CB  ILE A 215     -19.747 -26.186 -22.257  1.00 -0.00      A    C  
ATOM   1237  CG1 ILE A 215     -19.088 -27.358 -23.008  1.00 -0.05      A    C  
ATOM   1238  CG2 ILE A 215     -18.729 -25.569 -21.370  1.00 -0.06      A    C  
ATOM   1239  CD1 ILE A 215     -18.372 -28.402 -22.091  1.00 -0.06      A    C  
ATOM   1240  N   ASP A 216     -21.232 -25.282 -19.415  1.00 -0.26      A    N  
ATOM   1241  CA  ASP A 216     -21.681 -24.128 -18.639  1.00  0.14      A    C  
ATOM   1242  C   ASP A 216     -20.553 -23.286 -18.023  1.00  0.21      A    C  
ATOM   1243  O   ASP A 216     -19.529 -23.807 -17.587  1.00 -0.39      A    O  
ATOM   1244  CB  ASP A 216     -22.649 -24.573 -17.542  1.00  0.04      A    C  
ATOM   1245  CG  ASP A 216     -24.022 -24.933 -18.085  1.00  0.04      A    C  
ATOM   1246  OD1 ASP A 216     -24.321 -24.590 -19.248  1.00 -0.57      A    O  
ATOM   1247  OD2 ASP A 216     -24.815 -25.544 -17.341  1.00 -0.57      A    O1-
ATOM   1248  N   CYS A 217     -20.770 -21.975 -17.994  1.00 -0.26      A    N  
ATOM   1249  CA  CYS A 217     -19.887 -21.028 -17.341  1.00  0.14      A    C  
ATOM   1250  C   CYS A 217     -20.592 -20.550 -16.075  1.00  0.20      A    C  
ATOM   1251  O   CYS A 217     -20.627 -19.360 -15.775  1.00 -0.39      A    O  
ATOM   1252  CB  CYS A 217     -19.575 -19.857 -18.281  1.00  0.04      A    C  
ATOM   1253  SG  CYS A 217     -18.871 -18.377 -17.499  1.00 -0.09      A    S  
ATOM   1254 LPG1 CYS A 217     -18.725 -17.904 -17.964  1.00  0.00      A   LP  
ATOM   1255 LPG2 CYS A 217     -19.300 -18.119 -17.041  1.00  0.00      A   LP  
ATOM   1256  N   THR A 218     -21.138 -21.500 -15.324  1.00 -0.26      A    N  
ATOM   1257  CA  THR A 218     -21.838 -21.187 -14.087  1.00  0.16      A    C  
ATOM   1258  C   THR A 218     -20.885 -21.108 -12.903  1.00  0.21      A    C  
ATOM   1259  O   THR A 218     -19.758 -21.599 -12.956  1.00 -0.39      A    O  
ATOM   1260  CB  THR A 218     -22.913 -22.240 -13.767  1.00  0.09      A    C  
ATOM   1261  CG2 THR A 218     -23.969 -22.277 -14.861  1.00 -0.03      A    C  
ATOM   1262  OG1 THR A 218     -22.299 -23.530 -13.654  1.00 -0.39      A    O  
ATOM   1263  N   LEU A 219     -21.353 -20.472 -11.836  1.00 -0.26      A    N  
ATOM   1264  CA  LEU A 219     -20.653 -20.475 -10.565  1.00  0.13      A    C  
ATOM   1265  C   LEU A 219     -21.093 -21.731  -9.824  1.00  0.20      A    C  
ATOM   1266  O   LEU A 219     -22.286 -21.936  -9.602  1.00 -0.39      A    O  
ATOM   1267  CB  LEU A 219     -21.029 -19.227  -9.765  1.00 -0.01      A    C  
ATOM   1268  CG  LEU A 219     -20.126 -18.788  -8.613  1.00 -0.04      A    C  
ATOM   1269  CD1 LEU A 219     -18.795 -18.292  -9.137  1.00 -0.06      A    C  
ATOM   1270  CD2 LEU A 219     -20.807 -17.708  -7.796  1.00 -0.06      A    C  
ATOM   1271  N   THR A 220     -20.144 -22.584  -9.456  1.00 -0.26      A    N  
ATOM   1272  CA  THR A 220     -20.493 -23.847  -8.810  1.00  0.16      A    C  
ATOM   1273  C   THR A 220     -19.861 -23.996  -7.428  1.00  0.21      A    C  
ATOM   1274  O   THR A 220     -18.769 -23.488  -7.172  1.00 -0.39      A    O  
ATOM   1275  CB  THR A 220     -20.124 -25.062  -9.692  1.00  0.09      A    C  
ATOM   1276  CG2 THR A 220     -18.619 -25.192  -9.827  1.00 -0.03      A    C  
ATOM   1277  OG1 THR A 220     -20.653 -26.259  -9.109  1.00 -0.39      A    O  
ATOM   1278  N   PHE A 221     -20.559 -24.698  -6.542  1.00 -0.26      A    N  
ATOM   1279  CA  PHE A 221     -20.094 -24.882  -5.174  1.00  0.14      A    C  
ATOM   1280  C   PHE A 221     -20.062 -26.358  -4.803  1.00  0.21      A    C  
ATOM   1281  O   PHE A 221     -20.656 -27.194  -5.484  1.00 -0.39      A    O  
ATOM   1282  CB  PHE A 221     -21.004 -24.139  -4.194  1.00  0.02      A    C  
ATOM   1283  CG  PHE A 221     -21.312 -22.726  -4.599  1.00 -0.04      A    C  
ATOM   1284  CD1 PHE A 221     -20.482 -21.685  -4.219  1.00 -0.06      A    C  
ATOM   1285  CD2 PHE A 221     -22.438 -22.438  -5.353  1.00 -0.06      A    C  
ATOM   1286  CE1 PHE A 221     -20.767 -20.384  -4.587  1.00 -0.07      A    C  
ATOM   1287  CE2 PHE A 221     -22.727 -21.140  -5.725  1.00 -0.07      A    C  
ATOM   1288  CZ  PHE A 221     -21.891 -20.112  -5.341  1.00 -0.07      A    C  
ATOM   1289  N   SER A 222     -19.366 -26.670  -3.717  1.00 -0.26      A    N  
ATOM   1290  CA  SER A 222     -19.362 -28.019  -3.175  1.00  0.15      A    C  
ATOM   1291  C   SER A 222     -20.662 -28.241  -2.409  1.00  0.21      A    C  
ATOM   1292  O   SER A 222     -21.406 -27.295  -2.157  1.00 -0.39      A    O  
ATOM   1293  CB  SER A 222     -18.163 -28.214  -2.245  1.00  0.08      A    C  
ATOM   1294  OG  SER A 222     -18.324 -27.488  -1.038  1.00 -0.39      A    O  
ATOM   1295  N   HIS A 223     -20.936 -29.488  -2.038  1.00 -0.26      A    N  
ATOM   1296  CA  HIS A 223     -22.148 -29.801  -1.291  1.00  0.14      A    C  
ATOM   1297  C   HIS A 223     -22.055 -29.289   0.149  1.00  0.21      A    C  
ATOM   1298  O   HIS A 223     -20.993 -29.362   0.767  1.00 -0.39      A    O  
ATOM   1299  CB  HIS A 223     -22.406 -31.309  -1.284  1.00  0.04      A    C  
ATOM   1300  CG  HIS A 223     -22.528 -31.919  -2.650  1.00  0.06      A    C  
ATOM   1301  CD2 HIS A 223     -21.626 -32.580  -3.411  1.00 -0.03      A    C  
ATOM   1302  ND1 HIS A 223     -23.701 -31.902  -3.367  1.00 -0.26      A    N  
ATOM   1303  CE1 HIS A 223     -23.517 -32.519  -4.522  1.00  0.09      A    C  
ATOM   1304  NE2 HIS A 223     -22.264 -32.939  -4.573  1.00 -0.34      A    N  
ATOM   1305  N   PRO A 224     -23.170 -28.769   0.689  1.00 -0.25      A    N  
ATOM   1306  CA  PRO A 224     -24.448 -28.589  -0.010  1.00  0.13      A    C  
ATOM   1307  C   PRO A 224     -24.451 -27.351  -0.908  1.00  0.20      A    C  
ATOM   1308  O   PRO A 224     -24.142 -26.250  -0.453  1.00 -0.39      A    O  
ATOM   1309  CB  PRO A 224     -25.452 -28.429   1.135  1.00 -0.01      A    C  
ATOM   1310  CG  PRO A 224     -24.653 -27.873   2.255  1.00 -0.03      A    C  
ATOM   1311  CD  PRO A 224     -23.277 -28.457   2.125  1.00  0.04      A    C  
ATOM   1312  N   THR A 225     -24.806 -27.547  -2.175  1.00 -0.26      A    N  
ATOM   1313  CA  THR A 225     -24.732 -26.494  -3.185  1.00  0.16      A    C  
ATOM   1314  C   THR A 225     -25.730 -25.362  -2.950  1.00  0.21      A    C  
ATOM   1315  O   THR A 225     -25.362 -24.179  -2.982  1.00 -0.39      A    O  
ATOM   1316  CB  THR A 225     -24.949 -27.068  -4.600  1.00  0.09      A    C  
ATOM   1317  CG2 THR A 225     -24.839 -25.972  -5.646  1.00 -0.03      A    C  
ATOM   1318  OG1 THR A 225     -23.966 -28.077  -4.864  1.00 -0.39      A    O  
ATOM   1319  N   TRP A 226     -26.991 -25.728  -2.716  1.00 -0.26      A    N  
ATOM   1320  CA  TRP A 226     -28.047 -24.743  -2.497  1.00  0.14      A    C  
ATOM   1321  C   TRP A 226     -27.701 -23.816  -1.337  1.00  0.21      A    C  
ATOM   1322  O   TRP A 226     -28.107 -22.655  -1.318  1.00 -0.39      A    O  
ATOM   1323  CB  TRP A 226     -29.408 -25.419  -2.260  1.00  0.00      A    C  
ATOM   1324  CG  TRP A 226     -29.445 -26.362  -1.086  1.00 -0.04      A    C  
ATOM   1325  CD1 TRP A 226     -29.389 -27.724  -1.128  1.00  0.02      A    C  
ATOM   1326  CD2 TRP A 226     -29.553 -26.007   0.298  1.00 -0.02      A    C  
ATOM   1327  CE2 TRP A 226     -29.552 -27.206   1.038  1.00  0.06      A    C  
ATOM   1328  CE3 TRP A 226     -29.657 -24.795   0.987  1.00 -0.07      A    C  
ATOM   1329  NE1 TRP A 226     -29.452 -28.241   0.144  1.00 -0.29      A    N  
ATOM   1330  CZ2 TRP A 226     -29.641 -27.225   2.429  1.00 -0.04      A    C  
ATOM   1331  CZ3 TRP A 226     -29.724 -24.815   2.361  1.00 -0.08      A    C  
ATOM   1332  CH2 TRP A 226     -29.732 -26.022   3.070  1.00 -0.08      A    C  
ATOM   1333  N   TYR A 227     -26.940 -24.338  -0.379  1.00 -0.26      A    N  
ATOM   1334  CA  TYR A 227     -26.542 -23.570   0.793  1.00  0.14      A    C  
ATOM   1335  C   TYR A 227     -25.667 -22.386   0.417  1.00  0.21      A    C  
ATOM   1336  O   TYR A 227     -26.009 -21.239   0.695  1.00 -0.39      A    O  
ATOM   1337  CB  TYR A 227     -25.812 -24.458   1.802  1.00  0.02      A    C  
ATOM   1338  CG  TYR A 227     -25.281 -23.700   2.998  1.00 -0.05      A    C  
ATOM   1339  CD1 TYR A 227     -26.103 -23.409   4.080  1.00 -0.07      A    C  
ATOM   1340  CD2 TYR A 227     -23.960 -23.273   3.045  1.00 -0.07      A    C  
ATOM   1341  CE1 TYR A 227     -25.625 -22.714   5.174  1.00 -0.04      A    C  
ATOM   1342  CE2 TYR A 227     -23.473 -22.577   4.134  1.00 -0.04      A    C  
ATOM   1343  CZ  TYR A 227     -24.310 -22.300   5.196  1.00  0.08      A    C  
ATOM   1344  OH  TYR A 227     -23.829 -21.609   6.283  1.00 -0.34      A    O  
ATOM   1345  N   TRP A 228     -24.531 -22.676  -0.209  1.00 -0.26      A    N  
ATOM   1346  CA  TRP A 228     -23.589 -21.640  -0.606  1.00  0.14      A    C  
ATOM   1347  C   TRP A 228     -24.196 -20.711  -1.651  1.00  0.21      A    C  
ATOM   1348  O   TRP A 228     -23.986 -19.494  -1.607  1.00 -0.39      A    O  
ATOM   1349  CB  TRP A 228     -22.297 -22.264  -1.132  1.00  0.00      A    C  
ATOM   1350  CG  TRP A 228     -21.614 -23.133  -0.125  1.00 -0.04      A    C  
ATOM   1351  CD1 TRP A 228     -21.621 -24.495  -0.080  1.00  0.02      A    C  
ATOM   1352  CD2 TRP A 228     -20.831 -22.698   0.992  1.00 -0.02      A    C  
ATOM   1353  CE2 TRP A 228     -20.390 -23.853   1.668  1.00  0.06      A    C  
ATOM   1354  CE3 TRP A 228     -20.456 -21.444   1.487  1.00 -0.07      A    C  
ATOM   1355  NE1 TRP A 228     -20.887 -24.938   0.992  1.00 -0.29      A    N  
ATOM   1356  CZ2 TRP A 228     -19.594 -23.795   2.811  1.00 -0.04      A    C  
ATOM   1357  CZ3 TRP A 228     -19.666 -21.387   2.622  1.00 -0.08      A    C  
ATOM   1358  CH2 TRP A 228     -19.244 -22.555   3.270  1.00 -0.08      A    C  
ATOM   1359  N   GLU A 229     -24.952 -21.288  -2.583  1.00 -0.26      A    N  
ATOM   1360  CA  GLU A 229     -25.636 -20.491  -3.593  1.00  0.13      A    C  
ATOM   1361  C   GLU A 229     -26.531 -19.451  -2.927  1.00  0.20      A    C  
ATOM   1362  O   GLU A 229     -26.342 -18.244  -3.109  1.00 -0.39      A    O  
ATOM   1363  CB  GLU A 229     -26.473 -21.376  -4.518  1.00 -0.00      A    C  
ATOM   1364  CG  GLU A 229     -27.002 -20.646  -5.744  1.00  0.00      A    C  
ATOM   1365  CD  GLU A 229     -28.317 -21.214  -6.244  1.00  0.04      A    C  
ATOM   1366  OE1 GLU A 229     -28.970 -21.966  -5.490  1.00 -0.57      A    O  
ATOM   1367  OE2 GLU A 229     -28.700 -20.904  -7.392  1.00 -0.57      A    O1-
ATOM   1368  N   ASN A 230     -27.490 -19.929  -2.138  1.00 -0.26      A    N  
ATOM   1369  CA  ASN A 230     -28.428 -19.055  -1.439  1.00  0.15      A    C  
ATOM   1370  C   ASN A 230     -27.759 -18.090  -0.462  1.00  0.21      A    C  
ATOM   1371  O   ASN A 230     -28.274 -17.003  -0.205  1.00 -0.39      A    O  
ATOM   1372  CB  ASN A 230     -29.494 -19.883  -0.723  1.00  0.08      A    C  
ATOM   1373  CG  ASN A 230     -30.518 -20.462  -1.677  1.00  0.18      A    C  
ATOM   1374  ND2 ASN A 230     -31.593 -21.016  -1.126  1.00 -0.30      A    N  
ATOM   1375  OD1 ASN A 230     -30.347 -20.413  -2.895  1.00 -0.40      A    O  
ATOM   1376  N   LEU A 231     -26.614 -18.491   0.081  1.00 -0.26      A    N  
ATOM   1377  CA  LEU A 231     -25.845 -17.624   0.965  1.00  0.13      A    C  
ATOM   1378  C   LEU A 231     -25.318 -16.433   0.176  1.00  0.20      A    C  
ATOM   1379  O   LEU A 231     -25.437 -15.281   0.608  1.00 -0.39      A    O  
ATOM   1380  CB  LEU A 231     -24.687 -18.390   1.604  1.00 -0.01      A    C  
ATOM   1381  CG  LEU A 231     -23.788 -17.594   2.553  1.00 -0.04      A    C  
ATOM   1382  CD1 LEU A 231     -24.615 -16.928   3.644  1.00 -0.06      A    C  
ATOM   1383  CD2 LEU A 231     -22.720 -18.489   3.159  1.00 -0.06      A    C  
ATOM   1384  N   LEU A 232     -24.738 -16.722  -0.986  1.00 -0.26      A    N  
ATOM   1385  CA  LEU A 232     -24.283 -15.671  -1.883  1.00  0.13      A    C  
ATOM   1386  C   LEU A 232     -25.448 -14.758  -2.245  1.00  0.20      A    C  
ATOM   1387  O   LEU A 232     -25.328 -13.534  -2.165  1.00 -0.39      A    O  
ATOM   1388  CB  LEU A 232     -23.668 -16.258  -3.152  1.00 -0.01      A    C  
ATOM   1389  CG  LEU A 232     -23.103 -15.214  -4.117  1.00 -0.04      A    C  
ATOM   1390  CD1 LEU A 232     -21.831 -14.589  -3.556  1.00 -0.06      A    C  
ATOM   1391  CD2 LEU A 232     -22.855 -15.817  -5.488  1.00 -0.06      A    C  
ATOM   1392  N   LYS A 233     -26.572 -15.365  -2.624  1.00 -0.26      A    N  
ATOM   1393  CA  LYS A 233     -27.783 -14.617  -2.962  1.00  0.13      A    C  
ATOM   1394  C   LYS A 233     -28.195 -13.676  -1.815  1.00  0.20      A    C  
ATOM   1395  O   LYS A 233     -28.617 -12.541  -2.053  1.00 -0.39      A    O  
ATOM   1396  CB  LYS A 233     -28.935 -15.566  -3.334  1.00 -0.01      A    C  
ATOM   1397  CG  LYS A 233     -28.605 -16.625  -4.407  1.00 -0.05      A    C  
ATOM   1398  CD  LYS A 233     -28.701 -16.097  -5.844  1.00 -0.07      A    C  
ATOM   1399  CE  LYS A 233     -28.288 -17.152  -6.892  1.00 -0.12      A    C  
ATOM   1400  NZ  LYS A 233     -29.437 -17.729  -7.675  1.00  0.39      A    N1+
ATOM   1401  N   ILE A 234     -28.050 -14.144  -0.576  1.00 -0.26      A    N  
ATOM   1402  CA  ILE A 234     -28.336 -13.316   0.597  1.00  0.13      A    C  
ATOM   1403  C   ILE A 234     -27.385 -12.132   0.683  1.00  0.20      A    C  
ATOM   1404  O   ILE A 234     -27.818 -10.988   0.826  1.00 -0.39      A    O  
ATOM   1405  CB  ILE A 234     -28.215 -14.103   1.918  1.00 -0.00      A    C  
ATOM   1406  CG1 ILE A 234     -29.363 -15.091   2.072  1.00 -0.05      A    C  
ATOM   1407  CG2 ILE A 234     -28.231 -13.156   3.109  1.00 -0.06      A    C  
ATOM   1408  CD1 ILE A 234     -29.287 -15.908   3.347  1.00 -0.06      A    C  
ATOM   1409  N   CYS A 235     -26.088 -12.416   0.610  1.00 -0.26      A    N  
ATOM   1410  CA  CYS A 235     -25.074 -11.375   0.750  1.00  0.14      A    C  
ATOM   1411  C   CYS A 235     -25.223 -10.276  -0.296  1.00  0.20      A    C  
ATOM   1412  O   CYS A 235     -25.170  -9.087   0.034  1.00 -0.39      A    O  
ATOM   1413  CB  CYS A 235     -23.668 -11.972   0.707  1.00  0.03      A    C  
ATOM   1414  SG  CYS A 235     -23.248 -12.951   2.164  1.00 -0.17      A    S  
ATOM   1415 LPG1 CYS A 235     -23.227 -12.573   2.727  1.00  0.00      A   LP  
ATOM   1416 LPG2 CYS A 235     -23.678 -13.469   2.255  1.00  0.00      A   LP  
ATOM   1417  N   VAL A 236     -25.418 -10.669  -1.552  1.00 -0.26      A    N  
ATOM   1418  CA  VAL A 236     -25.650  -9.682  -2.599  1.00  0.13      A    C  
ATOM   1419  C   VAL A 236     -26.966  -8.950  -2.357  1.00  0.20      A    C  
ATOM   1420  O   VAL A 236     -27.060  -7.742  -2.571  1.00 -0.39      A    O  
ATOM   1421  CB  VAL A 236     -25.623 -10.294  -4.023  1.00 -0.01      A    C  
ATOM   1422  CG1 VAL A 236     -26.526 -11.490  -4.115  1.00 -0.06      A    C  
ATOM   1423  CG2 VAL A 236     -26.039  -9.264  -5.045  1.00 -0.06      A    C  
ATOM   1424  N   PHE A 237     -27.976  -9.671  -1.882  1.00 -0.26      A    N  
ATOM   1425  CA  PHE A 237     -29.269  -9.043  -1.658  1.00  0.14      A    C  
ATOM   1426  C   PHE A 237     -29.238  -7.968  -0.572  1.00  0.21      A    C  
ATOM   1427  O   PHE A 237     -29.939  -6.961  -0.666  1.00 -0.39      A    O  
ATOM   1428  CB  PHE A 237     -30.336 -10.076  -1.326  1.00  0.02      A    C  
ATOM   1429  CG  PHE A 237     -31.692  -9.486  -1.194  1.00 -0.04      A    C  
ATOM   1430  CD1 PHE A 237     -32.348  -9.001  -2.311  1.00 -0.06      A    C  
ATOM   1431  CD2 PHE A 237     -32.300  -9.379   0.040  1.00 -0.06      A    C  
ATOM   1432  CE1 PHE A 237     -33.591  -8.442  -2.206  1.00 -0.07      A    C  
ATOM   1433  CE2 PHE A 237     -33.545  -8.818   0.151  1.00 -0.07      A    C  
ATOM   1434  CZ  PHE A 237     -34.188  -8.346  -0.979  1.00 -0.07      A    C  
ATOM   1435  N   ILE A 238     -28.427  -8.189   0.456  1.00 -0.26      A    N  
ATOM   1436  CA  ILE A 238     -28.324  -7.244   1.560  1.00  0.13      A    C  
ATOM   1437  C   ILE A 238     -27.382  -6.100   1.220  1.00  0.20      A    C  
ATOM   1438  O   ILE A 238     -27.732  -4.928   1.370  1.00 -0.39      A    O  
ATOM   1439  CB  ILE A 238     -27.824  -7.928   2.847  1.00 -0.00      A    C  
ATOM   1440  CG1 ILE A 238     -28.775  -9.054   3.257  1.00 -0.05      A    C  
ATOM   1441  CG2 ILE A 238     -27.668  -6.912   3.970  1.00 -0.06      A    C  
ATOM   1442  CD1 ILE A 238     -30.224  -8.633   3.314  1.00 -0.06      A    C  
ATOM   1443  N   PHE A 239     -26.187  -6.445   0.754  1.00 -0.26      A    N  
ATOM   1444  CA  PHE A 239     -25.137  -5.455   0.543  1.00  0.14      A    C  
ATOM   1445  C   PHE A 239     -25.255  -4.694  -0.776  1.00  0.21      A    C  
ATOM   1446  O   PHE A 239     -24.867  -3.530  -0.861  1.00 -0.39      A    O  
ATOM   1447  CB  PHE A 239     -23.764  -6.116   0.657  1.00  0.02      A    C  
ATOM   1448  CG  PHE A 239     -23.493  -6.708   2.010  1.00 -0.04      A    C  
ATOM   1449  CD1 PHE A 239     -23.866  -6.034   3.162  1.00 -0.06      A    C  
ATOM   1450  CD2 PHE A 239     -22.879  -7.944   2.132  1.00 -0.06      A    C  
ATOM   1451  CE1 PHE A 239     -23.622  -6.576   4.410  1.00 -0.07      A    C  
ATOM   1452  CE2 PHE A 239     -22.633  -8.491   3.377  1.00 -0.07      A    C  
ATOM   1453  CZ  PHE A 239     -23.005  -7.806   4.517  1.00 -0.07      A    C  
ATOM   1454  N   ALA A 240     -25.790  -5.345  -1.806  1.00 -0.26      A    N  
ATOM   1455  CA  ALA A 240     -25.882  -4.710  -3.117  1.00  0.13      A    C  
ATOM   1456  C   ALA A 240     -27.278  -4.178  -3.437  1.00  0.20      A    C  
ATOM   1457  O   ALA A 240     -27.497  -3.621  -4.513  1.00 -0.39      A    O  
ATOM   1458  CB  ALA A 240     -25.408  -5.663  -4.212  1.00 -0.02      A    C  
ATOM   1459  N   PHE A 241     -28.217  -4.340  -2.512  1.00 -0.26      A    N  
ATOM   1460  CA  PHE A 241     -29.573  -3.851  -2.747  1.00  0.14      A    C  
ATOM   1461  C   PHE A 241     -30.192  -3.118  -1.557  1.00  0.21      A    C  
ATOM   1462  O   PHE A 241     -30.357  -1.901  -1.598  1.00 -0.39      A    O  
ATOM   1463  CB  PHE A 241     -30.493  -4.980  -3.219  1.00  0.02      A    C  
ATOM   1464  CG  PHE A 241     -31.850  -4.506  -3.659  1.00 -0.04      A    C  
ATOM   1465  CD1 PHE A 241     -31.972  -3.537  -4.643  1.00 -0.06      A    C  
ATOM   1466  CD2 PHE A 241     -33.000  -5.028  -3.094  1.00 -0.06      A    C  
ATOM   1467  CE1 PHE A 241     -33.217  -3.095  -5.052  1.00 -0.07      A    C  
ATOM   1468  CE2 PHE A 241     -34.248  -4.592  -3.500  1.00 -0.07      A    C  
ATOM   1469  CZ  PHE A 241     -34.356  -3.624  -4.481  1.00 -0.07      A    C  
ATOM   1470  N   ILE A 242     -30.534  -3.857  -0.505  1.00 -0.26      A    N  
ATOM   1471  CA  ILE A 242     -31.232  -3.283   0.646  1.00  0.13      A    C  
ATOM   1472  C   ILE A 242     -30.471  -2.136   1.308  1.00  0.20      A    C  
ATOM   1473  O   ILE A 242     -30.925  -0.987   1.295  1.00 -0.39      A    O  
ATOM   1474  CB  ILE A 242     -31.536  -4.348   1.716  1.00 -0.00      A    C  
ATOM   1475  CG1 ILE A 242     -32.346  -5.496   1.114  1.00 -0.05      A    C  
ATOM   1476  CG2 ILE A 242     -32.282  -3.726   2.887  1.00 -0.06      A    C  
ATOM   1477  CD1 ILE A 242     -33.709  -5.081   0.613  1.00 -0.06      A    C  
ATOM   1478  N   MET A 243     -29.320  -2.461   1.891  1.00 -0.26      A    N  
ATOM   1479  CA  MET A 243     -28.495  -1.478   2.594  1.00  0.13      A    C  
ATOM   1480  C   MET A 243     -28.167  -0.209   1.785  1.00  0.21      A    C  
ATOM   1481  O   MET A 243     -28.342   0.897   2.295  1.00 -0.39      A    O  
ATOM   1482  CB  MET A 243     -27.217  -2.130   3.142  1.00 -0.00      A    C  
ATOM   1483  CG  MET A 243     -26.314  -1.178   3.909  1.00 -0.00      A    C  
ATOM   1484  SD  MET A 243     -24.845  -1.985   4.575  1.00 -0.16      A    S  
ATOM   1485  CE  MET A 243     -25.593  -3.225   5.628  1.00 -0.02      A    C  
ATOM   1486 LPD1 MET A 243     -24.470  -2.267   4.084  1.00  0.00      A   LP  
ATOM   1487 LPD2 MET A 243     -24.462  -1.552   4.932  1.00  0.00      A   LP  
ATOM   1488  N   PRO A 244     -27.698  -0.358   0.529  1.00 -0.25      A    N  
ATOM   1489  CA  PRO A 244     -27.417   0.864  -0.237  1.00  0.13      A    C  
ATOM   1490  C   PRO A 244     -28.654   1.737  -0.465  1.00  0.20      A    C  
ATOM   1491  O   PRO A 244     -28.570   2.962  -0.323  1.00 -0.39      A    O  
ATOM   1492  CB  PRO A 244     -26.877   0.330  -1.572  1.00 -0.01      A    C  
ATOM   1493  CG  PRO A 244     -27.315  -1.084  -1.637  1.00 -0.03      A    C  
ATOM   1494  CD  PRO A 244     -27.329  -1.566  -0.231  1.00  0.04      A    C  
ATOM   1495  N   VAL A 245     -29.780   1.116  -0.805  1.00 -0.26      A    N  
ATOM   1496  CA  VAL A 245     -31.033   1.842  -0.988  1.00  0.13      A    C  
ATOM   1497  C   VAL A 245     -31.418   2.583   0.292  1.00  0.20      A    C  
ATOM   1498  O   VAL A 245     -31.818   3.750   0.250  1.00 -0.39      A    O  
ATOM   1499  CB  VAL A 245     -32.181   0.902  -1.429  1.00 -0.01      A    C  
ATOM   1500  CG1 VAL A 245     -33.530   1.588  -1.278  1.00 -0.06      A    C  
ATOM   1501  CG2 VAL A 245     -31.974   0.448  -2.866  1.00 -0.06      A    C  
ATOM   1502  N   LEU A 246     -31.275   1.906   1.428  1.00 -0.26      A    N  
ATOM   1503  CA  LEU A 246     -31.556   2.522   2.721  1.00  0.13      A    C  
ATOM   1504  C   LEU A 246     -30.656   3.725   2.983  1.00  0.20      A    C  
ATOM   1505  O   LEU A 246     -31.118   4.756   3.475  1.00 -0.39      A    O  
ATOM   1506  CB  LEU A 246     -31.409   1.503   3.853  1.00 -0.01      A    C  
ATOM   1507  CG  LEU A 246     -32.459   0.393   3.893  1.00 -0.04      A    C  
ATOM   1508  CD1 LEU A 246     -32.234  -0.513   5.095  1.00 -0.06      A    C  
ATOM   1509  CD2 LEU A 246     -33.862   0.980   3.910  1.00 -0.06      A    C  
ATOM   1510  N   ILE A 247     -29.374   3.587   2.655  1.00 -0.26      A    N  
ATOM   1511  CA  ILE A 247     -28.419   4.678   2.821  1.00  0.13      A    C  
ATOM   1512  C   ILE A 247     -28.827   5.882   1.977  1.00  0.20      A    C  
ATOM   1513  O   ILE A 247     -28.825   7.017   2.460  1.00 -0.39      A    O  
ATOM   1514  CB  ILE A 247     -26.987   4.243   2.448  1.00 -0.00      A    C  
ATOM   1515  CG1 ILE A 247     -26.497   3.151   3.402  1.00 -0.05      A    C  
ATOM   1516  CG2 ILE A 247     -26.038   5.428   2.490  1.00 -0.06      A    C  
ATOM   1517  CD1 ILE A 247     -25.162   2.552   3.015  1.00 -0.06      A    C  
ATOM   1518  N   ILE A 248     -29.185   5.625   0.721  1.00 -0.26      A    N  
ATOM   1519  CA  ILE A 248     -29.657   6.676  -0.176  1.00  0.13      A    C  
ATOM   1520  C   ILE A 248     -30.884   7.382   0.399  1.00  0.20      A    C  
ATOM   1521  O   ILE A 248     -30.964   8.614   0.404  1.00 -0.39      A    O  
ATOM   1522  CB  ILE A 248     -29.992   6.111  -1.574  1.00 -0.00      A    C  
ATOM   1523  CG1 ILE A 248     -28.726   5.593  -2.259  1.00 -0.05      A    C  
ATOM   1524  CG2 ILE A 248     -30.663   7.169  -2.435  1.00 -0.06      A    C  
ATOM   1525  CD1 ILE A 248     -28.972   4.969  -3.617  1.00 -0.06      A    C  
ATOM   1526  N   THR A 249     -31.831   6.589   0.894  1.00 -0.26      A    N  
ATOM   1527  CA  THR A 249     -33.052   7.111   1.500  1.00  0.16      A    C  
ATOM   1528  C   THR A 249     -32.748   8.014   2.698  1.00  0.21      A    C  
ATOM   1529  O   THR A 249     -33.336   9.091   2.848  1.00 -0.39      A    O  
ATOM   1530  CB  THR A 249     -33.983   5.963   1.942  1.00  0.09      A    C  
ATOM   1531  CG2 THR A 249     -35.222   6.510   2.637  1.00 -0.03      A    C  
ATOM   1532  OG1 THR A 249     -34.379   5.198   0.796  1.00 -0.39      A    O  
ATOM   1533  N   VAL A 250     -31.821   7.571   3.543  1.00 -0.26      A    N  
ATOM   1534  CA  VAL A 250     -31.395   8.357   4.695  1.00  0.13      A    C  
ATOM   1535  C   VAL A 250     -30.743   9.664   4.250  1.00  0.20      A    C  
ATOM   1536  O   VAL A 250     -30.987  10.715   4.837  1.00 -0.39      A    O  
ATOM   1537  CB  VAL A 250     -30.438   7.555   5.610  1.00 -0.01      A    C  
ATOM   1538  CG1 VAL A 250     -29.536   8.484   6.414  1.00 -0.06      A    C  
ATOM   1539  CG2 VAL A 250     -31.231   6.639   6.531  1.00 -0.06      A    C  
ATOM   1540  N   CYS A 251     -29.929   9.594   3.200  1.00 -0.26      A    N  
ATOM   1541  CA  CYS A 251     -29.296  10.784   2.645  1.00  0.14      A    C  
ATOM   1542  C   CYS A 251     -30.337  11.788   2.163  1.00  0.20      A    C  
ATOM   1543  O   CYS A 251     -30.207  12.991   2.399  1.00 -0.39      A    O  
ATOM   1544  CB  CYS A 251     -28.356  10.412   1.495  1.00  0.03      A    C  
ATOM   1545  SG  CYS A 251     -26.860   9.543   2.007  1.00 -0.17      A    S  
ATOM   1546 LPG1 CYS A 251     -26.459   9.931   2.394  1.00  0.00      A   LP  
ATOM   1547 LPG2 CYS A 251     -26.999   8.964   2.334  1.00  0.00      A   LP  
ATOM   1548  N   TYR A 252     -31.374  11.288   1.500  1.00 -0.26      A    N  
ATOM   1549  CA  TYR A 252     -32.424  12.153   0.967  1.00  0.14      A    C  
ATOM   1550  C   TYR A 252     -33.240  12.799   2.085  1.00  0.21      A    C  
ATOM   1551  O   TYR A 252     -33.486  14.010   2.068  1.00 -0.39      A    O  
ATOM   1552  CB  TYR A 252     -33.344  11.379   0.017  1.00  0.02      A    C  
ATOM   1553  CG  TYR A 252     -32.698  10.978  -1.294  1.00 -0.05      A    C  
ATOM   1554  CD1 TYR A 252     -31.365  11.273  -1.558  1.00 -0.07      A    C  
ATOM   1555  CD2 TYR A 252     -33.428  10.318  -2.274  1.00 -0.07      A    C  
ATOM   1556  CE1 TYR A 252     -30.775  10.910  -2.755  1.00 -0.04      A    C  
ATOM   1557  CE2 TYR A 252     -32.847   9.954  -3.475  1.00 -0.04      A    C  
ATOM   1558  CZ  TYR A 252     -31.521  10.252  -3.711  1.00  0.08      A    C  
ATOM   1559  OH  TYR A 252     -30.940   9.890  -4.905  1.00 -0.34      A    O  
ATOM   1560  N   GLY A 253     -33.655  11.986   3.052  1.00 -0.27      A    N  
ATOM   1561  CA  GLY A 253     -34.416  12.480   4.186  1.00  0.12      A    C  
ATOM   1562  C   GLY A 253     -33.639  13.523   4.963  1.00  0.20      A    C  
ATOM   1563  O   GLY A 253     -34.151  14.601   5.265  1.00 -0.39      A    O  
ATOM   1564  N   LEU A 254     -32.389  13.198   5.275  1.00 -0.26      A    N  
ATOM   1565  CA  LEU A 254     -31.494  14.114   5.969  1.00  0.13      A    C  
ATOM   1566  C   LEU A 254     -31.304  15.392   5.157  1.00  0.20      A    C  
ATOM   1567  O   LEU A 254     -31.128  16.477   5.716  1.00 -0.39      A    O  
ATOM   1568  CB  LEU A 254     -30.143  13.439   6.212  1.00 -0.01      A    C  
ATOM   1569  CG  LEU A 254     -29.575  13.445   7.632  1.00 -0.04      A    C  
ATOM   1570  CD1 LEU A 254     -30.635  13.029   8.638  1.00 -0.06      A    C  
ATOM   1571  CD2 LEU A 254     -28.368  12.521   7.712  1.00 -0.06      A    C  
ATOM   1572  N   MET A 255     -31.350  15.255   3.835  1.00 -0.26      A    N  
ATOM   1573  CA  MET A 255     -31.192  16.395   2.939  1.00  0.13      A    C  
ATOM   1574  C   MET A 255     -32.384  17.344   3.037  1.00  0.20      A    C  
ATOM   1575  O   MET A 255     -32.202  18.542   3.230  1.00 -0.39      A    O  
ATOM   1576  CB  MET A 255     -30.999  15.925   1.497  1.00 -0.00      A    C  
ATOM   1577  CG  MET A 255     -30.162  16.860   0.646  1.00 -0.00      A    C  
ATOM   1578  SD  MET A 255     -29.796  16.162  -0.976  1.00 -0.16      A    S  
ATOM   1579  CE  MET A 255     -29.207  14.535  -0.513  1.00 -0.02      A    C  
ATOM   1580 LPD1 MET A 255     -30.352  16.126  -1.364  1.00  0.00      A   LP  
ATOM   1581 LPD2 MET A 255     -29.317  16.519  -1.300  1.00  0.00      A   LP  
ATOM   1582  N   ILE A 256     -33.597  16.809   2.904  1.00 -0.26      A    N  
ATOM   1583  CA  ILE A 256     -34.809  17.608   3.091  1.00  0.13      A    C  
ATOM   1584  C   ILE A 256     -34.806  18.247   4.476  1.00  0.20      A    C  
ATOM   1585  O   ILE A 256     -35.211  19.398   4.653  1.00 -0.39      A    O  
ATOM   1586  CB  ILE A 256     -36.088  16.751   2.940  1.00 -0.00      A    C  
ATOM   1587  CG1 ILE A 256     -36.289  16.343   1.483  1.00 -0.05      A    C  
ATOM   1588  CG2 ILE A 256     -37.318  17.507   3.421  1.00 -0.06      A    C  
ATOM   1589  CD1 ILE A 256     -37.507  15.480   1.245  1.00 -0.06      A    C  
ATOM   1590  N   LEU A 257     -34.323  17.487   5.453  1.00 -0.26      A    N  
ATOM   1591  CA  LEU A 257     -34.308  17.921   6.843  1.00  0.13      A    C  
ATOM   1592  C   LEU A 257     -33.367  19.102   7.088  1.00  0.20      A    C  
ATOM   1593  O   LEU A 257     -33.692  20.010   7.853  1.00 -0.39      A    O  
ATOM   1594  CB  LEU A 257     -33.926  16.751   7.750  1.00 -0.01      A    C  
ATOM   1595  CG  LEU A 257     -34.220  16.926   9.240  1.00 -0.04      A    C  
ATOM   1596  CD1 LEU A 257     -35.704  17.161   9.446  1.00 -0.06      A    C  
ATOM   1597  CD2 LEU A 257     -33.752  15.712  10.024  1.00 -0.06      A    C  
ATOM   1598  N   ARG A 258     -32.207  19.088   6.438  1.00 -0.26      A    N  
ATOM   1599  CA  ARG A 258     -31.196  20.114   6.680  1.00  0.13      A    C  
ATOM   1600  C   ARG A 258     -31.153  21.211   5.612  1.00  0.20      A    C  
ATOM   1601  O   ARG A 258     -30.335  22.124   5.700  1.00 -0.39      A    O  
ATOM   1602  CB  ARG A 258     -29.810  19.479   6.827  1.00 -0.01      A    C  
ATOM   1603  CG  ARG A 258     -29.689  18.493   7.979  1.00 -0.02      A    C  
ATOM   1604  CD  ARG A 258     -28.329  17.810   7.973  1.00  0.06      A    C  
ATOM   1605  NE  ARG A 258     -28.234  16.763   8.986  1.00 -0.27      A    N  
ATOM   1606  CZ  ARG A 258     -27.692  16.934  10.188  1.00  0.29      A    C  
ATOM   1607  NH1 ARG A 258     -27.189  18.111  10.527  1.00 -0.28      A    N1+
ATOM   1608  NH2 ARG A 258     -27.648  15.925  11.047  1.00 -0.28      A    N  
ATOM   1609  N   LEU A 259     -32.023  21.123   4.610  1.00 -0.26      A    N  
ATOM   1610  CA  LEU A 259     -32.069  22.142   3.560  1.00  0.13      A    C  
ATOM   1611  C   LEU A 259     -33.217  23.119   3.782  1.00  0.20      A    C  
ATOM   1612  O   LEU A 259     -34.384  22.727   3.811  1.00 -0.39      A    O  
ATOM   1613  CB  LEU A 259     -32.172  21.506   2.168  1.00 -0.01      A    C  
ATOM   1614  CG  LEU A 259     -32.091  22.389   0.909  1.00 -0.04      A    C  
ATOM   1615  CD1 LEU A 259     -31.674  21.553  -0.285  1.00 -0.06      A    C  
ATOM   1616  CD2 LEU A 259     -33.406  23.095   0.591  1.00 -0.06      A    C  
ATOM   1617  N   LYS A 260     -32.873  24.396   3.915  1.00 -0.29      A    N  
ATOM   1618  CA  LYS A 260     -33.859  25.462   3.989  1.00  0.01      A    C  
ATOM   1619  C   LYS A 260     -33.202  26.781   3.602  1.00  0.17      A    C  
ATOM   1620  O   LYS A 260     -32.102  27.090   4.063  1.00 -0.40      A    O  
ATOM   1621  CB  LYS A 260     -34.453  25.557   5.395  1.00 -0.30      A    C  
ATOM   1622  N   SER A 261     -33.876  27.552   2.753  1.00 -0.26      A    N  
ATOM   1623  CA  SER A 261     -33.338  28.817   2.259  1.00  0.15      A    C  
ATOM   1624  C   SER A 261     -33.046  29.787   3.399  1.00  0.21      A    C  
ATOM   1625  O   SER A 261     -33.520  29.602   4.519  1.00 -0.39      A    O  
ATOM   1626  CB  SER A 261     -34.313  29.454   1.275  1.00  0.08      A    C  
ATOM   1627  OG  SER A 261     -33.660  30.401   0.447  1.00 -0.39      A    O  
ATOM   1628  N   VAL A 262     -32.262  30.822   3.110  1.00 -0.26      A    N  
ATOM   1629  CA  VAL A 262     -31.873  31.780   4.137  1.00  0.13      A    C  
ATOM   1630  C   VAL A 262     -32.753  33.038   4.121  1.00  0.20      A    C  
ATOM   1631  O   VAL A 262     -32.836  33.756   3.120  1.00 -0.39      A    O  
ATOM   1632  CB  VAL A 262     -30.364  32.132   4.056  1.00 -0.01      A    C  
ATOM   1633  CG1 VAL A 262     -30.009  32.733   2.697  1.00 -0.06      A    C  
ATOM   1634  CG2 VAL A 262     -29.975  33.062   5.189  1.00 -0.06      A    C  
ATOM   1635  N   ARG A 263     -33.433  33.280   5.235  1.00 -0.29      A    N  
ATOM   1636  CA  ARG A 263     -34.312  34.437   5.356  1.00  0.01      A    C  
ATOM   1637  C   ARG A 263     -34.107  35.154   6.688  1.00  0.17      A    C  
ATOM   1638  O   ARG A 263     -34.699  36.207   6.932  1.00 -0.40      A    O  
ATOM   1639  CB  ARG A 263     -35.774  34.015   5.200  1.00 -0.30      A    C  
ATOM   1640  N   GLU A 270     -28.100  33.077  -1.109  1.00 -0.26      A    N  
ATOM   1641  CA  GLU A 270     -28.794  31.986  -1.789  1.00  0.13      A    C  
ATOM   1642  C   GLU A 270     -27.868  31.253  -2.759  1.00  0.20      A    C  
ATOM   1643  O   GLU A 270     -27.083  31.873  -3.476  1.00 -0.39      A    O  
ATOM   1644  CB  GLU A 270     -30.040  32.500  -2.507  1.00 -0.00      A    C  
ATOM   1645  CG  GLU A 270     -29.783  33.632  -3.478  1.00  0.00      A    C  
ATOM   1646  CD  GLU A 270     -31.051  34.105  -4.156  1.00  0.04      A    C  
ATOM   1647  OE1 GLU A 270     -32.117  33.498  -3.920  1.00 -0.57      A    O  
ATOM   1648  OE2 GLU A 270     -30.986  35.085  -4.926  1.00 -0.57      A    O1-
ATOM   1649  N   LYS A 271     -27.964  29.929  -2.758  1.00 -0.26      A    N  
ATOM   1650  CA  LYS A 271     -27.004  29.077  -3.452  1.00  0.13      A    C  
ATOM   1651  C   LYS A 271     -27.107  29.126  -4.976  1.00  0.20      A    C  
ATOM   1652  O   LYS A 271     -28.117  29.557  -5.532  1.00 -0.39      A    O  
ATOM   1653  CB  LYS A 271     -27.131  27.635  -2.956  1.00 -0.01      A    C  
ATOM   1654  CG  LYS A 271     -28.548  27.088  -3.010  1.00 -0.04      A    C  
ATOM   1655  CD  LYS A 271     -28.746  25.974  -1.997  1.00 -0.01      A    C  
ATOM   1656  CE  LYS A 271     -28.583  26.491  -0.576  1.00 -0.04      A    C  
ATOM   1657  NZ  LYS A 271     -28.814  25.423   0.435  1.00  0.22      A    N1+
ATOM   1658  N   ASP A 272     -26.045  28.675  -5.637  1.00 -0.26      A    N  
ATOM   1659  CA  ASP A 272     -25.990  28.633  -7.093  1.00  0.14      A    C  
ATOM   1660  C   ASP A 272     -26.922  27.549  -7.626  1.00  0.20      A    C  
ATOM   1661  O   ASP A 272     -27.243  26.593  -6.920  1.00 -0.39      A    O  
ATOM   1662  CB  ASP A 272     -24.555  28.365  -7.555  1.00  0.04      A    C  
ATOM   1663  CG  ASP A 272     -24.318  28.763  -9.001  1.00  0.04      A    C  
ATOM   1664  OD1 ASP A 272     -25.304  28.973  -9.736  1.00 -0.57      A    O  
ATOM   1665  OD2 ASP A 272     -23.138  28.862  -9.402  1.00 -0.57      A    O1-
ATOM   1666  N   ARG A 273     -27.350  27.697  -8.876  1.00 -0.29      A    N  
ATOM   1667  CA  ARG A 273     -28.272  26.745  -9.490  1.00  0.01      A    C  
ATOM   1668  C   ARG A 273     -27.568  25.452  -9.899  1.00  0.17      A    C  
ATOM   1669  O   ARG A 273     -28.218  24.446 -10.205  1.00 -0.40      A    O  
ATOM   1670  CB  ARG A 273     -28.971  27.378 -10.693  1.00 -0.30      A    C  
ATOM   1671  N   ASN A 274     -26.237  25.488  -9.900  1.00 -0.30      A    N  
ATOM   1672  CA  ASN A 274     -25.428  24.317 -10.222  1.00  0.01      A    C  
ATOM   1673  C   ASN A 274     -25.733  23.140  -9.300  1.00  0.17      A    C  
ATOM   1674  O   ASN A 274     -25.880  22.004  -9.757  1.00 -0.40      A    O  
ATOM   1675  CB  ASN A 274     -23.939  24.663 -10.153  1.00 -0.30      A    C  
ATOM   1676  N   LEU A 275     -25.827  23.426  -8.004  1.00 -0.27      A    N  
ATOM   1677  CA  LEU A 275     -26.167  22.419  -7.005  1.00  0.13      A    C  
ATOM   1678  C   LEU A 275     -27.495  21.746  -7.329  1.00  0.20      A    C  
ATOM   1679  O   LEU A 275     -27.598  20.520  -7.313  1.00 -0.39      A    O  
ATOM   1680  CB  LEU A 275     -26.234  23.049  -5.611  1.00 -0.01      A    C  
ATOM   1681  CG  LEU A 275     -25.024  22.871  -4.690  1.00 -0.04      A    C  
ATOM   1682  CD1 LEU A 275     -23.748  23.360  -5.357  1.00 -0.06      A    C  
ATOM   1683  CD2 LEU A 275     -25.252  23.592  -3.370  1.00 -0.06      A    C  
ATOM   1684  N   ARG A 276     -28.504  22.559  -7.628  1.00 -0.29      A    N  
ATOM   1685  CA  ARG A 276     -29.828  22.051  -7.965  1.00  0.01      A    C  
ATOM   1686  C   ARG A 276     -29.783  21.173  -9.211  1.00  0.17      A    C  
ATOM   1687  O   ARG A 276     -30.390  20.099  -9.248  1.00 -0.40      A    O  
ATOM   1688  CB  ARG A 276     -30.808  23.208  -8.171  1.00 -0.30      A    C  
ATOM   1689  N   ARG A 277     -29.054  21.629 -10.226  1.00 -0.27      A    N  
ATOM   1690  CA  ARG A 277     -28.946  20.884 -11.479  1.00  0.13      A    C  
ATOM   1691  C   ARG A 277     -28.266  19.524 -11.300  1.00  0.20      A    C  
ATOM   1692  O   ARG A 277     -28.773  18.500 -11.771  1.00 -0.39      A    O  
ATOM   1693  CB  ARG A 277     -28.224  21.716 -12.542  1.00 -0.01      A    C  
ATOM   1694  CG  ARG A 277     -28.995  22.955 -12.973  1.00 -0.02      A    C  
ATOM   1695  CD  ARG A 277     -28.362  23.625 -14.180  1.00  0.06      A    C  
ATOM   1696  NE  ARG A 277     -29.179  24.732 -14.671  1.00 -0.27      A    N  
ATOM   1697  CZ  ARG A 277     -28.957  26.011 -14.386  1.00  0.29      A    C  
ATOM   1698  NH1 ARG A 277     -27.933  26.352 -13.617  1.00 -0.28      A    N1+
ATOM   1699  NH2 ARG A 277     -29.755  26.950 -14.876  1.00 -0.28      A    N  
ATOM   1700  N   ILE A 278     -27.126  19.515 -10.614  1.00 -0.26      A    N  
ATOM   1701  CA  ILE A 278     -26.389  18.273 -10.385  1.00  0.13      A    C  
ATOM   1702  C   ILE A 278     -27.170  17.310  -9.489  1.00  0.20      A    C  
ATOM   1703  O   ILE A 278     -27.189  16.098  -9.730  1.00 -0.39      A    O  
ATOM   1704  CB  ILE A 278     -24.989  18.543  -9.793  1.00 -0.00      A    C  
ATOM   1705  CG1 ILE A 278     -24.162  19.387 -10.765  1.00 -0.05      A    C  
ATOM   1706  CG2 ILE A 278     -24.272  17.235  -9.492  1.00 -0.06      A    C  
ATOM   1707  CD1 ILE A 278     -22.716  19.551 -10.359  1.00 -0.06      A    C  
ATOM   1708  N   THR A 279     -27.819  17.856  -8.466  1.00 -0.26      A    N  
ATOM   1709  CA  THR A 279     -28.669  17.059  -7.589  1.00  0.16      A    C  
ATOM   1710  C   THR A 279     -29.784  16.393  -8.390  1.00  0.21      A    C  
ATOM   1711  O   THR A 279     -30.039  15.196  -8.239  1.00 -0.39      A    O  
ATOM   1712  CB  THR A 279     -29.281  17.911  -6.462  1.00  0.09      A    C  
ATOM   1713  CG2 THR A 279     -30.228  17.078  -5.613  1.00 -0.03      A    C  
ATOM   1714  OG1 THR A 279     -28.234  18.426  -5.632  1.00 -0.39      A    O  
ATOM   1715  N   ARG A 280     -30.435  17.176  -9.247  1.00 -0.26      A    N  
ATOM   1716  CA  ARG A 280     -31.453  16.647 -10.152  1.00  0.13      A    C  
ATOM   1717  C   ARG A 280     -30.896  15.500 -10.992  1.00  0.20      A    C  
ATOM   1718  O   ARG A 280     -31.511  14.433 -11.091  1.00 -0.39      A    O  
ATOM   1719  CB  ARG A 280     -31.980  17.751 -11.070  1.00 -0.01      A    C  
ATOM   1720  CG  ARG A 280     -32.793  17.236 -12.248  1.00 -0.02      A    C  
ATOM   1721  CD  ARG A 280     -33.367  18.378 -13.069  1.00  0.06      A    C  
ATOM   1722  NE  ARG A 280     -32.325  19.260 -13.584  1.00 -0.27      A    N  
ATOM   1723  CZ  ARG A 280     -32.562  20.387 -14.250  1.00  0.29      A    C  
ATOM   1724  NH1 ARG A 280     -33.808  20.773 -14.484  1.00 -0.28      A    N1+
ATOM   1725  NH2 ARG A 280     -31.551  21.129 -14.682  1.00 -0.28      A    N  
ATOM   1726  N   MET A 281     -29.730  15.734 -11.587  1.00 -0.26      A    N  
ATOM   1727  CA  MET A 281     -29.060  14.733 -12.411  1.00  0.13      A    C  
ATOM   1728  C   MET A 281     -28.884  13.410 -11.667  1.00  0.20      A    C  
ATOM   1729  O   MET A 281     -29.382  12.363 -12.102  1.00 -0.39      A    O  
ATOM   1730  CB  MET A 281     -27.693  15.257 -12.857  1.00 -0.00      A    C  
ATOM   1731  CG  MET A 281     -26.942  14.334 -13.801  1.00 -0.00      A    C  
ATOM   1732  SD  MET A 281     -25.188  14.741 -13.897  1.00 -0.16      A    S  
ATOM   1733  CE  MET A 281     -24.720  13.893 -15.400  1.00 -0.02      A    C  
ATOM   1734 LPD1 MET A 281     -25.090  15.411 -13.948  1.00  0.00      A   LP  
ATOM   1735 LPD2 MET A 281     -24.847  14.503 -13.360  1.00  0.00      A   LP  
ATOM   1736  N   VAL A 282     -28.179  13.472 -10.540  1.00 -0.26      A    N  
ATOM   1737  CA  VAL A 282     -27.900  12.287  -9.732  1.00  0.13      A    C  
ATOM   1738  C   VAL A 282     -29.182  11.573  -9.309  1.00  0.20      A    C  
ATOM   1739  O   VAL A 282     -29.276  10.348  -9.398  1.00 -0.39      A    O  
ATOM   1740  CB  VAL A 282     -27.067  12.643  -8.483  1.00 -0.01      A    C  
ATOM   1741  CG1 VAL A 282     -26.887  11.421  -7.592  1.00 -0.06      A    C  
ATOM   1742  CG2 VAL A 282     -25.717  13.217  -8.893  1.00 -0.06      A    C  
ATOM   1743  N   LEU A 283     -30.165  12.347  -8.859  1.00 -0.26      A    N  
ATOM   1744  CA  LEU A 283     -31.460  11.798  -8.467  1.00  0.13      A    C  
ATOM   1745  C   LEU A 283     -32.093  10.988  -9.595  1.00  0.20      A    C  
ATOM   1746  O   LEU A 283     -32.509   9.842  -9.393  1.00 -0.39      A    O  
ATOM   1747  CB  LEU A 283     -32.408  12.923  -8.047  1.00 -0.01      A    C  
ATOM   1748  CG  LEU A 283     -32.806  12.980  -6.572  1.00 -0.04      A    C  
ATOM   1749  CD1 LEU A 283     -31.585  13.144  -5.680  1.00 -0.06      A    C  
ATOM   1750  CD2 LEU A 283     -33.793  14.112  -6.344  1.00 -0.06      A    C  
ATOM   1751  N   VAL A 284     -32.156  11.586 -10.782  1.00 -0.26      A    N  
ATOM   1752  CA  VAL A 284     -32.753  10.924 -11.937  1.00  0.13      A    C  
ATOM   1753  C   VAL A 284     -31.996   9.647 -12.311  1.00  0.20      A    C  
ATOM   1754  O   VAL A 284     -32.609   8.609 -12.594  1.00 -0.39      A    O  
ATOM   1755  CB  VAL A 284     -32.841  11.874 -13.150  1.00 -0.01      A    C  
ATOM   1756  CG1 VAL A 284     -33.299  11.125 -14.390  1.00 -0.06      A    C  
ATOM   1757  CG2 VAL A 284     -33.783  13.028 -12.848  1.00 -0.06      A    C  
ATOM   1758  N   VAL A 285     -30.667   9.726 -12.295  1.00 -0.26      A    N  
ATOM   1759  CA  VAL A 285     -29.828   8.558 -12.556  1.00  0.13      A    C  
ATOM   1760  C   VAL A 285     -30.165   7.421 -11.594  1.00  0.20      A    C  
ATOM   1761  O   VAL A 285     -30.377   6.279 -12.009  1.00 -0.39      A    O  
ATOM   1762  CB  VAL A 285     -28.328   8.898 -12.435  1.00 -0.01      A    C  
ATOM   1763  CG1 VAL A 285     -27.494   7.627 -12.395  1.00 -0.06      A    C  
ATOM   1764  CG2 VAL A 285     -27.891   9.794 -13.584  1.00 -0.06      A    C  
ATOM   1765  N   VAL A 286     -30.227   7.754 -10.307  1.00 -0.26      A    N  
ATOM   1766  CA  VAL A 286     -30.574   6.791  -9.267  1.00  0.13      A    C  
ATOM   1767  C   VAL A 286     -31.944   6.159  -9.506  1.00  0.20      A    C  
ATOM   1768  O   VAL A 286     -32.103   4.941  -9.389  1.00 -0.39      A    O  
ATOM   1769  CB  VAL A 286     -30.538   7.441  -7.865  1.00 -0.01      A    C  
ATOM   1770  CG1 VAL A 286     -31.211   6.547  -6.835  1.00 -0.06      A    C  
ATOM   1771  CG2 VAL A 286     -29.103   7.745  -7.460  1.00 -0.06      A    C  
ATOM   1772  N   ALA A 287     -32.930   6.986  -9.847  1.00 -0.26      A    N  
ATOM   1773  CA  ALA A 287     -34.277   6.491 -10.119  1.00  0.13      A    C  
ATOM   1774  C   ALA A 287     -34.277   5.488 -11.273  1.00  0.20      A    C  
ATOM   1775  O   ALA A 287     -34.866   4.404 -11.170  1.00 -0.39      A    O  
ATOM   1776  CB  ALA A 287     -35.217   7.647 -10.414  1.00 -0.02      A    C  
ATOM   1777  N   VAL A 288     -33.607   5.853 -12.363  1.00 -0.26      A    N  
ATOM   1778  CA  VAL A 288     -33.482   4.966 -13.517  1.00  0.13      A    C  
ATOM   1779  C   VAL A 288     -32.821   3.640 -13.132  1.00  0.20      A    C  
ATOM   1780  O   VAL A 288     -33.293   2.561 -13.517  1.00 -0.39      A    O  
ATOM   1781  CB  VAL A 288     -32.708   5.643 -14.676  1.00 -0.01      A    C  
ATOM   1782  CG1 VAL A 288     -32.067   4.608 -15.589  1.00 -0.06      A    C  
ATOM   1783  CG2 VAL A 288     -33.634   6.555 -15.466  1.00 -0.06      A    C  
ATOM   1784  N   PHE A 289     -31.742   3.726 -12.357  1.00 -0.26      A    N  
ATOM   1785  CA  PHE A 289     -31.052   2.533 -11.873  1.00  0.14      A    C  
ATOM   1786  C   PHE A 289     -31.996   1.632 -11.089  1.00  0.21      A    C  
ATOM   1787  O   PHE A 289     -32.023   0.426 -11.308  1.00 -0.39      A    O  
ATOM   1788  CB  PHE A 289     -29.848   2.902 -11.002  1.00  0.02      A    C  
ATOM   1789  CG  PHE A 289     -29.035   1.713 -10.553  1.00 -0.04      A    C  
ATOM   1790  CD1 PHE A 289     -27.900   1.332 -11.249  1.00 -0.06      A    C  
ATOM   1791  CD2 PHE A 289     -29.401   0.982  -9.431  1.00 -0.06      A    C  
ATOM   1792  CE1 PHE A 289     -27.151   0.242 -10.839  1.00 -0.07      A    C  
ATOM   1793  CE2 PHE A 289     -28.659  -0.110  -9.020  1.00 -0.07      A    C  
ATOM   1794  CZ  PHE A 289     -27.532  -0.479  -9.723  1.00 -0.07      A    C  
ATOM   1795  N   ILE A 290     -32.754   2.218 -10.167  1.00 -0.26      A    N  
ATOM   1796  CA  ILE A 290     -33.686   1.445  -9.348  1.00  0.13      A    C  
ATOM   1797  C   ILE A 290     -34.724   0.748 -10.227  1.00  0.20      A    C  
ATOM   1798  O   ILE A 290     -34.997  -0.443 -10.052  1.00 -0.39      A    O  
ATOM   1799  CB  ILE A 290     -34.364   2.313  -8.256  1.00 -0.00      A    C  
ATOM   1800  CG1 ILE A 290     -33.633   2.157  -6.920  1.00 -0.05      A    C  
ATOM   1801  CG2 ILE A 290     -35.820   1.915  -8.061  1.00 -0.06      A    C  
ATOM   1802  CD1 ILE A 290     -32.146   2.426  -6.988  1.00 -0.06      A    C  
ATOM   1803  N   VAL A 291     -35.273   1.488 -11.188  1.00 -0.26      A    N  
ATOM   1804  CA  VAL A 291     -36.244   0.926 -12.120  1.00  0.13      A    C  
ATOM   1805  C   VAL A 291     -35.649  -0.255 -12.897  1.00  0.20      A    C  
ATOM   1806  O   VAL A 291     -36.335  -1.243 -13.165  1.00 -0.39      A    O  
ATOM   1807  CB  VAL A 291     -36.775   2.001 -13.099  1.00 -0.01      A    C  
ATOM   1808  CG1 VAL A 291     -37.638   1.374 -14.185  1.00 -0.06      A    C  
ATOM   1809  CG2 VAL A 291     -37.558   3.064 -12.341  1.00 -0.06      A    C  
ATOM   1810  N   CYS A 292     -34.364  -0.161 -13.226  1.00 -0.26      A    N  
ATOM   1811  CA  CYS A 292     -33.701  -1.200 -14.014  1.00  0.14      A    C  
ATOM   1812  C   CYS A 292     -33.224  -2.419 -13.213  1.00  0.20      A    C  
ATOM   1813  O   CYS A 292     -33.146  -3.522 -13.741  1.00 -0.39      A    O  
ATOM   1814  CB  CYS A 292     -32.520  -0.611 -14.790  1.00  0.03      A    C  
ATOM   1815  SG  CYS A 292     -32.979   0.516 -16.128  1.00 -0.17      A    S  
ATOM   1816 LPG1 CYS A 292     -32.915   0.224 -16.738  1.00  0.00      A   LP  
ATOM   1817 LPG2 CYS A 292     -33.612   0.751 -16.055  1.00  0.00      A   LP  
ATOM   1818  N   TRP A 293     -32.889  -2.231 -11.943  1.00 -0.26      A    N  
ATOM   1819  CA  TRP A 293     -32.277  -3.313 -11.181  1.00  0.14      A    C  
ATOM   1820  C   TRP A 293     -33.215  -3.972 -10.173  1.00  0.21      A    C  
ATOM   1821  O   TRP A 293     -32.959  -5.088  -9.722  1.00 -0.39      A    O  
ATOM   1822  CB  TRP A 293     -31.003  -2.830 -10.486  1.00  0.00      A    C  
ATOM   1823  CG  TRP A 293     -29.825  -2.701 -11.411  1.00 -0.04      A    C  
ATOM   1824  CD1 TRP A 293     -29.575  -1.684 -12.286  1.00  0.02      A    C  
ATOM   1825  CD2 TRP A 293     -28.736  -3.623 -11.545  1.00 -0.02      A    C  
ATOM   1826  CE2 TRP A 293     -27.864  -3.099 -12.521  1.00  0.06      A    C  
ATOM   1827  CE3 TRP A 293     -28.413  -4.839 -10.934  1.00 -0.07      A    C  
ATOM   1828  NE1 TRP A 293     -28.399  -1.916 -12.958  1.00 -0.29      A    N  
ATOM   1829  CZ2 TRP A 293     -26.691  -3.750 -12.900  1.00 -0.04      A    C  
ATOM   1830  CZ3 TRP A 293     -27.249  -5.482 -11.313  1.00 -0.08      A    C  
ATOM   1831  CH2 TRP A 293     -26.401  -4.935 -12.284  1.00 -0.08      A    C  
ATOM   1832  N   THR A 294     -34.295  -3.284  -9.814  1.00 -0.26      A    N  
ATOM   1833  CA  THR A 294     -35.251  -3.847  -8.859  1.00  0.16      A    C  
ATOM   1834  C   THR A 294     -35.920  -5.162  -9.303  1.00  0.21      A    C  
ATOM   1835  O   THR A 294     -35.954  -6.115  -8.523  1.00 -0.39      A    O  
ATOM   1836  CB  THR A 294     -36.316  -2.816  -8.412  1.00  0.09      A    C  
ATOM   1837  CG2 THR A 294     -37.282  -3.441  -7.417  1.00 -0.03      A    C  
ATOM   1838  OG1 THR A 294     -35.667  -1.696  -7.798  1.00 -0.39      A    O  
ATOM   1839  N   PRO A 295     -36.449  -5.227 -10.545  1.00 -0.25      A    N  
ATOM   1840  CA  PRO A 295     -37.129  -6.468 -10.940  1.00  0.13      A    C  
ATOM   1841  C   PRO A 295     -36.245  -7.712 -10.876  1.00  0.20      A    C  
ATOM   1842  O   PRO A 295     -36.734  -8.776 -10.499  1.00 -0.39      A    O  
ATOM   1843  CB  PRO A 295     -37.541  -6.194 -12.390  1.00 -0.01      A    C  
ATOM   1844  CG  PRO A 295     -37.658  -4.720 -12.470  1.00 -0.03      A    C  
ATOM   1845  CD  PRO A 295     -36.563  -4.195 -11.594  1.00  0.04      A    C  
ATOM   1846  N   ILE A 296     -34.969  -7.584 -11.229  1.00 -0.26      A    N  
ATOM   1847  CA  ILE A 296     -34.080  -8.743 -11.223  1.00  0.13      A    C  
ATOM   1848  C   ILE A 296     -33.641  -9.130  -9.809  1.00  0.20      A    C  
ATOM   1849  O   ILE A 296     -33.573 -10.314  -9.484  1.00 -0.39      A    O  
ATOM   1850  CB  ILE A 296     -32.858  -8.566 -12.168  1.00 -0.00      A    C  
ATOM   1851  CG1 ILE A 296     -32.021  -9.847 -12.207  1.00 -0.05      A    C  
ATOM   1852  CG2 ILE A 296     -32.010  -7.366 -11.765  1.00 -0.06      A    C  
ATOM   1853  CD1 ILE A 296     -32.829 -11.100 -12.484  1.00 -0.06      A    C  
ATOM   1854  N   HIS A 297     -33.362  -8.135  -8.971  1.00 -0.26      A    N  
ATOM   1855  CA  HIS A 297     -32.991  -8.395  -7.586  1.00  0.14      A    C  
ATOM   1856  C   HIS A 297     -34.102  -9.137  -6.851  1.00  0.21      A    C  
ATOM   1857  O   HIS A 297     -33.839 -10.008  -6.021  1.00 -0.39      A    O  
ATOM   1858  CB  HIS A 297     -32.643  -7.095  -6.857  1.00  0.04      A    C  
ATOM   1859  CG  HIS A 297     -31.183  -6.761  -6.879  1.00  0.06      A    C  
ATOM   1860  CD2 HIS A 297     -30.496  -5.804  -7.548  1.00 -0.03      A    C  
ATOM   1861  ND1 HIS A 297     -30.251  -7.454  -6.137  1.00 -0.26      A    N  
ATOM   1862  CE1 HIS A 297     -29.051  -6.941  -6.351  1.00  0.09      A    C  
ATOM   1863  NE2 HIS A 297     -29.173  -5.940  -7.202  1.00 -0.34      A    N  
ATOM   1864  N   ILE A 298     -35.346  -8.797  -7.174  1.00 -0.26      A    N  
ATOM   1865  CA  ILE A 298     -36.503  -9.453  -6.578  1.00  0.13      A    C  
ATOM   1866  C   ILE A 298     -36.727 -10.848  -7.162  1.00  0.20      A    C  
ATOM   1867  O   ILE A 298     -36.941 -11.812  -6.424  1.00 -0.39      A    O  
ATOM   1868  CB  ILE A 298     -37.778  -8.601  -6.755  1.00 -0.00      A    C  
ATOM   1869  CG1 ILE A 298     -37.714  -7.363  -5.860  1.00 -0.05      A    C  
ATOM   1870  CG2 ILE A 298     -39.021  -9.416  -6.440  1.00 -0.06      A    C  
ATOM   1871  CD1 ILE A 298     -38.947  -6.490  -5.928  1.00 -0.06      A    C  
ATOM   1872  N   TYR A 299     -36.670 -10.943  -8.489  1.00 -0.26      A    N  
ATOM   1873  CA  TYR A 299     -36.903 -12.195  -9.205  1.00  0.14      A    C  
ATOM   1874  C   TYR A 299     -35.987 -13.311  -8.705  1.00  0.21      A    C  
ATOM   1875  O   TYR A 299     -36.419 -14.452  -8.528  1.00 -0.39      A    O  
ATOM   1876  CB  TYR A 299     -36.695 -11.981 -10.707  1.00  0.02      A    C  
ATOM   1877  CG  TYR A 299     -37.596 -12.808 -11.598  1.00 -0.05      A    C  
ATOM   1878  CD1 TYR A 299     -38.135 -12.267 -12.759  1.00 -0.07      A    C  
ATOM   1879  CD2 TYR A 299     -37.901 -14.127 -11.288  1.00 -0.07      A    C  
ATOM   1880  CE1 TYR A 299     -38.957 -13.013 -13.583  1.00 -0.04      A    C  
ATOM   1881  CE2 TYR A 299     -38.721 -14.883 -12.108  1.00 -0.04      A    C  
ATOM   1882  CZ  TYR A 299     -39.248 -14.319 -13.253  1.00  0.08      A    C  
ATOM   1883  OH  TYR A 299     -40.065 -15.065 -14.071  1.00 -0.34      A    O  
ATOM   1884  N   VAL A 300     -34.725 -12.966  -8.472  1.00 -0.26      A    N  
ATOM   1885  CA  VAL A 300     -33.732 -13.923  -7.994  1.00  0.13      A    C  
ATOM   1886  C   VAL A 300     -34.112 -14.511  -6.637  1.00  0.20      A    C  
ATOM   1887  O   VAL A 300     -34.120 -15.730  -6.460  1.00 -0.39      A    O  
ATOM   1888  CB  VAL A 300     -32.335 -13.278  -7.902  1.00 -0.01      A    C  
ATOM   1889  CG1 VAL A 300     -31.384 -14.177  -7.139  1.00 -0.06      A    C  
ATOM   1890  CG2 VAL A 300     -31.795 -12.975  -9.294  1.00 -0.06      A    C  
ATOM   1891  N   ILE A 301     -34.430 -13.636  -5.687  1.00 -0.26      A    N  
ATOM   1892  CA  ILE A 301     -34.821 -14.055  -4.345  1.00  0.13      A    C  
ATOM   1893  C   ILE A 301     -36.059 -14.943  -4.389  1.00  0.20      A    C  
ATOM   1894  O   ILE A 301     -36.127 -15.957  -3.694  1.00 -0.39      A    O  
ATOM   1895  CB  ILE A 301     -35.093 -12.840  -3.434  1.00 -0.00      A    C  
ATOM   1896  CG1 ILE A 301     -33.850 -11.957  -3.342  1.00 -0.05      A    C  
ATOM   1897  CG2 ILE A 301     -35.520 -13.286  -2.044  1.00 -0.06      A    C  
ATOM   1898  CD1 ILE A 301     -32.637 -12.668  -2.788  1.00 -0.06      A    C  
ATOM   1899  N   ILE A 302     -37.026 -14.553  -5.215  1.00 -0.26      A    N  
ATOM   1900  CA  ILE A 302     -38.255 -15.319  -5.398  1.00  0.13      A    C  
ATOM   1901  C   ILE A 302     -37.964 -16.746  -5.850  1.00  0.20      A    C  
ATOM   1902  O   ILE A 302     -38.419 -17.706  -5.229  1.00 -0.39      A    O  
ATOM   1903  CB  ILE A 302     -39.181 -14.652  -6.434  1.00 -0.00      A    C  
ATOM   1904  CG1 ILE A 302     -39.750 -13.344  -5.879  1.00 -0.05      A    C  
ATOM   1905  CG2 ILE A 302     -40.305 -15.595  -6.834  1.00 -0.06      A    C  
ATOM   1906  CD1 ILE A 302     -40.721 -12.660  -6.813  1.00 -0.06      A    C  
ATOM   1907  N   LYS A 303     -37.200 -16.875  -6.932  1.00 -0.26      A    N  
ATOM   1908  CA  LYS A 303     -36.843 -18.180  -7.476  1.00  0.13      A    C  
ATOM   1909  C   LYS A 303     -36.072 -19.023  -6.464  1.00  0.20      A    C  
ATOM   1910  O   LYS A 303     -36.225 -20.243  -6.408  1.00 -0.39      A    O  
ATOM   1911  CB  LYS A 303     -36.019 -18.021  -8.757  1.00 -0.01      A    C  
ATOM   1912  CG  LYS A 303     -35.456 -19.328  -9.294  1.00 -0.04      A    C  
ATOM   1913  CD  LYS A 303     -34.666 -19.121 -10.575  1.00 -0.01      A    C  
ATOM   1914  CE  LYS A 303     -35.563 -18.649 -11.709  1.00 -0.04      A    C  
ATOM   1915  NZ  LYS A 303     -34.819 -18.548 -12.996  1.00  0.22      A    N1+
ATOM   1916  N   ALA A 304     -35.251 -18.360  -5.657  1.00 -0.26      A    N  
ATOM   1917  CA  ALA A 304     -34.416 -19.048  -4.682  1.00  0.13      A    C  
ATOM   1918  C   ALA A 304     -35.234 -19.780  -3.625  1.00  0.20      A    C  
ATOM   1919  O   ALA A 304     -34.766 -20.762  -3.048  1.00 -0.39      A    O  
ATOM   1920  CB  ALA A 304     -33.448 -18.073  -4.021  1.00 -0.02      A    C  
ATOM   1921  N   LEU A 305     -36.455 -19.315  -3.372  1.00 -0.26      A    N  
ATOM   1922  CA  LEU A 305     -37.241 -19.894  -2.285  1.00  0.13      A    C  
ATOM   1923  C   LEU A 305     -38.627 -20.455  -2.644  1.00  0.20      A    C  
ATOM   1924  O   LEU A 305     -39.288 -21.028  -1.780  1.00 -0.39      A    O  
ATOM   1925  CB  LEU A 305     -37.301 -18.943  -1.077  1.00 -0.01      A    C  
ATOM   1926  CG  LEU A 305     -37.911 -17.548  -1.220  1.00 -0.04      A    C  
ATOM   1927  CD1 LEU A 305     -39.411 -17.636  -1.133  1.00 -0.06      A    C  
ATOM   1928  CD2 LEU A 305     -37.374 -16.614  -0.146  1.00 -0.06      A    C  
ATOM   1929  N   ILE A 306     -39.073 -20.297  -3.892  1.00 -0.26      A    N  
ATOM   1930  CA  ILE A 306     -40.249 -21.043  -4.371  1.00  0.13      A    C  
ATOM   1931  C   ILE A 306     -40.099 -21.562  -5.801  1.00  0.20      A    C  
ATOM   1932  O   ILE A 306     -39.188 -21.170  -6.531  1.00 -0.39      A    O  
ATOM   1933  CB  ILE A 306     -41.587 -20.251  -4.293  1.00 -0.00      A    C  
ATOM   1934  CG1 ILE A 306     -41.602 -19.095  -5.294  1.00 -0.05      A    C  
ATOM   1935  CG2 ILE A 306     -41.895 -19.789  -2.874  1.00 -0.06      A    C  
ATOM   1936  CD1 ILE A 306     -42.993 -18.555  -5.559  1.00 -0.06      A    C  
ATOM   1937  N   THR A 307     -41.016 -22.447  -6.188  1.00 -0.26      A    N  
ATOM   1938  CA  THR A 307     -41.022 -23.045  -7.520  1.00  0.16      A    C  
ATOM   1939  C   THR A 307     -42.012 -22.329  -8.436  1.00  0.21      A    C  
ATOM   1940  O   THR A 307     -43.163 -22.096  -8.063  1.00 -0.39      A    O  
ATOM   1941  CB  THR A 307     -41.379 -24.545  -7.458  1.00  0.09      A    C  
ATOM   1942  CG2 THR A 307     -41.444 -25.144  -8.855  1.00 -0.03      A    C  
ATOM   1943  OG1 THR A 307     -40.390 -25.245  -6.692  1.00 -0.39      A    O  
ATOM   1944  N   ILE A 308     -41.558 -21.989  -9.636  1.00 -0.26      A    N  
ATOM   1945  CA  ILE A 308     -42.375 -21.247 -10.588  1.00  0.13      A    C  
ATOM   1946  C   ILE A 308     -42.878 -22.162 -11.704  1.00  0.21      A    C  
ATOM   1947  O   ILE A 308     -42.092 -22.893 -12.309  1.00 -0.39      A    O  
ATOM   1948  CB  ILE A 308     -41.576 -20.076 -11.191  1.00 -0.00      A    C  
ATOM   1949  CG1 ILE A 308     -40.803 -19.344 -10.092  1.00 -0.05      A    C  
ATOM   1950  CG2 ILE A 308     -42.492 -19.119 -11.925  1.00 -0.06      A    C  
ATOM   1951  CD1 ILE A 308     -40.151 -18.056 -10.550  1.00 -0.06      A    C  
ATOM   1952  N   PRO A 309     -44.196 -22.131 -11.970  1.00 -0.25      A    N  
ATOM   1953  CA  PRO A 309     -44.794 -22.961 -13.023  1.00  0.13      A    C  
ATOM   1954  C   PRO A 309     -44.175 -22.641 -14.376  1.00  0.20      A    C  
ATOM   1955  O   PRO A 309     -44.463 -21.590 -14.948  1.00 -0.39      A    O  
ATOM   1956  CB  PRO A 309     -46.267 -22.541 -13.010  1.00 -0.01      A    C  
ATOM   1957  CG  PRO A 309     -46.493 -21.961 -11.658  1.00 -0.03      A    C  
ATOM   1958  CD  PRO A 309     -45.203 -21.300 -11.287  1.00  0.04      A    C  
ATOM   1959  N   GLU A 310     -43.332 -23.540 -14.873  1.00 -0.26      A    N  
ATOM   1960  CA  GLU A 310     -42.583 -23.290 -16.098  1.00  0.13      A    C  
ATOM   1961  C   GLU A 310     -43.469 -23.083 -17.320  1.00  0.20      A    C  
ATOM   1962  O   GLU A 310     -44.108 -24.013 -17.815  1.00 -0.39      A    O  
ATOM   1963  CB  GLU A 310     -41.566 -24.406 -16.353  1.00 -0.00      A    C  
ATOM   1964  CG  GLU A 310     -40.413 -24.412 -15.365  1.00  0.00      A    C  
ATOM   1965  CD  GLU A 310     -39.408 -25.508 -15.648  1.00  0.04      A    C  
ATOM   1966  OE1 GLU A 310     -39.676 -26.348 -16.532  1.00 -0.57      A    O  
ATOM   1967  OE2 GLU A 310     -38.349 -25.528 -14.986  1.00 -0.57      A    O1-
ATOM   1968  N   THR A 311     -43.504 -21.842 -17.786  1.00 -0.26      A    N  
ATOM   1969  CA  THR A 311     -44.189 -21.480 -19.015  1.00  0.16      A    C  
ATOM   1970  C   THR A 311     -43.230 -20.616 -19.816  1.00  0.21      A    C  
ATOM   1971  O   THR A 311     -42.182 -20.217 -19.307  1.00 -0.39      A    O  
ATOM   1972  CB  THR A 311     -45.471 -20.679 -18.732  1.00  0.09      A    C  
ATOM   1973  CG2 THR A 311     -46.489 -21.538 -17.998  1.00 -0.03      A    C  
ATOM   1974  OG1 THR A 311     -45.154 -19.535 -17.929  1.00 -0.39      A    O  
ATOM   1975  N   THR A 312     -43.576 -20.330 -21.066  1.00 -0.26      A    N  
ATOM   1976  CA  THR A 312     -42.757 -19.438 -21.876  1.00  0.16      A    C  
ATOM   1977  C   THR A 312     -42.736 -18.048 -21.253  1.00  0.21      A    C  
ATOM   1978  O   THR A 312     -41.727 -17.349 -21.321  1.00 -0.39      A    O  
ATOM   1979  CB  THR A 312     -43.257 -19.350 -23.329  1.00  0.09      A    C  
ATOM   1980  CG2 THR A 312     -42.950 -20.640 -24.076  1.00 -0.03      A    C  
ATOM   1981  OG1 THR A 312     -44.671 -19.124 -23.339  1.00 -0.39      A    O  
ATOM   1982  N   PHE A 313     -43.848 -17.665 -20.633  1.00 -0.26      A    N  
ATOM   1983  CA  PHE A 313     -43.963 -16.368 -19.971  1.00  0.14      A    C  
ATOM   1984  C   PHE A 313     -42.904 -16.183 -18.889  1.00  0.21      A    C  
ATOM   1985  O   PHE A 313     -42.369 -15.087 -18.717  1.00 -0.39      A    O  
ATOM   1986  CB  PHE A 313     -45.361 -16.195 -19.366  1.00  0.02      A    C  
ATOM   1987  CG  PHE A 313     -45.545 -14.899 -18.622  1.00 -0.04      A    C  
ATOM   1988  CD1 PHE A 313     -45.322 -14.828 -17.255  1.00 -0.06      A    C  
ATOM   1989  CD2 PHE A 313     -45.940 -13.752 -19.291  1.00 -0.06      A    C  
ATOM   1990  CE1 PHE A 313     -45.486 -13.637 -16.571  1.00 -0.07      A    C  
ATOM   1991  CE2 PHE A 313     -46.108 -12.559 -18.612  1.00 -0.07      A    C  
ATOM   1992  CZ  PHE A 313     -45.880 -12.502 -17.250  1.00 -0.07      A    C  
ATOM   1993  N   GLN A 314     -42.612 -17.255 -18.158  1.00 -0.26      A    N  
ATOM   1994  CA  GLN A 314     -41.634 -17.205 -17.075  1.00  0.13      A    C  
ATOM   1995  C   GLN A 314     -40.253 -16.848 -17.611  1.00  0.20      A    C  
ATOM   1996  O   GLN A 314     -39.586 -15.951 -17.091  1.00 -0.39      A    O  
ATOM   1997  CB  GLN A 314     -41.585 -18.546 -16.339  1.00  0.00      A    C  
ATOM   1998  CG  GLN A 314     -40.829 -18.515 -15.016  1.00  0.04      A    C  
ATOM   1999  CD  GLN A 314     -39.343 -18.784 -15.167  1.00  0.17      A    C  
ATOM   2000  NE2 GLN A 314     -38.949 -19.322 -16.316  1.00 -0.30      A    N  
ATOM   2001  OE1 GLN A 314     -38.559 -18.519 -14.254  1.00 -0.40      A    O  
ATOM   2002  N   THR A 315     -39.836 -17.555 -18.655  1.00 -0.26      A    N  
ATOM   2003  CA  THR A 315     -38.525 -17.346 -19.258  1.00  0.16      A    C  
ATOM   2004  C   THR A 315     -38.442 -15.993 -19.959  1.00  0.21      A    C  
ATOM   2005  O   THR A 315     -37.407 -15.323 -19.914  1.00 -0.39      A    O  
ATOM   2006  CB  THR A 315     -38.186 -18.465 -20.258  1.00  0.09      A    C  
ATOM   2007  CG2 THR A 315     -38.149 -19.812 -19.552  1.00 -0.03      A    C  
ATOM   2008  OG1 THR A 315     -39.178 -18.503 -21.291  1.00 -0.39      A    O  
ATOM   2009  N   VAL A 316     -39.538 -15.599 -20.604  1.00 -0.26      A    N  
ATOM   2010  CA  VAL A 316     -39.623 -14.297 -21.257  1.00  0.13      A    C  
ATOM   2011  C   VAL A 316     -39.424 -13.177 -20.245  1.00  0.20      A    C  
ATOM   2012  O   VAL A 316     -38.572 -12.313 -20.431  1.00 -0.39      A    O  
ATOM   2013  CB  VAL A 316     -40.975 -14.100 -21.978  1.00 -0.01      A    C  
ATOM   2014  CG1 VAL A 316     -41.187 -12.632 -22.329  1.00 -0.06      A    C  
ATOM   2015  CG2 VAL A 316     -41.044 -14.961 -23.227  1.00 -0.06      A    C  
ATOM   2016  N   SER A 317     -40.208 -13.207 -19.172  1.00 -0.26      A    N  
ATOM   2017  CA  SER A 317     -40.121 -12.202 -18.115  1.00  0.15      A    C  
ATOM   2018  C   SER A 317     -38.740 -12.198 -17.468  1.00  0.21      A    C  
ATOM   2019  O   SER A 317     -38.184 -11.137 -17.169  1.00 -0.39      A    O  
ATOM   2020  CB  SER A 317     -41.193 -12.455 -17.054  1.00  0.08      A    C  
ATOM   2021  OG  SER A 317     -41.044 -13.740 -16.474  1.00 -0.39      A    O  
ATOM   2022  N   TRP A 318     -38.197 -13.394 -17.258  1.00 -0.26      A    N  
ATOM   2023  CA  TRP A 318     -36.880 -13.557 -16.651  1.00  0.14      A    C  
ATOM   2024  C   TRP A 318     -35.794 -12.871 -17.477  1.00  0.21      A    C  
ATOM   2025  O   TRP A 318     -35.100 -11.960 -16.996  1.00 -0.39      A    O  
ATOM   2026  CB  TRP A 318     -36.561 -15.046 -16.497  1.00  0.00      A    C  
ATOM   2027  CG  TRP A 318     -35.182 -15.324 -15.998  1.00 -0.04      A    C  
ATOM   2028  CD1 TRP A 318     -34.091 -15.655 -16.747  1.00  0.02      A    C  
ATOM   2029  CD2 TRP A 318     -34.741 -15.297 -14.637  1.00 -0.02      A    C  
ATOM   2030  CE2 TRP A 318     -33.370 -15.621 -14.634  1.00  0.06      A    C  
ATOM   2031  CE3 TRP A 318     -35.372 -15.029 -13.418  1.00 -0.07      A    C  
ATOM   2032  NE1 TRP A 318     -32.997 -15.835 -15.936  1.00 -0.29      A    N  
ATOM   2033  CZ2 TRP A 318     -32.619 -15.685 -13.464  1.00 -0.04      A    C  
ATOM   2034  CZ3 TRP A 318     -34.626 -15.093 -12.256  1.00 -0.08      A    C  
ATOM   2035  CH2 TRP A 318     -33.264 -15.419 -12.287  1.00 -0.08      A    C  
ATOM   2036  N   HIS A 319     -35.660 -13.307 -18.726  1.00 -0.26      A    N  
ATOM   2037  CA  HIS A 319     -34.652 -12.753 -19.620  1.00  0.14      A    C  
ATOM   2038  C   HIS A 319     -34.907 -11.281 -19.930  1.00  0.21      A    C  
ATOM   2039  O   HIS A 319     -33.984 -10.552 -20.274  1.00 -0.39      A    O  
ATOM   2040  CB  HIS A 319     -34.555 -13.572 -20.908  1.00  0.04      A    C  
ATOM   2041  CG  HIS A 319     -33.895 -14.903 -20.724  1.00  0.06      A    C  
ATOM   2042  CD2 HIS A 319     -34.362 -16.161 -20.881  1.00 -0.03      A    C  
ATOM   2043  ND1 HIS A 319     -32.583 -15.027 -20.320  1.00 -0.26      A    N  
ATOM   2044  CE1 HIS A 319     -32.270 -16.311 -20.238  1.00  0.09      A    C  
ATOM   2045  NE2 HIS A 319     -33.335 -17.019 -20.574  1.00 -0.34      A    N  
ATOM   2046  N   PHE A 320     -36.158 -10.853 -19.802  1.00 -0.26      A    N  
ATOM   2047  CA  PHE A 320     -36.521  -9.449 -19.964  1.00  0.14      A    C  
ATOM   2048  C   PHE A 320     -35.942  -8.636 -18.812  1.00  0.21      A    C  
ATOM   2049  O   PHE A 320     -35.383  -7.552 -19.016  1.00 -0.39      A    O  
ATOM   2050  CB  PHE A 320     -38.045  -9.305 -20.015  1.00  0.02      A    C  
ATOM   2051  CG  PHE A 320     -38.531  -7.884 -20.059  1.00 -0.04      A    C  
ATOM   2052  CD1 PHE A 320     -38.465  -7.146 -21.229  1.00 -0.06      A    C  
ATOM   2053  CD2 PHE A 320     -39.085  -7.296 -18.934  1.00 -0.06      A    C  
ATOM   2054  CE1 PHE A 320     -38.924  -5.841 -21.271  1.00 -0.07      A    C  
ATOM   2055  CE2 PHE A 320     -39.551  -5.995 -18.971  1.00 -0.07      A    C  
ATOM   2056  CZ  PHE A 320     -39.465  -5.265 -20.139  1.00 -0.07      A    C  
ATOM   2057  N   CYS A 321     -36.071  -9.173 -17.602  1.00 -0.26      A    N  
ATOM   2058  CA  CYS A 321     -35.524  -8.524 -16.415  1.00  0.14      A    C  
ATOM   2059  C   CYS A 321     -34.000  -8.439 -16.474  1.00  0.20      A    C  
ATOM   2060  O   CYS A 321     -33.423  -7.367 -16.242  1.00 -0.39      A    O  
ATOM   2061  CB  CYS A 321     -35.975  -9.248 -15.144  1.00  0.03      A    C  
ATOM   2062  SG  CYS A 321     -37.730  -9.028 -14.756  1.00 -0.17      A    S  
ATOM   2063 LPG1 CYS A 321     -37.970  -8.440 -14.996  1.00  0.00      A   LP  
ATOM   2064 LPG2 CYS A 321     -38.107  -9.540 -14.993  1.00  0.00      A   LP  
ATOM   2065  N   ILE A 322     -33.357  -9.562 -16.789  1.00 -0.26      A    N  
ATOM   2066  CA  ILE A 322     -31.908  -9.573 -16.997  1.00  0.13      A    C  
ATOM   2067  C   ILE A 322     -31.518  -8.525 -18.044  1.00  0.20      A    C  
ATOM   2068  O   ILE A 322     -30.583  -7.730 -17.846  1.00 -0.39      A    O  
ATOM   2069  CB  ILE A 322     -31.419 -10.954 -17.474  1.00 -0.00      A    C  
ATOM   2070  CG1 ILE A 322     -31.777 -12.037 -16.456  1.00 -0.05      A    C  
ATOM   2071  CG2 ILE A 322     -29.917 -10.934 -17.713  1.00 -0.06      A    C  
ATOM   2072  CD1 ILE A 322     -30.874 -12.057 -15.253  1.00 -0.06      A    C  
ATOM   2073  N   ALA A 323     -32.264  -8.525 -19.145  1.00 -0.26      A    N  
ATOM   2074  CA  ALA A 323     -32.027  -7.615 -20.259  1.00  0.13      A    C  
ATOM   2075  C   ALA A 323     -32.029  -6.157 -19.824  1.00  0.20      A    C  
ATOM   2076  O   ALA A 323     -31.033  -5.469 -20.011  1.00 -0.39      A    O  
ATOM   2077  CB  ALA A 323     -33.046  -7.836 -21.366  1.00 -0.02      A    C  
ATOM   2078  N   LEU A 324     -33.133  -5.688 -19.245  1.00 -0.26      A    N  
ATOM   2079  CA  LEU A 324     -33.212  -4.285 -18.830  1.00  0.13      A    C  
ATOM   2080  C   LEU A 324     -32.156  -3.957 -17.773  1.00  0.20      A    C  
ATOM   2081  O   LEU A 324     -31.601  -2.840 -17.742  1.00 -0.39      A    O  
ATOM   2082  CB  LEU A 324     -34.626  -3.906 -18.372  1.00 -0.01      A    C  
ATOM   2083  CG  LEU A 324     -35.348  -4.723 -17.300  1.00 -0.04      A    C  
ATOM   2084  CD1 LEU A 324     -35.036  -4.200 -15.930  1.00 -0.06      A    C  
ATOM   2085  CD2 LEU A 324     -36.837  -4.671 -17.528  1.00 -0.06      A    C  
ATOM   2086  N   GLY A 325     -31.869  -4.951 -16.933  1.00 -0.27      A    N  
ATOM   2087  CA  GLY A 325     -30.762  -4.869 -16.000  1.00  0.12      A    C  
ATOM   2088  C   GLY A 325     -29.463  -4.525 -16.705  1.00  0.20      A    C  
ATOM   2089  O   GLY A 325     -28.649  -3.770 -16.174  1.00 -0.39      A    O  
ATOM   2090  N   TYR A 326     -29.263  -5.073 -17.902  1.00 -0.26      A    N  
ATOM   2091  CA  TYR A 326     -28.103  -4.697 -18.714  1.00  0.14      A    C  
ATOM   2092  C   TYR A 326     -28.314  -3.388 -19.483  1.00  0.21      A    C  
ATOM   2093  O   TYR A 326     -27.353  -2.707 -19.844  1.00 -0.39      A    O  
ATOM   2094  CB  TYR A 326     -27.726  -5.818 -19.688  1.00  0.02      A    C  
ATOM   2095  CG  TYR A 326     -26.936  -6.942 -19.059  1.00 -0.05      A    C  
ATOM   2096  CD1 TYR A 326     -25.635  -6.739 -18.615  1.00 -0.07      A    C  
ATOM   2097  CD2 TYR A 326     -27.484  -8.210 -18.922  1.00 -0.07      A    C  
ATOM   2098  CE1 TYR A 326     -24.906  -7.766 -18.042  1.00 -0.04      A    C  
ATOM   2099  CE2 TYR A 326     -26.763  -9.243 -18.354  1.00 -0.04      A    C  
ATOM   2100  CZ  TYR A 326     -25.475  -9.016 -17.914  1.00  0.08      A    C  
ATOM   2101  OH  TYR A 326     -24.756 -10.044 -17.345  1.00 -0.34      A    O  
ATOM   2102  N   THR A 327     -29.573  -3.038 -19.719  1.00 -0.26      A    N  
ATOM   2103  CA  THR A 327     -29.925  -1.897 -20.555  1.00  0.16      A    C  
ATOM   2104  C   THR A 327     -29.640  -0.585 -19.835  1.00  0.21      A    C  
ATOM   2105  O   THR A 327     -29.365   0.443 -20.470  1.00 -0.39      A    O  
ATOM   2106  CB  THR A 327     -31.405  -1.957 -20.976  1.00  0.09      A    C  
ATOM   2107  CG2 THR A 327     -31.709  -0.923 -22.048  1.00 -0.03      A    C  
ATOM   2108  OG1 THR A 327     -31.702  -3.262 -21.489  1.00 -0.39      A    O  
ATOM   2109  N   ASN A 328     -29.711  -0.626 -18.505  1.00 -0.26      A    N  
ATOM   2110  CA  ASN A 328     -29.312   0.521 -17.687  1.00  0.15      A    C  
ATOM   2111  C   ASN A 328     -27.947   1.090 -18.105  1.00  0.21      A    C  
ATOM   2112  O   ASN A 328     -27.761   2.314 -18.206  1.00 -0.39      A    O  
ATOM   2113  CB  ASN A 328     -29.287   0.123 -16.207  1.00  0.08      A    C  
ATOM   2114  CG  ASN A 328     -29.064   1.306 -15.283  1.00  0.18      A    C  
ATOM   2115  ND2 ASN A 328     -27.876   1.381 -14.695  1.00 -0.30      A    N  
ATOM   2116  OD1 ASN A 328     -29.955   2.133 -15.090  1.00 -0.40      A    O  
ATOM   2117  N   SER A 329     -27.013   0.180 -18.377  1.00 -0.26      A    N  
ATOM   2118  CA  SER A 329     -25.642   0.524 -18.750  1.00  0.15      A    C  
ATOM   2119  C   SER A 329     -25.543   1.399 -19.999  1.00  0.21      A    C  
ATOM   2120  O   SER A 329     -24.637   2.225 -20.109  1.00 -0.39      A    O  
ATOM   2121  CB  SER A 329     -24.807  -0.746 -18.942  1.00  0.08      A    C  
ATOM   2122  OG  SER A 329     -24.662  -1.458 -17.725  1.00 -0.39      A    O  
ATOM   2123  N   CYS A 330     -26.460   1.212 -20.942  1.00 -0.26      A    N  
ATOM   2124  CA  CYS A 330     -26.471   2.040 -22.143  1.00  0.14      A    C  
ATOM   2125  C   CYS A 330     -27.387   3.243 -21.952  1.00  0.20      A    C  
ATOM   2126  O   CYS A 330     -27.270   4.243 -22.661  1.00 -0.39      A    O  
ATOM   2127  CB  CYS A 330     -26.891   1.233 -23.374  1.00  0.03      A    C  
ATOM   2128  SG  CYS A 330     -28.670   1.044 -23.585  1.00 -0.17      A    S  
ATOM   2129 LPG1 CYS A 330     -28.923   0.570 -23.170  1.00  0.00      A   LP  
ATOM   2130 LPG2 CYS A 330     -28.998   1.630 -23.487  1.00  0.00      A   LP  
ATOM   2131  N   LEU A 331     -28.298   3.143 -20.989  1.00 -0.26      A    N  
ATOM   2132  CA  LEU A 331     -29.171   4.266 -20.664  1.00  0.13      A    C  
ATOM   2133  C   LEU A 331     -28.403   5.421 -20.026  1.00  0.20      A    C  
ATOM   2134  O   LEU A 331     -28.706   6.588 -20.281  1.00 -0.39      A    O  
ATOM   2135  CB  LEU A 331     -30.307   3.824 -19.740  1.00 -0.01      A    C  
ATOM   2136  CG  LEU A 331     -31.673   3.613 -20.394  1.00 -0.04      A    C  
ATOM   2137  CD1 LEU A 331     -31.568   2.651 -21.564  1.00 -0.06      A    C  
ATOM   2138  CD2 LEU A 331     -32.681   3.112 -19.370  1.00 -0.06      A    C  
ATOM   2139  N   ASN A 332     -27.411   5.093 -19.203  1.00 -0.26      A    N  
ATOM   2140  CA  ASN A 332     -26.679   6.114 -18.438  1.00  0.15      A    C  
ATOM   2141  C   ASN A 332     -26.067   7.313 -19.192  1.00  0.21      A    C  
ATOM   2142  O   ASN A 332     -26.361   8.458 -18.846  1.00 -0.39      A    O  
ATOM   2143  CB  ASN A 332     -25.642   5.471 -17.510  1.00  0.08      A    C  
ATOM   2144  CG  ASN A 332     -26.114   5.401 -16.075  1.00  0.18      A    C  
ATOM   2145  ND2 ASN A 332     -25.169   5.331 -15.146  1.00 -0.30      A    N  
ATOM   2146  OD1 ASN A 332     -27.315   5.417 -15.802  1.00 -0.40      A    O  
ATOM   2147  N   PRO A 333     -25.213   7.066 -20.206  1.00 -0.25      A    N  
ATOM   2148  CA  PRO A 333     -24.547   8.203 -20.860  1.00  0.13      A    C  
ATOM   2149  C   PRO A 333     -25.530   9.147 -21.546  1.00  0.20      A    C  
ATOM   2150  O   PRO A 333     -25.308  10.357 -21.565  1.00 -0.39      A    O  
ATOM   2151  CB  PRO A 333     -23.653   7.533 -21.911  1.00 -0.01      A    C  
ATOM   2152  CG  PRO A 333     -23.496   6.128 -21.446  1.00 -0.03      A    C  
ATOM   2153  CD  PRO A 333     -24.800   5.785 -20.804  1.00  0.04      A    C  
ATOM   2154  N   VAL A 334     -26.600   8.585 -22.100  1.00 -0.26      A    N  
ATOM   2155  CA  VAL A 334     -27.676   9.370 -22.690  1.00  0.13      A    C  
ATOM   2156  C   VAL A 334     -28.244  10.346 -21.663  1.00  0.20      A    C  
ATOM   2157  O   VAL A 334     -28.541  11.499 -21.981  1.00 -0.39      A    O  
ATOM   2158  CB  VAL A 334     -28.804   8.456 -23.212  1.00 -0.01      A    C  
ATOM   2159  CG1 VAL A 334     -29.998   9.277 -23.672  1.00 -0.06      A    C  
ATOM   2160  CG2 VAL A 334     -28.290   7.570 -24.339  1.00 -0.06      A    C  
ATOM   2161  N   LEU A 335     -28.375   9.880 -20.424  1.00 -0.26      A    N  
ATOM   2162  CA  LEU A 335     -28.880  10.711 -19.339  1.00  0.13      A    C  
ATOM   2163  C   LEU A 335     -27.921  11.848 -19.000  1.00  0.20      A    C  
ATOM   2164  O   LEU A 335     -28.354  12.967 -18.725  1.00 -0.39      A    O  
ATOM   2165  CB  LEU A 335     -29.152   9.865 -18.094  1.00 -0.01      A    C  
ATOM   2166  CG  LEU A 335     -30.241   8.802 -18.230  1.00 -0.04      A    C  
ATOM   2167  CD1 LEU A 335     -30.404   8.031 -16.929  1.00 -0.06      A    C  
ATOM   2168  CD2 LEU A 335     -31.558   9.435 -18.653  1.00 -0.06      A    C  
ATOM   2169  N   TYR A 336     -26.622  11.555 -19.021  1.00 -0.26      A    N  
ATOM   2170  CA  TYR A 336     -25.601  12.560 -18.738  1.00  0.14      A    C  
ATOM   2171  C   TYR A 336     -25.722  13.735 -19.701  1.00  0.21      A    C  
ATOM   2172  O   TYR A 336     -25.492  14.884 -19.328  1.00 -0.39      A    O  
ATOM   2173  CB  TYR A 336     -24.196  11.962 -18.847  1.00  0.02      A    C  
ATOM   2174  CG  TYR A 336     -23.908  10.825 -17.891  1.00 -0.05      A    C  
ATOM   2175  CD1 TYR A 336     -22.903   9.907 -18.164  1.00 -0.07      A    C  
ATOM   2176  CD2 TYR A 336     -24.634  10.669 -16.715  1.00 -0.07      A    C  
ATOM   2177  CE1 TYR A 336     -22.631   8.864 -17.301  1.00 -0.04      A    C  
ATOM   2178  CE2 TYR A 336     -24.368   9.629 -15.842  1.00 -0.04      A    C  
ATOM   2179  CZ  TYR A 336     -23.364   8.729 -16.140  1.00  0.08      A    C  
ATOM   2180  OH  TYR A 336     -23.091   7.690 -15.280  1.00 -0.34      A    O  
ATOM   2181  N   ALA A 337     -26.088  13.433 -20.943  1.00 -0.26      A    N  
ATOM   2182  CA  ALA A 337     -26.253  14.452 -21.969  1.00  0.13      A    C  
ATOM   2183  C   ALA A 337     -27.361  15.436 -21.607  1.00  0.20      A    C  
ATOM   2184  O   ALA A 337     -27.176  16.648 -21.687  1.00 -0.39      A    O  
ATOM   2185  CB  ALA A 337     -26.541  13.804 -23.314  1.00 -0.02      A    C  
ATOM   2186  N   PHE A 338     -28.509  14.908 -21.197  1.00 -0.26      A    N  
ATOM   2187  CA  PHE A 338     -29.679  15.737 -20.925  1.00  0.14      A    C  
ATOM   2188  C   PHE A 338     -29.588  16.531 -19.624  1.00  0.21      A    C  
ATOM   2189  O   PHE A 338     -29.934  17.711 -19.584  1.00 -0.39      A    O  
ATOM   2190  CB  PHE A 338     -30.947  14.879 -20.922  1.00  0.02      A    C  
ATOM   2191  CG  PHE A 338     -31.459  14.552 -22.294  1.00 -0.04      A    C  
ATOM   2192  CD1 PHE A 338     -32.603  15.161 -22.782  1.00 -0.06      A    C  
ATOM   2193  CD2 PHE A 338     -30.793  13.643 -23.100  1.00 -0.06      A    C  
ATOM   2194  CE1 PHE A 338     -33.078  14.866 -24.045  1.00 -0.07      A    C  
ATOM   2195  CE2 PHE A 338     -31.263  13.344 -24.365  1.00 -0.07      A    C  
ATOM   2196  CZ  PHE A 338     -32.407  13.956 -24.838  1.00 -0.07      A    C  
ATOM   2197  N   LEU A 339     -29.119  15.882 -18.563  1.00 -0.26      A    N  
ATOM   2198  CA  LEU A 339     -29.174  16.465 -17.228  1.00  0.13      A    C  
ATOM   2199  C   LEU A 339     -27.920  17.254 -16.860  1.00  0.20      A    C  
ATOM   2200  O   LEU A 339     -27.815  17.777 -15.751  1.00 -0.39      A    O  
ATOM   2201  CB  LEU A 339     -29.418  15.368 -16.192  1.00 -0.01      A    C  
ATOM   2202  CG  LEU A 339     -30.515  14.365 -16.551  1.00 -0.04      A    C  
ATOM   2203  CD1 LEU A 339     -30.506  13.201 -15.578  1.00 -0.06      A    C  
ATOM   2204  CD2 LEU A 339     -31.880  15.039 -16.581  1.00 -0.06      A    C  
ATOM   2205  N   ASP A 340     -26.970  17.338 -17.785  1.00 -0.26      A    N  
ATOM   2206  CA  ASP A 340     -25.741  18.083 -17.537  1.00  0.14      A    C  
ATOM   2207  C   ASP A 340     -25.349  18.906 -18.760  1.00  0.21      A    C  
ATOM   2208  O   ASP A 340     -25.228  18.377 -19.864  1.00 -0.39      A    O  
ATOM   2209  CB  ASP A 340     -24.606  17.133 -17.146  1.00  0.04      A    C  
ATOM   2210  CG  ASP A 340     -23.514  17.823 -16.356  1.00  0.04      A    C  
ATOM   2211  OD1 ASP A 340     -22.553  18.325 -16.977  1.00 -0.57      A    O  
ATOM   2212  OD2 ASP A 340     -23.615  17.861 -15.111  1.00 -0.57      A    O1-
ATOM   2213  N   GLU A 341     -25.152  20.205 -18.555  1.00 -0.26      A    N  
ATOM   2214  CA  GLU A 341     -24.867  21.118 -19.659  1.00  0.13      A    C  
ATOM   2215  C   GLU A 341     -23.428  21.018 -20.160  1.00  0.20      A    C  
ATOM   2216  O   GLU A 341     -23.180  21.111 -21.361  1.00 -0.39      A    O  
ATOM   2217  CB  GLU A 341     -25.207  22.559 -19.273  1.00 -0.00      A    C  
ATOM   2218  CG  GLU A 341     -26.693  22.798 -19.041  1.00  0.00      A    C  
ATOM   2219  CD  GLU A 341     -27.530  22.505 -20.273  1.00  0.04      A    C  
ATOM   2220  OE1 GLU A 341     -27.103  22.881 -21.385  1.00 -0.57      A    O  
ATOM   2221  OE2 GLU A 341     -28.612  21.896 -20.129  1.00 -0.57      A    O1-
ATOM   2222  N   ASN A 342     -22.483  20.835 -19.242  1.00 -0.26      A    N  
ATOM   2223  CA  ASN A 342     -21.092  20.630 -19.629  1.00  0.15      A    C  
ATOM   2224  C   ASN A 342     -20.927  19.332 -20.412  1.00  0.21      A    C  
ATOM   2225  O   ASN A 342     -20.108  19.244 -21.329  1.00 -0.39      A    O  
ATOM   2226  CB  ASN A 342     -20.170  20.638 -18.407  1.00  0.08      A    C  
ATOM   2227  CG  ASN A 342     -19.759  22.038 -17.995  1.00  0.18      A    C  
ATOM   2228  ND2 ASN A 342     -19.367  22.195 -16.736  1.00 -0.30      A    N  
ATOM   2229  OD1 ASN A 342     -19.784  22.968 -18.802  1.00 -0.40      A    O  
ATOM   2230  N   PHE A 343     -21.722  18.329 -20.052  1.00 -0.26      A    N  
ATOM   2231  CA  PHE A 343     -21.680  17.040 -20.732  1.00  0.14      A    C  
ATOM   2232  C   PHE A 343     -22.233  17.109 -22.151  1.00  0.21      A    C  
ATOM   2233  O   PHE A 343     -21.621  16.589 -23.082  1.00 -0.39      A    O  
ATOM   2234  CB  PHE A 343     -22.413  15.967 -19.925  1.00  0.02      A    C  
ATOM   2235  CG  PHE A 343     -21.514  15.168 -19.027  1.00 -0.04      A    C  
ATOM   2236  CD1 PHE A 343     -20.547  14.336 -19.564  1.00 -0.06      A    C  
ATOM   2237  CD2 PHE A 343     -21.637  15.243 -17.651  1.00 -0.06      A    C  
ATOM   2238  CE1 PHE A 343     -19.716  13.598 -18.745  1.00 -0.07      A    C  
ATOM   2239  CE2 PHE A 343     -20.808  14.506 -16.826  1.00 -0.07      A    C  
ATOM   2240  CZ  PHE A 343     -19.848  13.682 -17.375  1.00 -0.07      A    C  
ATOM   2241  N   LYS A 344     -23.388  17.748 -22.319  1.00 -0.26      A    N  
ATOM   2242  CA  LYS A 344     -23.959  17.909 -23.652  1.00  0.13      A    C  
ATOM   2243  C   LYS A 344     -23.095  18.857 -24.475  1.00  0.20      A    C  
ATOM   2244  O   LYS A 344     -23.089  18.802 -25.706  1.00 -0.39      A    O  
ATOM   2245  CB  LYS A 344     -25.404  18.414 -23.589  1.00 -0.01      A    C  
ATOM   2246  CG  LYS A 344     -25.553  19.844 -23.105  1.00 -0.04      A    C  
ATOM   2247  CD  LYS A 344     -26.958  20.377 -23.347  1.00 -0.01      A    C  
ATOM   2248  CE  LYS A 344     -27.985  19.692 -22.460  1.00 -0.04      A    C  
ATOM   2249  NZ  LYS A 344     -29.294  20.405 -22.484  1.00  0.22      A    N1+
ATOM   2250  N   ARG A 345     -22.359  19.723 -23.785  1.00 -0.26      A    N  
ATOM   2251  CA  ARG A 345     -21.425  20.628 -24.441  1.00  0.13      A    C  
ATOM   2252  C   ARG A 345     -20.244  19.847 -24.999  1.00  0.20      A    C  
ATOM   2253  O   ARG A 345     -19.810  20.085 -26.126  1.00 -0.39      A    O  
ATOM   2254  CB  ARG A 345     -20.937  21.694 -23.462  1.00 -0.01      A    C  
ATOM   2255  CG  ARG A 345     -20.055  22.761 -24.083  1.00 -0.02      A    C  
ATOM   2256  CD  ARG A 345     -19.750  23.854 -23.074  1.00  0.06      A    C  
ATOM   2257  NE  ARG A 345     -20.972  24.443 -22.533  1.00 -0.27      A    N  
ATOM   2258  CZ  ARG A 345     -20.998  25.366 -21.577  1.00  0.29      A    C  
ATOM   2259  NH1 ARG A 345     -19.864  25.810 -21.050  1.00 -0.28      A    N1+
ATOM   2260  NH2 ARG A 345     -22.157  25.845 -21.147  1.00 -0.28      A    N  
ATOM   2261  N   CYS A 346     -19.725  18.915 -24.205  1.00 -0.26      A    N  
ATOM   2262  CA  CYS A 346     -18.644  18.044 -24.660  1.00  0.14      A    C  
ATOM   2263  C   CYS A 346     -19.119  17.158 -25.807  1.00  0.20      A    C  
ATOM   2264  O   CYS A 346     -18.390  16.928 -26.776  1.00 -0.39      A    O  
ATOM   2265  CB  CYS A 346     -18.124  17.183 -23.507  1.00  0.03      A    C  
ATOM   2266  SG  CYS A 346     -17.268  18.108 -22.212  1.00 -0.17      A    S  
ATOM   2267 LPG1 CYS A 346     -16.609  18.192 -22.354  1.00  0.00      A   LP  
ATOM   2268 LPG2 CYS A 346     -17.555  18.713 -22.101  1.00  0.00      A   LP  
ATOM   2269  N   PHE A 347     -20.349  16.667 -25.685  1.00 -0.26      A    N  
ATOM   2270  CA  PHE A 347     -20.963  15.844 -26.719  1.00  0.14      A    C  
ATOM   2271  C   PHE A 347     -21.081  16.613 -28.031  1.00  0.20      A    C  
ATOM   2272  O   PHE A 347     -20.827  16.069 -29.108  1.00 -0.39      A    O  
ATOM   2273  CB  PHE A 347     -22.339  15.357 -26.259  1.00  0.02      A    C  
ATOM   2274  CG  PHE A 347     -23.104  14.607 -27.312  1.00 -0.04      A    C  
ATOM   2275  CD1 PHE A 347     -22.627  13.406 -27.810  1.00 -0.06      A    C  
ATOM   2276  CD2 PHE A 347     -24.306  15.097 -27.795  1.00 -0.06      A    C  
ATOM   2277  CE1 PHE A 347     -23.330  12.711 -28.778  1.00 -0.07      A    C  
ATOM   2278  CE2 PHE A 347     -25.015  14.407 -28.761  1.00 -0.07      A    C  
ATOM   2279  CZ  PHE A 347     -24.525  13.213 -29.253  1.00 -0.07      A    C  
ATOM   2280  N   ARG A 348     -21.460  17.884 -27.932  1.00 -0.29      A    N  
ATOM   2281  CA  ARG A 348     -21.559  18.749 -29.104  1.00  0.01      A    C  
ATOM   2282  C   ARG A 348     -20.180  19.036 -29.687  1.00  0.17      A    C  
ATOM   2283  O   ARG A 348     -20.013  19.118 -30.904  1.00 -0.40      A    O  
ATOM   2284  CB  ARG A 348     -22.262  20.060 -28.745  1.00 -0.30      A    C  
ATOM   2285  N   GLU A 349     -19.193  19.188 -28.808  1.00 -0.30      A    N  
ATOM   2286  CA  GLU A 349     -17.818  19.433 -29.230  1.00  0.01      A    C  
ATOM   2287  C   GLU A 349     -17.261  18.230 -29.979  1.00  0.17      A    C  
ATOM   2288  O   GLU A 349     -16.410  18.373 -30.859  1.00 -0.40      A    O  
ATOM   2289  CB  GLU A 349     -16.935  19.757 -28.024  1.00 -0.30      A    C  
ATOM   2290  N   PHE A 350     -17.749  17.047 -29.624  1.00 -0.26      A    N  
ATOM   2291  CA  PHE A 350     -17.356  15.828 -30.318  1.00  0.14      A    C  
ATOM   2292  C   PHE A 350     -18.175  15.633 -31.599  1.00  0.21      A    C  
ATOM   2293  O   PHE A 350     -17.708  14.981 -32.542  1.00 -0.39      A    O  
ATOM   2294  CB  PHE A 350     -17.501  14.611 -29.400  1.00  0.02      A    C  
ATOM   2295  CG  PHE A 350     -16.944  13.340 -29.982  1.00 -0.04      A    C  
ATOM   2296  CD1 PHE A 350     -15.584  13.075 -29.931  1.00 -0.06      A    C  
ATOM   2297  CD2 PHE A 350     -17.781  12.403 -30.566  1.00 -0.06      A    C  
ATOM   2298  CE1 PHE A 350     -15.069  11.909 -30.461  1.00 -0.07      A    C  
ATOM   2299  CE2 PHE A 350     -17.270  11.230 -31.099  1.00 -0.07      A    C  
ATOM   2300  CZ  PHE A 350     -15.912  10.985 -31.046  1.00 -0.07      A    C  
ATOM   2301  N   CYS A 351     -19.369  16.214 -31.629  1.00 -0.26      A    N  
ATOM   2302  CA  CYS A 351     -20.245  16.070 -32.768  1.00  0.14      A    C  
ATOM   2303  C   CYS A 351     -20.086  17.169 -33.815  1.00  0.20      A    C  
ATOM   2304  O   CYS A 351     -19.764  16.915 -34.977  1.00 -0.39      A    O  
ATOM   2305  CB  CYS A 351     -21.725  15.983 -32.320  1.00  0.03      A    C  
ATOM   2306  SG  CYS A 351     -22.914  16.000 -33.677  1.00 -0.17      A    S  
ATOM   2307 LPG1 CYS A 351     -22.860  16.561 -34.056  1.00  0.00      A   LP  
ATOM   2308 LPG2 CYS A 351     -22.856  15.452 -34.074  1.00  0.00      A   LP  
ATOM   2309  N   ILE A 352     -20.340  18.424 -33.402  1.00 -0.29      A    N  
ATOM   2310  CA  ILE A 352     -20.196  19.561 -34.297  1.00  0.01      A    C  
ATOM   2311  C   ILE A 352     -18.750  20.036 -34.367  1.00 -0.19      A    C  
ATOM   2312  O   ILE A 352     -18.208  20.218 -35.452  1.00 -0.72      A    O  
ATOM   2313  CB  ILE A 352     -21.096  20.738 -33.862  1.00 -0.03      A    C  
ATOM   2314  CG1 ILE A 352     -22.573  20.329 -33.902  1.00 -0.05      A    C  
ATOM   2315  CG2 ILE A 352     -20.855  21.954 -34.747  1.00 -0.06      A    C  
ATOM   2316  CD1 ILE A 352     -23.516  21.477 -33.588  1.00 -0.06      A    C  
ATOM   2317  N   ASN A1002     -33.273  34.579   7.549  1.00 -0.26      A    N  
ATOM   2318  CA  ASN A1002     -32.972  35.196   8.838  1.00  0.15      A    C  
ATOM   2319  C   ASN A1002     -31.474  35.342   9.112  1.00  0.21      A    C  
ATOM   2320  O   ASN A1002     -30.640  34.868   8.338  1.00 -0.39      A    O  
ATOM   2321  CB  ASN A1002     -33.676  34.461   9.990  1.00  0.08      A    C  
ATOM   2322  CG  ASN A1002     -33.196  33.027  10.165  1.00  0.18      A    C  
ATOM   2323  ND2 ASN A1002     -34.047  32.188  10.745  1.00 -0.30      A    N  
ATOM   2324  OD1 ASN A1002     -32.078  32.679   9.792  1.00 -0.40      A    O  
ATOM   2325  N   ILE A1003     -31.147  35.986  10.226  1.00 -0.26      A    N  
ATOM   2326  CA  ILE A1003     -29.759  36.260  10.585  1.00  0.13      A    C  
ATOM   2327  C   ILE A1003     -29.001  35.007  11.039  1.00  0.20      A    C  
ATOM   2328  O   ILE A1003     -27.828  34.831  10.706  1.00 -0.39      A    O  
ATOM   2329  CB  ILE A1003     -29.672  37.366  11.670  1.00 -0.00      A    C  
ATOM   2330  CG1 ILE A1003     -28.228  37.563  12.140  1.00 -0.05      A    C  
ATOM   2331  CG2 ILE A1003     -30.590  37.048  12.843  1.00 -0.06      A    C  
ATOM   2332  CD1 ILE A1003     -27.291  38.053  11.058  1.00 -0.06      A    C  
ATOM   2333  N   PHE A1004     -29.677  34.138  11.785  1.00 -0.26      A    N  
ATOM   2334  CA  PHE A1004     -29.048  32.933  12.320  1.00  0.14      A    C  
ATOM   2335  C   PHE A1004     -28.541  32.013  11.212  1.00  0.21      A    C  
ATOM   2336  O   PHE A1004     -27.429  31.489  11.291  1.00 -0.39      A    O  
ATOM   2337  CB  PHE A1004     -30.013  32.181  13.239  1.00  0.02      A    C  
ATOM   2338  CG  PHE A1004     -30.525  33.005  14.387  1.00 -0.04      A    C  
ATOM   2339  CD1 PHE A1004     -29.812  33.089  15.572  1.00 -0.06      A    C  
ATOM   2340  CD2 PHE A1004     -31.722  33.694  14.282  1.00 -0.06      A    C  
ATOM   2341  CE1 PHE A1004     -30.283  33.847  16.629  1.00 -0.07      A    C  
ATOM   2342  CE2 PHE A1004     -32.197  34.453  15.336  1.00 -0.07      A    C  
ATOM   2343  CZ  PHE A1004     -31.477  34.529  16.510  1.00 -0.07      A    C  
ATOM   2344  N   GLU A1005     -29.361  31.820  10.183  1.00 -0.26      A    N  
ATOM   2345  CA  GLU A1005     -28.952  31.048   9.018  1.00  0.13      A    C  
ATOM   2346  C   GLU A1005     -27.814  31.764   8.301  1.00  0.20      A    C  
ATOM   2347  O   GLU A1005     -26.819  31.146   7.931  1.00 -0.39      A    O  
ATOM   2348  CB  GLU A1005     -30.130  30.852   8.061  1.00 -0.00      A    C  
ATOM   2349  CG  GLU A1005     -31.220  29.932   8.583  1.00  0.00      A    C  
ATOM   2350  CD  GLU A1005     -32.580  30.251   7.985  1.00  0.04      A    C  
ATOM   2351  OE1 GLU A1005     -33.534  29.485   8.231  1.00 -0.57      A    O  
ATOM   2352  OE2 GLU A1005     -32.695  31.273   7.274  1.00 -0.57      A    O1-
ATOM   2353  N   MET A1006     -27.976  33.074   8.126  1.00 -0.26      A    N  
ATOM   2354  CA  MET A1006     -26.988  33.922   7.467  1.00  0.13      A    C  
ATOM   2355  C   MET A1006     -25.598  33.773   8.075  1.00  0.20      A    C  
ATOM   2356  O   MET A1006     -24.626  33.505   7.369  1.00 -0.39      A    O  
ATOM   2357  CB  MET A1006     -27.431  35.386   7.546  1.00 -0.00      A    C  
ATOM   2358  CG  MET A1006     -26.442  36.391   6.977  1.00 -0.00      A    C  
ATOM   2359  SD  MET A1006     -26.869  38.080   7.454  1.00 -0.16      A    S  
ATOM   2360  CE  MET A1006     -25.857  39.041   6.332  1.00 -0.02      A    C  
ATOM   2361 LPD1 MET A1006     -27.530  38.204   7.359  1.00  0.00      A   LP  
ATOM   2362 LPD2 MET A1006     -26.706  38.203   8.102  1.00  0.00      A   LP  
ATOM   2363  N   LEU A1007     -25.512  33.940   9.392  1.00 -0.26      A    N  
ATOM   2364  CA  LEU A1007     -24.230  33.885  10.085  1.00  0.13      A    C  
ATOM   2365  C   LEU A1007     -23.604  32.493  10.100  1.00  0.20      A    C  
ATOM   2366  O   LEU A1007     -22.381  32.365  10.135  1.00 -0.39      A    O  
ATOM   2367  CB  LEU A1007     -24.356  34.434  11.507  1.00 -0.01      A    C  
ATOM   2368  CG  LEU A1007     -23.983  35.911  11.643  1.00 -0.04      A    C  
ATOM   2369  CD1 LEU A1007     -24.266  36.415  13.047  1.00 -0.06      A    C  
ATOM   2370  CD2 LEU A1007     -22.519  36.117  11.280  1.00 -0.06      A    C  
ATOM   2371  N   ARG A1008     -24.431  31.452  10.074  1.00 -0.26      A    N  
ATOM   2372  CA  ARG A1008     -23.892  30.099  10.006  1.00  0.13      A    C  
ATOM   2373  C   ARG A1008     -23.229  29.855   8.653  1.00  0.20      A    C  
ATOM   2374  O   ARG A1008     -22.225  29.146   8.562  1.00 -0.39      A    O  
ATOM   2375  CB  ARG A1008     -24.954  29.035  10.286  1.00 -0.01      A    C  
ATOM   2376  CG  ARG A1008     -24.392  27.631  10.151  1.00 -0.02      A    C  
ATOM   2377  CD  ARG A1008     -25.316  26.546  10.649  1.00  0.06      A    C  
ATOM   2378  NE  ARG A1008     -24.769  25.238  10.309  1.00 -0.27      A    N  
ATOM   2379  CZ  ARG A1008     -25.282  24.079  10.705  1.00  0.29      A    C  
ATOM   2380  NH1 ARG A1008     -24.708  22.940  10.337  1.00 -0.28      A    N1+
ATOM   2381  NH2 ARG A1008     -26.365  24.056  11.468  1.00 -0.28      A    N  
ATOM   2382  N   ILE A1009     -23.787  30.451   7.605  1.00 -0.26      A    N  
ATOM   2383  CA  ILE A1009     -23.157  30.403   6.292  1.00  0.13      A    C  
ATOM   2384  C   ILE A1009     -21.791  31.078   6.361  1.00  0.20      A    C  
ATOM   2385  O   ILE A1009     -20.819  30.594   5.781  1.00 -0.39      A    O  
ATOM   2386  CB  ILE A1009     -24.007  31.108   5.210  1.00 -0.00      A    C  
ATOM   2387  CG1 ILE A1009     -25.452  30.606   5.234  1.00 -0.05      A    C  
ATOM   2388  CG2 ILE A1009     -23.397  30.901   3.832  1.00 -0.06      A    C  
ATOM   2389  CD1 ILE A1009     -25.598  29.124   4.983  1.00 -0.06      A    C  
ATOM   2390  N   ASP A1010     -21.726  32.191   7.088  1.00 -0.26      A    N  
ATOM   2391  CA  ASP A1010     -20.504  32.981   7.184  1.00  0.14      A    C  
ATOM   2392  C   ASP A1010     -19.456  32.356   8.118  1.00  0.21      A    C  
ATOM   2393  O   ASP A1010     -18.264  32.593   7.937  1.00 -0.39      A    O  
ATOM   2394  CB  ASP A1010     -20.820  34.413   7.629  1.00  0.04      A    C  
ATOM   2395  CG  ASP A1010     -21.446  35.242   6.525  1.00  0.04      A    C  
ATOM   2396  OD1 ASP A1010     -22.260  36.138   6.839  1.00 -0.57      A    O  
ATOM   2397  OD2 ASP A1010     -21.118  35.003   5.340  1.00 -0.57      A    O1-
ATOM   2398  N   GLU A1011     -19.895  31.566   9.095  1.00 -0.26      A    N  
ATOM   2399  CA  GLU A1011     -18.997  31.079  10.132  1.00  0.13      A    C  
ATOM   2400  C   GLU A1011     -18.784  29.562  10.138  1.00  0.20      A    C  
ATOM   2401  O   GLU A1011     -17.655  29.086  10.272  1.00 -0.39      A    O  
ATOM   2402  CB  GLU A1011     -19.475  31.543  11.538  1.00 -0.00      A    C  
ATOM   2403  CG  GLU A1011     -19.557  33.045  11.702  1.00  0.00      A    C  
ATOM   2404  CD  GLU A1011     -18.205  33.673  11.927  1.00  0.04      A    C  
ATOM   2405  OE1 GLU A1011     -17.182  32.955  11.895  1.00 -0.57      A    O  
ATOM   2406  OE2 GLU A1011     -18.164  34.898  12.146  1.00 -0.57      A    O1-
ATOM   2407  N   GLY A1012     -19.865  28.805   9.997  1.00 -0.27      A    N  
ATOM   2408  CA  GLY A1012     -19.777  27.356   9.945  1.00  0.12      A    C  
ATOM   2409  C   GLY A1012     -19.825  26.655  11.291  1.00  0.20      A    C  
ATOM   2410  O   GLY A1012     -19.535  27.252  12.330  1.00 -0.39      A    O  
ATOM   2411  N   LEU A1013     -20.188  25.373  11.261  1.00 -0.26      A    N  
ATOM   2412  CA  LEU A1013     -20.282  24.547  12.460  1.00  0.13      A    C  
ATOM   2413  C   LEU A1013     -19.046  23.673  12.630  1.00  0.20      A    C  
ATOM   2414  O   LEU A1013     -18.996  22.567  12.106  1.00 -0.39      A    O  
ATOM   2415  CB  LEU A1013     -21.509  23.637  12.371  1.00 -0.01      A    C  
ATOM   2416  CG  LEU A1013     -22.668  23.836  13.349  1.00 -0.04      A    C  
ATOM   2417  CD1 LEU A1013     -23.538  22.584  13.398  1.00 -0.06      A    C  
ATOM   2418  CD2 LEU A1013     -22.159  24.192  14.734  1.00 -0.06      A    C  
ATOM   2419  N   ARG A1014     -18.053  24.155  13.369  1.00 -0.29      A    N  
ATOM   2420  CA  ARG A1014     -16.882  23.336  13.668  1.00  0.01      A    C  
ATOM   2421  C   ARG A1014     -16.840  22.998  15.156  1.00  0.17      A    C  
ATOM   2422  O   ARG A1014     -16.706  23.885  15.999  1.00 -0.40      A    O  
ATOM   2423  CB  ARG A1014     -15.598  24.042  13.232  1.00 -0.30      A    C  
ATOM   2424  N   LEU A1015     -16.955  21.711  15.471  1.00 -0.27      A    N  
ATOM   2425  CA  LEU A1015     -17.120  21.266  16.855  1.00  0.13      A    C  
ATOM   2426  C   LEU A1015     -15.819  21.092  17.640  1.00  0.20      A    C  
ATOM   2427  O   LEU A1015     -15.846  20.737  18.818  1.00 -0.39      A    O  
ATOM   2428  CB  LEU A1015     -17.940  19.974  16.910  1.00 -0.01      A    C  
ATOM   2429  CG  LEU A1015     -19.452  20.144  16.750  1.00 -0.04      A    C  
ATOM   2430  CD1 LEU A1015     -20.163  18.808  16.890  1.00 -0.06      A    C  
ATOM   2431  CD2 LEU A1015     -19.979  21.145  17.766  1.00 -0.06      A    C  
ATOM   2432  N   LYS A1016     -14.686  21.335  16.991  1.00 -0.26      A    N  
ATOM   2433  CA  LYS A1016     -13.400  21.281  17.678  1.00  0.13      A    C  
ATOM   2434  C   LYS A1016     -12.720  22.643  17.665  1.00  0.20      A    C  
ATOM   2435  O   LYS A1016     -12.981  23.465  16.787  1.00 -0.39      A    O  
ATOM   2436  CB  LYS A1016     -12.489  20.218  17.056  1.00 -0.01      A    C  
ATOM   2437  CG  LYS A1016     -12.844  18.794  17.454  1.00 -0.04      A    C  
ATOM   2438  CD  LYS A1016     -11.841  17.790  16.909  1.00 -0.01      A    C  
ATOM   2439  CE  LYS A1016     -12.447  16.949  15.797  1.00 -0.04      A    C  
ATOM   2440  NZ  LYS A1016     -11.536  15.851  15.370  1.00  0.22      A    N1+
ATOM   2441  N   ILE A1017     -11.857  22.882  18.647  1.00 -0.26      A    N  
ATOM   2442  CA  ILE A1017     -11.125  24.140  18.729  1.00  0.13      A    C  
ATOM   2443  C   ILE A1017     -10.170  24.283  17.549  1.00  0.20      A    C  
ATOM   2444  O   ILE A1017      -9.321  23.422  17.316  1.00 -0.39      A    O  
ATOM   2445  CB  ILE A1017     -10.335  24.254  20.047  1.00 -0.00      A    C  
ATOM   2446  CG1 ILE A1017     -11.285  24.200  21.244  1.00 -0.05      A    C  
ATOM   2447  CG2 ILE A1017      -9.523  25.539  20.071  1.00 -0.06      A    C  
ATOM   2448  CD1 ILE A1017     -10.587  24.304  22.583  1.00 -0.06      A    C  
ATOM   2449  N   TYR A1018     -10.319  25.373  16.806  1.00 -0.26      A    N  
ATOM   2450  CA  TYR A1018      -9.508  25.608  15.618  1.00  0.14      A    C  
ATOM   2451  C   TYR A1018      -9.025  27.051  15.561  1.00  0.21      A    C  
ATOM   2452  O   TYR A1018      -9.721  27.964  16.004  1.00 -0.39      A    O  
ATOM   2453  CB  TYR A1018     -10.314  25.287  14.355  1.00  0.02      A    C  
ATOM   2454  CG  TYR A1018     -11.537  26.162  14.167  1.00 -0.05      A    C  
ATOM   2455  CD1 TYR A1018     -12.747  25.837  14.768  1.00 -0.07      A    C  
ATOM   2456  CD2 TYR A1018     -11.484  27.312  13.388  1.00 -0.07      A    C  
ATOM   2457  CE1 TYR A1018     -13.865  26.633  14.603  1.00 -0.04      A    C  
ATOM   2458  CE2 TYR A1018     -12.599  28.113  13.217  1.00 -0.04      A    C  
ATOM   2459  CZ  TYR A1018     -13.787  27.768  13.826  1.00  0.08      A    C  
ATOM   2460  OH  TYR A1018     -14.900  28.559  13.659  1.00 -0.34      A    O  
ATOM   2461  N   LYS A1019      -7.830  27.253  15.015  1.00 -0.26      A    N  
ATOM   2462  CA  LYS A1019      -7.344  28.600  14.756  1.00  0.13      A    C  
ATOM   2463  C   LYS A1019      -8.121  29.187  13.584  1.00  0.20      A    C  
ATOM   2464  O   LYS A1019      -8.237  28.559  12.532  1.00 -0.39      A    O  
ATOM   2465  CB  LYS A1019      -5.844  28.594  14.451  1.00 -0.01      A    C  
ATOM   2466  CG  LYS A1019      -4.967  28.176  15.620  1.00 -0.04      A    C  
ATOM   2467  CD  LYS A1019      -3.506  28.507  15.353  1.00 -0.01      A    C  
ATOM   2468  CE  LYS A1019      -2.623  28.098  16.519  1.00 -0.04      A    C  
ATOM   2469  NZ  LYS A1019      -1.225  28.588  16.372  1.00  0.22      A    N1+
ATOM   2470  N   ASN A1020      -8.661  30.388  13.771  1.00 -0.26      A    N  
ATOM   2471  CA  ASN A1020      -9.484  31.017  12.745  1.00  0.15      A    C  
ATOM   2472  C   ASN A1020      -8.635  31.681  11.666  1.00  0.21      A    C  
ATOM   2473  O   ASN A1020      -7.438  31.415  11.552  1.00 -0.39      A    O  
ATOM   2474  CB  ASN A1020     -10.435  32.042  13.370  1.00  0.08      A    C  
ATOM   2475  CG  ASN A1020      -9.708  33.254  13.922  1.00  0.18      A    C  
ATOM   2476  ND2 ASN A1020     -10.308  34.350  13.941  1.00 -0.30      A    N  
ATOM   2477  OD1 ASN A1020      -8.538  33.113  14.337  1.00 -0.40      A    O  
ATOM   2478  N   THR A1021      -9.267  32.543  10.874  1.00 -0.26      A    N  
ATOM   2479  CA  THR A1021      -8.570  33.286   9.833  1.00  0.16      A    C  
ATOM   2480  C   THR A1021      -7.545  34.236  10.445  1.00  0.21      A    C  
ATOM   2481  O   THR A1021      -6.466  34.444   9.890  1.00 -0.39      A    O  
ATOM   2482  CB  THR A1021      -9.552  34.100   8.971  1.00  0.09      A    C  
ATOM   2483  CG2 THR A1021     -10.563  33.182   8.302  1.00 -0.03      A    C  
ATOM   2484  OG1 THR A1021     -10.246  35.044   9.797  1.00 -0.39      A    O  
ATOM   2485  N   GLU A1022      -7.892  34.804  11.595  1.00 -0.26      A    N  
ATOM   2486  CA  GLU A1022      -7.014  35.736  12.294  1.00  0.13      A    C  
ATOM   2487  C   GLU A1022      -5.972  34.999  13.135  1.00  0.20      A    C  
ATOM   2488  O   GLU A1022      -5.109  35.623  13.755  1.00 -0.39      A    O  
ATOM   2489  CB  GLU A1022      -7.834  36.679  13.178  1.00 -0.00      A    C  
ATOM   2490  CG  GLU A1022      -8.857  37.523  12.427  1.00  0.00      A    C  
ATOM   2491  CD  GLU A1022      -8.300  38.857  11.962  1.00  0.04      A    C  
ATOM   2492  OE1 GLU A1022      -7.061  39.000  11.892  1.00 -0.57      A    O  
ATOM   2493  OE2 GLU A1022      -9.104  39.768  11.672  1.00 -0.57      A    O1-
ATOM   2494  N   GLY A1023      -6.062  33.673  13.159  1.00 -0.27      A    N  
ATOM   2495  CA  GLY A1023      -5.084  32.850  13.850  1.00  0.12      A    C  
ATOM   2496  C   GLY A1023      -5.339  32.677  15.335  1.00  0.20      A    C  
ATOM   2497  O   GLY A1023      -4.423  32.360  16.096  1.00 -0.39      A    O  
ATOM   2498  N   TYR A1024      -6.584  32.880  15.753  1.00 -0.29      A    N  
ATOM   2499  CA  TYR A1024      -6.950  32.737  17.160  1.00  0.01      A    C  
ATOM   2500  C   TYR A1024      -7.779  31.478  17.388  1.00  0.17      A    C  
ATOM   2501  O   TYR A1024      -8.537  31.057  16.514  1.00 -0.40      A    O  
ATOM   2502  CB  TYR A1024      -7.720  33.968  17.641  1.00 -0.30      A    C  
ATOM   2503  N   TYR A1025      -7.634  30.883  18.569  1.00 -0.26      A    N  
ATOM   2504  CA  TYR A1025      -8.350  29.655  18.904  1.00  0.14      A    C  
ATOM   2505  C   TYR A1025      -9.853  29.889  19.006  1.00  0.21      A    C  
ATOM   2506  O   TYR A1025     -10.321  30.674  19.831  1.00 -0.39      A    O  
ATOM   2507  CB  TYR A1025      -7.795  29.036  20.190  1.00  0.02      A    C  
ATOM   2508  CG  TYR A1025      -6.427  28.420  20.005  1.00 -0.05      A    C  
ATOM   2509  CD1 TYR A1025      -6.262  27.042  19.993  1.00 -0.07      A    C  
ATOM   2510  CD2 TYR A1025      -5.304  29.217  19.819  1.00 -0.07      A    C  
ATOM   2511  CE1 TYR A1025      -5.017  26.475  19.815  1.00 -0.04      A    C  
ATOM   2512  CE2 TYR A1025      -4.057  28.658  19.637  1.00 -0.04      A    C  
ATOM   2513  CZ  TYR A1025      -3.916  27.287  19.636  1.00  0.08      A    C  
ATOM   2514  OH  TYR A1025      -2.671  26.731  19.458  1.00 -0.34      A    O  
ATOM   2515  N   THR A1026     -10.599  29.191  18.158  1.00 -0.26      A    N  
ATOM   2516  CA  THR A1026     -12.024  29.432  17.983  1.00  0.16      A    C  
ATOM   2517  C   THR A1026     -12.779  28.102  17.962  1.00  0.21      A    C  
ATOM   2518  O   THR A1026     -12.208  27.067  17.620  1.00 -0.39      A    O  
ATOM   2519  CB  THR A1026     -12.271  30.207  16.665  1.00  0.09      A    C  
ATOM   2520  CG2 THR A1026     -13.726  30.629  16.521  1.00 -0.03      A    C  
ATOM   2521  OG1 THR A1026     -11.440  31.375  16.634  1.00 -0.39      A    O  
ATOM   2522  N   ILE A1027     -14.053  28.131  18.342  1.00 -0.26      A    N  
ATOM   2523  CA  ILE A1027     -14.890  26.936  18.321  1.00  0.13      A    C  
ATOM   2524  C   ILE A1027     -16.367  27.314  18.169  1.00  0.20      A    C  
ATOM   2525  O   ILE A1027     -16.762  28.438  18.482  1.00 -0.39      A    O  
ATOM   2526  CB  ILE A1027     -14.677  26.080  19.595  1.00 -0.00      A    C  
ATOM   2527  CG1 ILE A1027     -15.274  24.679  19.422  1.00 -0.05      A    C  
ATOM   2528  CG2 ILE A1027     -15.237  26.789  20.822  1.00 -0.06      A    C  
ATOM   2529  CD1 ILE A1027     -15.086  23.778  20.614  1.00 -0.06      A    C  
ATOM   2530  N   GLY A1028     -17.172  26.379  17.671  1.00 -0.27      A    N  
ATOM   2531  CA  GLY A1028     -18.595  26.604  17.495  1.00  0.12      A    C  
ATOM   2532  C   GLY A1028     -18.886  27.370  16.222  1.00  0.20      A    C  
ATOM   2533  O   GLY A1028     -18.268  27.124  15.185  1.00 -0.39      A    O  
ATOM   2534  N   ILE A1029     -19.833  28.297  16.298  1.00 -0.26      A    N  
ATOM   2535  CA  ILE A1029     -20.115  29.186  15.178  1.00  0.13      A    C  
ATOM   2536  C   ILE A1029     -19.485  30.555  15.427  1.00  0.20      A    C  
ATOM   2537  O   ILE A1029     -20.094  31.433  16.039  1.00 -0.39      A    O  
ATOM   2538  CB  ILE A1029     -21.632  29.329  14.921  1.00 -0.00      A    C  
ATOM   2539  CG1 ILE A1029     -22.250  27.966  14.611  1.00 -0.05      A    C  
ATOM   2540  CG2 ILE A1029     -21.900  30.285  13.769  1.00 -0.06      A    C  
ATOM   2541  CD1 ILE A1029     -23.718  28.030  14.244  1.00 -0.06      A    C  
ATOM   2542  N   GLY A1030     -18.245  30.712  14.974  1.00 -0.27      A    N  
ATOM   2543  CA  GLY A1030     -17.540  31.978  15.054  1.00  0.12      A    C  
ATOM   2544  C   GLY A1030     -17.267  32.507  16.451  1.00  0.20      A    C  
ATOM   2545  O   GLY A1030     -16.818  33.642  16.604  1.00 -0.39      A    O  
ATOM   2546  N   HIS A1031     -17.528  31.694  17.471  1.00 -0.26      A    N  
ATOM   2547  CA  HIS A1031     -17.344  32.133  18.852  1.00  0.14      A    C  
ATOM   2548  C   HIS A1031     -15.870  32.184  19.246  1.00  0.21      A    C  
ATOM   2549  O   HIS A1031     -15.187  31.160  19.270  1.00 -0.39      A    O  
ATOM   2550  CB  HIS A1031     -18.113  31.236  19.822  1.00  0.04      A    C  
ATOM   2551  CG  HIS A1031     -18.050  31.700  21.244  1.00  0.06      A    C  
ATOM   2552  CD2 HIS A1031     -17.194  31.394  22.246  1.00 -0.03      A    C  
ATOM   2553  ND1 HIS A1031     -18.942  32.611  21.768  1.00 -0.26      A    N  
ATOM   2554  CE1 HIS A1031     -18.643  32.840  23.033  1.00  0.09      A    C  
ATOM   2555  NE2 HIS A1031     -17.584  32.112  23.349  1.00 -0.34      A    N  
ATOM   2556  N   LEU A1032     -15.394  33.381  19.570  1.00 -0.26      A    N  
ATOM   2557  CA  LEU A1032     -13.989  33.592  19.899  1.00  0.13      A    C  
ATOM   2558  C   LEU A1032     -13.679  33.207  21.346  1.00  0.20      A    C  
ATOM   2559  O   LEU A1032     -14.559  33.236  22.207  1.00 -0.39      A    O  
ATOM   2560  CB  LEU A1032     -13.604  35.051  19.639  1.00 -0.01      A    C  
ATOM   2561  CG  LEU A1032     -12.115  35.378  19.533  1.00 -0.04      A    C  
ATOM   2562  CD1 LEU A1032     -11.437  34.445  18.542  1.00 -0.06      A    C  
ATOM   2563  CD2 LEU A1032     -11.919  36.829  19.124  1.00 -0.06      A    C  
ATOM   2564  N   LEU A1033     -12.426  32.847  21.605  1.00 -0.26      A    N  
ATOM   2565  CA  LEU A1033     -12.006  32.410  22.934  1.00  0.13      A    C  
ATOM   2566  C   LEU A1033     -10.912  33.298  23.526  1.00  0.20      A    C  
ATOM   2567  O   LEU A1033     -11.177  34.121  24.403  1.00 -0.39      A    O  
ATOM   2568  CB  LEU A1033     -11.531  30.956  22.892  1.00 -0.01      A    C  
ATOM   2569  CG  LEU A1033     -12.560  29.902  22.476  1.00 -0.04      A    C  
ATOM   2570  CD1 LEU A1033     -11.890  28.550  22.290  1.00 -0.06      A    C  
ATOM   2571  CD2 LEU A1033     -13.682  29.808  23.498  1.00 -0.06      A    C  
ATOM   2572  N   THR A1034      -9.682  33.125  23.049  1.00 -0.26      A    N  
ATOM   2573  CA  THR A1034      -8.547  33.867  23.592  1.00  0.16      A    C  
ATOM   2574  C   THR A1034      -7.470  34.170  22.550  1.00  0.20      A    C  
ATOM   2575  O   THR A1034      -7.280  33.417  21.596  1.00 -0.39      A    O  
ATOM   2576  CB  THR A1034      -7.901  33.118  24.777  1.00  0.09      A    C  
ATOM   2577  CG2 THR A1034      -7.536  31.696  24.375  1.00 -0.03      A    C  
ATOM   2578  OG1 THR A1034      -6.719  33.809  25.200  1.00 -0.39      A    O  
ATOM   2579  N   LYS A1035      -6.764  35.279  22.754  1.00 -0.29      A    N  
ATOM   2580  CA  LYS A1035      -5.688  35.687  21.861  1.00  0.01      A    C  
ATOM   2581  C   LYS A1035      -4.466  34.782  22.010  1.00  0.17      A    C  
ATOM   2582  O   LYS A1035      -3.720  34.569  21.054  1.00 -0.40      A    O  
ATOM   2583  CB  LYS A1035      -5.294  37.142  22.130  1.00 -0.30      A    C  
ATOM   2584  N   SER A1036      -4.278  34.253  23.215  1.00 -0.26      A    N  
ATOM   2585  CA  SER A1036      -3.127  33.415  23.539  1.00  0.15      A    C  
ATOM   2586  C   SER A1036      -3.087  32.117  22.734  1.00  0.21      A    C  
ATOM   2587  O   SER A1036      -4.128  31.508  22.473  1.00 -0.39      A    O  
ATOM   2588  CB  SER A1036      -3.106  33.107  25.037  1.00  0.08      A    C  
ATOM   2589  OG  SER A1036      -2.080  32.185  25.361  1.00 -0.39      A    O  
ATOM   2590  N   PRO A1037      -1.874  31.687  22.342  1.00 -0.25      A    N  
ATOM   2591  CA  PRO A1037      -1.657  30.481  21.534  1.00  0.13      A    C  
ATOM   2592  C   PRO A1037      -1.786  29.158  22.296  1.00  0.20      A    C  
ATOM   2593  O   PRO A1037      -1.908  28.112  21.658  1.00 -0.39      A    O  
ATOM   2594  CB  PRO A1037      -0.222  30.652  21.040  1.00 -0.01      A    C  
ATOM   2595  CG  PRO A1037       0.434  31.455  22.100  1.00 -0.03      A    C  
ATOM   2596  CD  PRO A1037      -0.620  32.424  22.559  1.00  0.04      A    C  
ATOM   2597  N   SER A1038      -1.747  29.191  23.624  1.00 -0.26      A    N  
ATOM   2598  CA  SER A1038      -1.832  27.958  24.402  1.00  0.15      A    C  
ATOM   2599  C   SER A1038      -3.243  27.373  24.370  1.00  0.21      A    C  
ATOM   2600  O   SER A1038      -4.231  28.101  24.480  1.00 -0.39      A    O  
ATOM   2601  CB  SER A1038      -1.373  28.176  25.839  1.00  0.08      A    C  
ATOM   2602  OG  SER A1038      -1.440  26.962  26.568  1.00 -0.39      A    O  
ATOM   2603  N   LEU A1039      -3.325  26.055  24.216  1.00 -0.26      A    N  
ATOM   2604  CA  LEU A1039      -4.607  25.365  24.107  1.00  0.13      A    C  
ATOM   2605  C   LEU A1039      -5.391  25.345  25.417  1.00  0.20      A    C  
ATOM   2606  O   LEU A1039      -6.619  25.451  25.410  1.00 -0.39      A    O  
ATOM   2607  CB  LEU A1039      -4.408  23.937  23.590  1.00 -0.01      A    C  
ATOM   2608  CG  LEU A1039      -5.642  23.028  23.563  1.00 -0.04      A    C  
ATOM   2609  CD1 LEU A1039      -6.709  23.580  22.627  1.00 -0.06      A    C  
ATOM   2610  CD2 LEU A1039      -5.258  21.608  23.172  1.00 -0.06      A    C  
ATOM   2611  N   ASN A1040      -4.686  25.201  26.537  1.00 -0.26      A    N  
ATOM   2612  CA  ASN A1040      -5.341  25.149  27.842  1.00  0.15      A    C  
ATOM   2613  C   ASN A1040      -6.155  26.406  28.110  1.00  0.21      A    C  
ATOM   2614  O   ASN A1040      -7.319  26.326  28.498  1.00 -0.39      A    O  
ATOM   2615  CB  ASN A1040      -4.324  24.926  28.966  1.00  0.08      A    C  
ATOM   2616  CG  ASN A1040      -4.985  24.597  30.302  1.00  0.18      A    C  
ATOM   2617  ND2 ASN A1040      -4.315  23.787  31.104  1.00 -0.30      A    N  
ATOM   2618  OD1 ASN A1040      -6.082  25.063  30.605  1.00 -0.40      A    O  
ATOM   2619  N   ALA A1041      -5.542  27.566  27.890  1.00 -0.26      A    N  
ATOM   2620  CA  ALA A1041      -6.223  28.838  28.103  1.00  0.13      A    C  
ATOM   2621  C   ALA A1041      -7.432  28.987  27.184  1.00  0.20      A    C  
ATOM   2622  O   ALA A1041      -8.294  29.829  27.417  1.00 -0.39      A    O  
ATOM   2623  CB  ALA A1041      -5.258  29.998  27.912  1.00 -0.02      A    C  
ATOM   2624  N   ALA A1042      -7.486  28.170  26.138  1.00 -0.26      A    N  
ATOM   2625  CA  ALA A1042      -8.640  28.138  25.250  1.00  0.13      A    C  
ATOM   2626  C   ALA A1042      -9.631  27.076  25.715  1.00  0.20      A    C  
ATOM   2627  O   ALA A1042     -10.844  27.270  25.646  1.00 -0.39      A    O  
ATOM   2628  CB  ALA A1042      -8.202  27.868  23.821  1.00 -0.02      A    C  
ATOM   2629  N   LYS A1043      -9.102  25.954  26.192  1.00 -0.26      A    N  
ATOM   2630  CA  LYS A1043      -9.931  24.857  26.677  1.00  0.13      A    C  
ATOM   2631  C   LYS A1043     -10.567  25.216  28.015  1.00  0.20      A    C  
ATOM   2632  O   LYS A1043     -11.699  24.826  28.298  1.00 -0.39      A    O  
ATOM   2633  CB  LYS A1043      -9.100  23.581  26.818  1.00 -0.01      A    C  
ATOM   2634  CG  LYS A1043      -9.914  22.338  27.136  1.00 -0.04      A    C  
ATOM   2635  CD  LYS A1043      -9.030  21.234  27.692  1.00 -0.01      A    C  
ATOM   2636  CE  LYS A1043      -8.435  21.637  29.032  1.00 -0.04      A    C  
ATOM   2637  NZ  LYS A1043      -7.494  20.612  29.562  1.00  0.22      A    N1+
ATOM   2638  N   SER A1044      -9.832  25.962  28.834  1.00 -0.26      A    N  
ATOM   2639  CA  SER A1044     -10.332  26.396  30.134  1.00  0.15      A    C  
ATOM   2640  C   SER A1044     -11.384  27.485  29.961  1.00  0.21      A    C  
ATOM   2641  O   SER A1044     -12.322  27.587  30.753  1.00 -0.39      A    O  
ATOM   2642  CB  SER A1044      -9.186  26.905  31.009  1.00  0.08      A    C  
ATOM   2643  OG  SER A1044      -8.121  25.971  31.046  1.00 -0.39      A    O  
ATOM   2644  N   GLU A1045     -11.217  28.301  28.926  1.00 -0.26      A    N  
ATOM   2645  CA  GLU A1045     -12.214  29.306  28.576  1.00  0.13      A    C  
ATOM   2646  C   GLU A1045     -13.449  28.622  28.014  1.00  0.20      A    C  
ATOM   2647  O   GLU A1045     -14.575  29.075  28.221  1.00 -0.39      A    O  
ATOM   2648  CB  GLU A1045     -11.653  30.299  27.557  1.00 -0.00      A    C  
ATOM   2649  CG  GLU A1045     -10.813  31.408  28.167  1.00  0.00      A    C  
ATOM   2650  CD  GLU A1045     -11.619  32.326  29.060  1.00  0.04      A    C  
ATOM   2651  OE1 GLU A1045     -12.809  32.556  28.759  1.00 -0.57      A    O  
ATOM   2652  OE2 GLU A1045     -11.063  32.814  30.066  1.00 -0.57      A    O1-
ATOM   2653  N   LEU A1046     -13.226  27.526  27.297  1.00 -0.26      A    N  
ATOM   2654  CA  LEU A1046     -14.315  26.717  26.772  1.00  0.13      A    C  
ATOM   2655  C   LEU A1046     -15.029  26.015  27.920  1.00  0.20      A    C  
ATOM   2656  O   LEU A1046     -16.253  25.896  27.919  1.00 -0.39      A    O  
ATOM   2657  CB  LEU A1046     -13.781  25.696  25.766  1.00 -0.01      A    C  
ATOM   2658  CG  LEU A1046     -14.798  24.762  25.109  1.00 -0.04      A    C  
ATOM   2659  CD1 LEU A1046     -15.923  25.550  24.459  1.00 -0.06      A    C  
ATOM   2660  CD2 LEU A1046     -14.105  23.874  24.091  1.00 -0.06      A    C  
ATOM   2661  N   ASP A1047     -14.255  25.558  28.900  1.00 -0.26      A    N  
ATOM   2662  CA  ASP A1047     -14.815  24.954  30.104  1.00  0.14      A    C  
ATOM   2663  C   ASP A1047     -15.619  25.978  30.893  1.00  0.20      A    C  
ATOM   2664  O   ASP A1047     -16.662  25.658  31.464  1.00 -0.39      A    O  
ATOM   2665  CB  ASP A1047     -13.705  24.381  30.989  1.00  0.04      A    C  
ATOM   2666  CG  ASP A1047     -13.057  23.148  30.392  1.00  0.04      A    C  
ATOM   2667  OD1 ASP A1047     -13.722  22.449  29.600  1.00 -0.57      A    O  
ATOM   2668  OD2 ASP A1047     -11.882  22.876  30.717  1.00 -0.57      A    O1-
ATOM   2669  N   LYS A1048     -15.122  27.210  30.922  1.00 -0.29      A    N  
ATOM   2670  CA  LYS A1048     -15.795  28.289  31.630  1.00  0.01      A    C  
ATOM   2671  C   LYS A1048     -17.089  28.694  30.935  1.00  0.17      A    C  
ATOM   2672  O   LYS A1048     -18.081  29.010  31.588  1.00 -0.40      A    O  
ATOM   2673  CB  LYS A1048     -14.864  29.498  31.776  1.00 -0.30      A    C  
ATOM   2674  N   ALA A1049     -17.075  28.672  29.606  1.00 -0.27      A    N  
ATOM   2675  CA  ALA A1049     -18.236  29.072  28.818  1.00  0.13      A    C  
ATOM   2676  C   ALA A1049     -19.335  28.009  28.875  1.00  0.20      A    C  
ATOM   2677  O   ALA A1049     -20.493  28.311  28.603  1.00 -0.39      A    O  
ATOM   2678  CB  ALA A1049     -17.830  29.335  27.376  1.00 -0.02      A    C  
ATOM   2679  N   ILE A1050     -18.974  26.780  29.233  1.00 -0.26      A    N  
ATOM   2680  CA  ILE A1050     -19.928  25.669  29.205  1.00  0.13      A    C  
ATOM   2681  C   ILE A1050     -20.389  25.196  30.595  1.00  0.20      A    C  
ATOM   2682  O   ILE A1050     -21.581  24.933  30.832  1.00 -0.39      A    O  
ATOM   2683  CB  ILE A1050     -19.373  24.466  28.405  1.00 -0.00      A    C  
ATOM   2684  CG1 ILE A1050     -19.091  24.880  26.956  1.00 -0.05      A    C  
ATOM   2685  CG2 ILE A1050     -20.338  23.300  28.427  1.00 -0.06      A    C  
ATOM   2686  CD1 ILE A1050     -20.311  25.347  26.203  1.00 -0.06      A    C  
ATOM   2687  N   GLY A1051     -19.448  25.083  31.515  1.00 -0.27      A    N  
ATOM   2688  CA  GLY A1051     -19.789  24.631  32.850  1.00  0.12      A    C  
ATOM   2689  C   GLY A1051     -19.366  23.214  33.186  1.00  0.20      A    C  
ATOM   2690  O   GLY A1051     -19.287  22.829  34.360  1.00 -0.39      A    O  
ATOM   2691  N   ARG A1052     -19.085  22.437  32.148  1.00 -0.26      A    N  
ATOM   2692  CA  ARG A1052     -18.542  21.102  32.317  1.00  0.13      A    C  
ATOM   2693  C   ARG A1052     -17.242  20.979  31.527  1.00  0.20      A    C  
ATOM   2694  O   ARG A1052     -17.051  21.671  30.527  1.00 -0.39      A    O  
ATOM   2695  CB  ARG A1052     -19.553  20.055  31.850  1.00 -0.01      A    C  
ATOM   2696  CG  ARG A1052     -20.042  20.268  30.431  1.00 -0.02      A    C  
ATOM   2697  CD  ARG A1052     -20.700  19.023  29.864  1.00  0.06      A    C  
ATOM   2698  NE  ARG A1052     -20.719  19.063  28.404  1.00 -0.27      A    N  
ATOM   2699  CZ  ARG A1052     -19.677  18.749  27.640  1.00  0.29      A    C  
ATOM   2700  NH1 ARG A1052     -18.534  18.372  28.197  1.00 -0.28      A    N1+
ATOM   2701  NH2 ARG A1052     -19.775  18.814  26.319  1.00 -0.28      A    N  
ATOM   2702  N   ASN A1053     -16.350  20.101  31.976  1.00 -0.26      A    N  
ATOM   2703  CA  ASN A1053     -15.053  19.938  31.321  1.00  0.15      A    C  
ATOM   2704  C   ASN A1053     -15.189  19.453  29.878  1.00  0.21      A    C  
ATOM   2705  O   ASN A1053     -15.630  18.333  29.626  1.00 -0.39      A    O  
ATOM   2706  CB  ASN A1053     -14.144  19.006  32.127  1.00  0.08      A    C  
ATOM   2707  CG  ASN A1053     -12.712  19.002  31.616  1.00  0.18      A    C  
ATOM   2708  ND2 ASN A1053     -12.271  20.137  31.086  1.00 -0.30      A    N  
ATOM   2709  OD1 ASN A1053     -12.014  17.991  31.694  1.00 -0.40      A    O  
ATOM   2710  N   THR A1054     -14.797  20.309  28.939  1.00 -0.26      A    N  
ATOM   2711  CA  THR A1054     -15.039  20.068  27.520  1.00  0.16      A    C  
ATOM   2712  C   THR A1054     -13.959  19.237  26.828  1.00  0.21      A    C  
ATOM   2713  O   THR A1054     -14.262  18.475  25.910  1.00 -0.39      A    O  
ATOM   2714  CB  THR A1054     -15.182  21.394  26.749  1.00  0.09      A    C  
ATOM   2715  CG2 THR A1054     -16.481  22.092  27.122  1.00 -0.03      A    C  
ATOM   2716  OG1 THR A1054     -14.079  22.252  27.070  1.00 -0.39      A    O  
ATOM   2717  N   ASN A1055     -12.708  19.407  27.260  1.00 -0.26      A    N  
ATOM   2718  CA  ASN A1055     -11.552  18.784  26.617  1.00  0.15      A    C  
ATOM   2719  C   ASN A1055     -11.348  19.300  25.185  1.00  0.21      A    C  
ATOM   2720  O   ASN A1055     -10.536  18.769  24.429  1.00 -0.39      A    O  
ATOM   2721  CB  ASN A1055     -11.645  17.246  26.659  1.00  0.08      A    C  
ATOM   2722  CG  ASN A1055     -10.354  16.567  26.239  1.00  0.18      A    C  
ATOM   2723  ND2 ASN A1055     -10.480  15.418  25.589  1.00 -0.30      A    N  
ATOM   2724  OD1 ASN A1055      -9.259  17.078  26.481  1.00 -0.40      A    O  
ATOM   2725  N   GLY A1056     -12.074  20.354  24.827  1.00 -0.27      A    N  
ATOM   2726  CA  GLY A1056     -11.954  20.956  23.514  1.00  0.12      A    C  
ATOM   2727  C   GLY A1056     -13.026  20.502  22.540  1.00  0.20      A    C  
ATOM   2728  O   GLY A1056     -12.939  20.778  21.344  1.00 -0.39      A    O  
ATOM   2729  N   VAL A1057     -14.037  19.803  23.045  1.00 -0.26      A    N  
ATOM   2730  CA  VAL A1057     -15.122  19.299  22.204  1.00  0.13      A    C  
ATOM   2731  C   VAL A1057     -16.489  19.558  22.833  1.00  0.20      A    C  
ATOM   2732  O   VAL A1057     -16.722  19.222  23.995  1.00 -0.39      A    O  
ATOM   2733  CB  VAL A1057     -14.975  17.784  21.933  1.00 -0.01      A    C  
ATOM   2734  CG1 VAL A1057     -16.168  17.267  21.146  1.00 -0.06      A    C  
ATOM   2735  CG2 VAL A1057     -13.678  17.489  21.194  1.00 -0.06      A    C  
ATOM   2736  N   ILE A1058     -17.387  20.162  22.061  1.00 -0.26      A    N  
ATOM   2737  CA  ILE A1058     -18.750  20.409  22.518  1.00  0.13      A    C  
ATOM   2738  C   ILE A1058     -19.763  19.679  21.638  1.00  0.20      A    C  
ATOM   2739  O   ILE A1058     -19.390  19.000  20.681  1.00 -0.39      A    O  
ATOM   2740  CB  ILE A1058     -19.082  21.913  22.530  1.00 -0.00      A    C  
ATOM   2741  CG1 ILE A1058     -19.042  22.484  21.111  1.00 -0.05      A    C  
ATOM   2742  CG2 ILE A1058     -18.128  22.663  23.448  1.00 -0.06      A    C  
ATOM   2743  CD1 ILE A1058     -19.459  23.937  21.027  1.00 -0.06      A    C  
ATOM   2744  N   THR A1059     -21.043  19.818  21.969  1.00 -0.26      A    N  
ATOM   2745  CA  THR A1059     -22.102  19.203  21.176  1.00  0.16      A    C  
ATOM   2746  C   THR A1059     -22.871  20.255  20.384  1.00  0.21      A    C  
ATOM   2747  O   THR A1059     -22.773  21.450  20.667  1.00 -0.39      A    O  
ATOM   2748  CB  THR A1059     -23.081  18.393  22.051  1.00  0.09      A    C  
ATOM   2749  CG2 THR A1059     -22.333  17.330  22.841  1.00 -0.03      A    C  
ATOM   2750  OG1 THR A1059     -23.760  19.270  22.959  1.00 -0.39      A    O  
ATOM   2751  N   LYS A1060     -23.629  19.800  19.390  1.00 -0.26      A    N  
ATOM   2752  CA  LYS A1060     -24.379  20.690  18.508  1.00  0.13      A    C  
ATOM   2753  C   LYS A1060     -25.319  21.618  19.273  1.00  0.20      A    C  
ATOM   2754  O   LYS A1060     -25.460  22.794  18.933  1.00 -0.39      A    O  
ATOM   2755  CB  LYS A1060     -25.174  19.878  17.482  1.00 -0.01      A    C  
ATOM   2756  CG  LYS A1060     -26.091  20.726  16.621  1.00 -0.04      A    C  
ATOM   2757  CD  LYS A1060     -26.919  19.885  15.672  1.00 -0.01      A    C  
ATOM   2758  CE  LYS A1060     -27.921  20.756  14.941  1.00 -0.04      A    C  
ATOM   2759  NZ  LYS A1060     -27.259  21.937  14.319  1.00  0.22      A    N1+
ATOM   2760  N   ASP A1061     -25.956  21.084  20.308  1.00 -0.26      A    N  
ATOM   2761  CA  ASP A1061     -26.867  21.870  21.129  1.00  0.14      A    C  
ATOM   2762  C   ASP A1061     -26.094  22.929  21.908  1.00  0.21      A    C  
ATOM   2763  O   ASP A1061     -26.583  24.039  22.120  1.00 -0.39      A    O  
ATOM   2764  CB  ASP A1061     -27.637  20.964  22.089  1.00  0.04      A    C  
ATOM   2765  CG  ASP A1061     -29.100  21.347  22.204  1.00  0.04      A    C  
ATOM   2766  OD1 ASP A1061     -29.943  20.434  22.337  1.00 -0.57      A    O  
ATOM   2767  OD2 ASP A1061     -29.408  22.556  22.157  1.00 -0.57      A    O1-
ATOM   2768  N   GLU A1062     -24.883  22.577  22.327  1.00 -0.26      A    N  
ATOM   2769  CA  GLU A1062     -24.028  23.498  23.066  1.00  0.13      A    C  
ATOM   2770  C   GLU A1062     -23.512  24.620  22.169  1.00  0.20      A    C  
ATOM   2771  O   GLU A1062     -23.298  25.743  22.625  1.00 -0.39      A    O  
ATOM   2772  CB  GLU A1062     -22.863  22.748  23.717  1.00 -0.00      A    C  
ATOM   2773  CG  GLU A1062     -23.288  21.820  24.846  1.00  0.00      A    C  
ATOM   2774  CD  GLU A1062     -22.125  21.065  25.461  1.00  0.04      A    C  
ATOM   2775  OE1 GLU A1062     -21.061  20.978  24.816  1.00 -0.57      A    O  
ATOM   2776  OE2 GLU A1062     -22.275  20.557  26.592  1.00 -0.57      A    O1-
ATOM   2777  N   ALA A1063     -23.317  24.310  20.891  1.00 -0.26      A    N  
ATOM   2778  CA  ALA A1063     -22.883  25.308  19.921  1.00  0.13      A    C  
ATOM   2779  C   ALA A1063     -24.032  26.247  19.571  1.00  0.20      A    C  
ATOM   2780  O   ALA A1063     -23.842  27.458  19.466  1.00 -0.39      A    O  
ATOM   2781  CB  ALA A1063     -22.346  24.635  18.669  1.00 -0.02      A    C  
ATOM   2782  N   GLU A1064     -25.221  25.680  19.393  1.00 -0.26      A    N  
ATOM   2783  CA  GLU A1064     -26.413  26.468  19.094  1.00  0.13      A    C  
ATOM   2784  C   GLU A1064     -26.748  27.401  20.253  1.00  0.20      A    C  
ATOM   2785  O   GLU A1064     -27.189  28.532  20.047  1.00 -0.39      A    O  
ATOM   2786  CB  GLU A1064     -27.603  25.552  18.795  1.00 -0.00      A    C  
ATOM   2787  CG  GLU A1064     -28.192  25.725  17.402  1.00  0.00      A    C  
ATOM   2788  CD  GLU A1064     -29.339  24.769  17.128  1.00  0.04      A    C  
ATOM   2789  OE1 GLU A1064     -30.107  24.471  18.068  1.00 -0.57      A    O  
ATOM   2790  OE2 GLU A1064     -29.469  24.312  15.972  1.00 -0.57      A    O1-
ATOM   2791  N   LYS A1065     -26.535  26.916  21.473  1.00 -0.26      A    N  
ATOM   2792  CA  LYS A1065     -26.758  27.715  22.670  1.00  0.13      A    C  
ATOM   2793  C   LYS A1065     -25.704  28.812  22.782  1.00  0.20      A    C  
ATOM   2794  O   LYS A1065     -26.008  29.944  23.160  1.00 -0.39      A    O  
ATOM   2795  CB  LYS A1065     -26.729  26.827  23.917  1.00 -0.01      A    C  
ATOM   2796  CG  LYS A1065     -28.037  26.788  24.695  1.00 -0.04      A    C  
ATOM   2797  CD  LYS A1065     -27.934  25.837  25.879  1.00 -0.01      A    C  
ATOM   2798  CE  LYS A1065     -29.125  25.965  26.819  1.00 -0.04      A    C  
ATOM   2799  NZ  LYS A1065     -30.400  25.505  26.202  1.00  0.22      A    N1+
ATOM   2800  N   LEU A1066     -24.465  28.465  22.447  1.00 -0.26      A    N  
ATOM   2801  CA  LEU A1066     -23.366  29.425  22.420  1.00  0.13      A    C  
ATOM   2802  C   LEU A1066     -23.622  30.484  21.356  1.00  0.20      A    C  
ATOM   2803  O   LEU A1066     -23.145  31.614  21.455  1.00 -0.39      A    O  
ATOM   2804  CB  LEU A1066     -22.049  28.708  22.115  1.00 -0.01      A    C  
ATOM   2805  CG  LEU A1066     -20.956  28.716  23.182  1.00 -0.04      A    C  
ATOM   2806  CD1 LEU A1066     -19.700  28.037  22.657  1.00 -0.06      A    C  
ATOM   2807  CD2 LEU A1066     -20.653  30.133  23.623  1.00 -0.06      A    C  
ATOM   2808  N   PHE A1067     -24.380  30.099  20.336  1.00 -0.26      A    N  
ATOM   2809  CA  PHE A1067     -24.670  30.966  19.203  1.00  0.14      A    C  
ATOM   2810  C   PHE A1067     -25.682  32.047  19.571  1.00  0.21      A    C  
ATOM   2811  O   PHE A1067     -25.410  33.237  19.419  1.00 -0.39      A    O  
ATOM   2812  CB  PHE A1067     -25.187  30.123  18.034  1.00  0.02      A    C  
ATOM   2813  CG  PHE A1067     -25.327  30.881  16.747  1.00 -0.04      A    C  
ATOM   2814  CD1 PHE A1067     -24.311  31.708  16.299  1.00 -0.06      A    C  
ATOM   2815  CD2 PHE A1067     -26.466  30.747  15.971  1.00 -0.06      A    C  
ATOM   2816  CE1 PHE A1067     -24.437  32.402  15.110  1.00 -0.07      A    C  
ATOM   2817  CE2 PHE A1067     -26.597  31.436  14.780  1.00 -0.07      A    C  
ATOM   2818  CZ  PHE A1067     -25.581  32.264  14.349  1.00 -0.07      A    C  
ATOM   2819  N   ASN A1068     -26.842  31.621  20.066  1.00 -0.26      A    N  
ATOM   2820  CA  ASN A1068     -27.938  32.532  20.395  1.00  0.15      A    C  
ATOM   2821  C   ASN A1068     -27.566  33.639  21.378  1.00  0.21      A    C  
ATOM   2822  O   ASN A1068     -28.046  34.767  21.261  1.00 -0.39      A    O  
ATOM   2823  CB  ASN A1068     -29.142  31.748  20.923  1.00  0.08      A    C  
ATOM   2824  CG  ASN A1068     -29.890  31.018  19.825  1.00  0.18      A    C  
ATOM   2825  ND2 ASN A1068     -29.256  30.001  19.250  1.00 -0.30      A    N  
ATOM   2826  OD1 ASN A1068     -31.021  31.370  19.490  1.00 -0.40      A    O  
ATOM   2827  N   GLN A1069     -26.713  33.317  22.346  1.00 -0.26      A    N  
ATOM   2828  CA  GLN A1069     -26.304  34.300  23.340  1.00  0.13      A    C  
ATOM   2829  C   GLN A1069     -25.387  35.361  22.735  1.00  0.20      A    C  
ATOM   2830  O   GLN A1069     -25.438  36.527  23.121  1.00 -0.39      A    O  
ATOM   2831  CB  GLN A1069     -25.634  33.624  24.543  1.00  0.00      A    C  
ATOM   2832  CG  GLN A1069     -24.360  32.865  24.216  1.00  0.04      A    C  
ATOM   2833  CD  GLN A1069     -23.653  32.356  25.457  1.00  0.17      A    C  
ATOM   2834  NE2 GLN A1069     -22.327  32.312  25.405  1.00 -0.30      A    N  
ATOM   2835  OE1 GLN A1069     -24.290  32.016  26.454  1.00 -0.40      A    O  
ATOM   2836  N   ASP A1070     -24.559  34.952  21.777  1.00 -0.26      A    N  
ATOM   2837  CA  ASP A1070     -23.653  35.873  21.102  1.00  0.14      A    C  
ATOM   2838  C   ASP A1070     -24.415  36.808  20.173  1.00  0.21      A    C  
ATOM   2839  O   ASP A1070     -24.067  37.981  20.034  1.00 -0.39      A    O  
ATOM   2840  CB  ASP A1070     -22.591  35.105  20.312  1.00  0.04      A    C  
ATOM   2841  CG  ASP A1070     -21.580  34.421  21.208  1.00  0.04      A    C  
ATOM   2842  OD1 ASP A1070     -21.890  34.197  22.397  1.00 -0.57      A    O  
ATOM   2843  OD2 ASP A1070     -20.474  34.104  20.722  1.00 -0.57      A    O1-
ATOM   2844  N   VAL A1071     -25.457  36.280  19.536  1.00 -0.26      A    N  
ATOM   2845  CA  VAL A1071     -26.287  37.072  18.638  1.00  0.13      A    C  
ATOM   2846  C   VAL A1071     -27.020  38.162  19.414  1.00  0.20      A    C  
ATOM   2847  O   VAL A1071     -27.063  39.316  18.990  1.00 -0.39      A    O  
ATOM   2848  CB  VAL A1071     -27.310  36.197  17.888  1.00 -0.01      A    C  
ATOM   2849  CG1 VAL A1071     -28.148  37.047  16.946  1.00 -0.06      A    C  
ATOM   2850  CG2 VAL A1071     -26.600  35.097  17.120  1.00 -0.06      A    C  
ATOM   2851  N   ASP A1072     -27.586  37.791  20.560  1.00 -0.26      A    N  
ATOM   2852  CA  ASP A1072     -28.287  38.751  21.404  1.00  0.14      A    C  
ATOM   2853  C   ASP A1072     -27.312  39.736  22.045  1.00  0.21      A    C  
ATOM   2854  O   ASP A1072     -27.627  40.916  22.203  1.00 -0.39      A    O  
ATOM   2855  CB  ASP A1072     -29.102  38.040  22.486  1.00  0.04      A    C  
ATOM   2856  CG  ASP A1072     -29.957  39.000  23.295  1.00  0.04      A    C  
ATOM   2857  OD1 ASP A1072     -30.655  39.836  22.683  1.00 -0.57      A    O  
ATOM   2858  OD2 ASP A1072     -29.922  38.926  24.542  1.00 -0.57      A    O1-
ATOM   2859  N   ALA A1073     -26.131  39.245  22.412  1.00 -0.26      A    N  
ATOM   2860  CA  ALA A1073     -25.095  40.091  22.996  1.00  0.13      A    C  
ATOM   2861  C   ALA A1073     -24.661  41.161  22.005  1.00  0.20      A    C  
ATOM   2862  O   ALA A1073     -24.298  42.273  22.392  1.00 -0.39      A    O  
ATOM   2863  CB  ALA A1073     -23.901  39.255  23.430  1.00 -0.02      A    C  
ATOM   2864  N   ALA A1074     -24.701  40.815  20.723  1.00 -0.26      A    N  
ATOM   2865  CA  ALA A1074     -24.400  41.769  19.666  1.00  0.13      A    C  
ATOM   2866  C   ALA A1074     -25.500  42.818  19.590  1.00  0.20      A    C  
ATOM   2867  O   ALA A1074     -25.224  44.016  19.561  1.00 -0.39      A    O  
ATOM   2868  CB  ALA A1074     -24.250  41.055  18.335  1.00 -0.02      A    C  
ATOM   2869  N   VAL A1075     -26.748  42.356  19.566  1.00 -0.26      A    N  
ATOM   2870  CA  VAL A1075     -27.901  43.250  19.542  1.00  0.13      A    C  
ATOM   2871  C   VAL A1075     -27.914  44.147  20.777  1.00  0.20      A    C  
ATOM   2872  O   VAL A1075     -28.187  45.342  20.679  1.00 -0.39      A    O  
ATOM   2873  CB  VAL A1075     -29.226  42.464  19.448  1.00 -0.01      A    C  
ATOM   2874  CG1 VAL A1075     -30.414  43.413  19.479  1.00 -0.06      A    C  
ATOM   2875  CG2 VAL A1075     -29.251  41.619  18.183  1.00 -0.06      A    C  
ATOM   2876  N   ARG A1076     -27.606  43.563  21.933  1.00 -0.26      A    N  
ATOM   2877  CA  ARG A1076     -27.481  44.327  23.172  1.00  0.13      A    C  
ATOM   2878  C   ARG A1076     -26.427  45.417  23.032  1.00  0.20      A    C  
ATOM   2879  O   ARG A1076     -26.684  46.582  23.337  1.00 -0.39      A    O  
ATOM   2880  CB  ARG A1076     -27.105  43.419  24.341  1.00 -0.01      A    C  
ATOM   2881  CG  ARG A1076     -28.255  42.642  24.950  1.00 -0.02      A    C  
ATOM   2882  CD  ARG A1076     -27.926  42.253  26.383  1.00  0.06      A    C  
ATOM   2883  NE  ARG A1076     -26.600  41.651  26.495  1.00 -0.27      A    N  
ATOM   2884  CZ  ARG A1076     -26.369  40.343  26.474  1.00  0.29      A    C  
ATOM   2885  NH1 ARG A1076     -27.378  39.492  26.346  1.00 -0.28      A    N1+
ATOM   2886  NH2 ARG A1076     -25.129  39.884  26.581  1.00 -0.28      A    N  
ATOM   2887  N   GLY A1077     -25.240  45.022  22.578  1.00 -0.27      A    N  
ATOM   2888  CA  GLY A1077     -24.134  45.943  22.397  1.00  0.12      A    C  
ATOM   2889  C   GLY A1077     -24.504  47.117  21.514  1.00  0.20      A    C  
ATOM   2890  O   GLY A1077     -24.167  48.262  21.815  1.00 -0.39      A    O  
ATOM   2891  N   ILE A1078     -25.201  46.827  20.421  1.00 -0.26      A    N  
ATOM   2892  CA  ILE A1078     -25.720  47.861  19.536  1.00  0.13      A    C  
ATOM   2893  C   ILE A1078     -26.614  48.825  20.306  1.00  0.20      A    C  
ATOM   2894  O   ILE A1078     -26.482  50.044  20.185  1.00 -0.39      A    O  
ATOM   2895  CB  ILE A1078     -26.543  47.248  18.390  1.00 -0.00      A    C  
ATOM   2896  CG1 ILE A1078     -25.647  46.407  17.481  1.00 -0.05      A    C  
ATOM   2897  CG2 ILE A1078     -27.238  48.339  17.595  1.00 -0.06      A    C  
ATOM   2898  CD1 ILE A1078     -26.409  45.524  16.518  1.00 -0.06      A    C  
ATOM   2899  N   LEU A1079     -27.514  48.267  21.112  1.00 -0.26      A    N  
ATOM   2900  CA  LEU A1079     -28.489  49.060  21.853  1.00  0.13      A    C  
ATOM   2901  C   LEU A1079     -27.858  50.029  22.855  1.00  0.20      A    C  
ATOM   2902  O   LEU A1079     -28.436  51.072  23.160  1.00 -0.39      A    O  
ATOM   2903  CB  LEU A1079     -29.498  48.148  22.560  1.00 -0.01      A    C  
ATOM   2904  CG  LEU A1079     -30.436  47.360  21.643  1.00 -0.04      A    C  
ATOM   2905  CD1 LEU A1079     -31.369  46.469  22.451  1.00 -0.06      A    C  
ATOM   2906  CD2 LEU A1079     -31.227  48.299  20.744  1.00 -0.06      A    C  
ATOM   2907  N   ARG A1080     -26.677  49.690  23.364  1.00 -0.26      A    N  
ATOM   2908  CA  ARG A1080     -25.992  50.571  24.307  1.00  0.13      A    C  
ATOM   2909  C   ARG A1080     -25.023  51.526  23.609  1.00  0.20      A    C  
ATOM   2910  O   ARG A1080     -24.304  52.284  24.262  1.00 -0.39      A    O  
ATOM   2911  CB  ARG A1080     -25.277  49.768  25.404  1.00 -0.01      A    C  
ATOM   2912  CG  ARG A1080     -24.142  48.880  24.919  1.00 -0.02      A    C  
ATOM   2913  CD  ARG A1080     -23.490  48.139  26.080  1.00  0.06      A    C  
ATOM   2914  NE  ARG A1080     -22.448  47.216  25.636  1.00 -0.27      A    N  
ATOM   2915  CZ  ARG A1080     -21.727  46.452  26.452  1.00  0.29      A    C  
ATOM   2916  NH1 ARG A1080     -21.932  46.497  27.762  1.00 -0.28      A    N1+
ATOM   2917  NH2 ARG A1080     -20.800  45.642  25.960  1.00 -0.28      A    N  
ATOM   2918  N   ASN A1081     -25.016  51.492  22.279  1.00 -0.26      A    N  
ATOM   2919  CA  ASN A1081     -24.166  52.381  21.496  1.00  0.15      A    C  
ATOM   2920  C   ASN A1081     -24.969  53.521  20.868  1.00  0.21      A    C  
ATOM   2921  O   ASN A1081     -25.911  53.283  20.115  1.00 -0.39      A    O  
ATOM   2922  CB  ASN A1081     -23.420  51.597  20.415  1.00  0.08      A    C  
ATOM   2923  CG  ASN A1081     -22.184  52.321  19.918  1.00  0.18      A    C  
ATOM   2924  ND2 ASN A1081     -21.040  52.024  20.524  1.00 -0.30      A    N  
ATOM   2925  OD1 ASN A1081     -22.255  53.138  18.999  1.00 -0.40      A    O  
ATOM   2926  N   ALA A1082     -24.586  54.756  21.179  1.00 -0.26      A    N  
ATOM   2927  CA  ALA A1082     -25.329  55.932  20.732  1.00  0.13      A    C  
ATOM   2928  C   ALA A1082     -25.078  56.271  19.265  1.00  0.20      A    C  
ATOM   2929  O   ALA A1082     -25.726  57.156  18.705  1.00 -0.39      A    O  
ATOM   2930  CB  ALA A1082     -25.010  57.129  21.616  1.00 -0.02      A    C  
ATOM   2931  N   LYS A1083     -24.132  55.572  18.649  1.00 -0.26      A    N  
ATOM   2932  CA  LYS A1083     -23.849  55.752  17.230  1.00  0.13      A    C  
ATOM   2933  C   LYS A1083     -24.550  54.669  16.414  1.00  0.20      A    C  
ATOM   2934  O   LYS A1083     -24.983  54.906  15.286  1.00 -0.39      A    O  
ATOM   2935  CB  LYS A1083     -22.341  55.721  16.979  1.00 -0.01      A    C  
ATOM   2936  CG  LYS A1083     -21.942  55.905  15.523  1.00 -0.04      A    C  
ATOM   2937  CD  LYS A1083     -22.302  57.292  15.013  1.00 -0.01      A    C  
ATOM   2938  CE  LYS A1083     -21.506  58.367  15.734  1.00 -0.04      A    C  
ATOM   2939  NZ  LYS A1083     -21.825  59.733  15.236  1.00  0.22      A    N1+
ATOM   2940  N   LEU A1084     -24.671  53.482  17.001  1.00 -0.26      A    N  
ATOM   2941  CA  LEU A1084     -25.262  52.334  16.316  1.00  0.13      A    C  
ATOM   2942  C   LEU A1084     -26.781  52.268  16.464  1.00  0.20      A    C  
ATOM   2943  O   LEU A1084     -27.497  52.085  15.479  1.00 -0.39      A    O  
ATOM   2944  CB  LEU A1084     -24.633  51.033  16.820  1.00 -0.01      A    C  
ATOM   2945  CG  LEU A1084     -23.142  50.849  16.537  1.00 -0.04      A    C  
ATOM   2946  CD1 LEU A1084     -22.615  49.593  17.216  1.00 -0.06      A    C  
ATOM   2947  CD2 LEU A1084     -22.883  50.803  15.039  1.00 -0.06      A    C  
ATOM   2948  N   LYS A1085     -27.260  52.409  17.697  1.00 -0.29      A    N  
ATOM   2949  CA  LYS A1085     -28.694  52.333  18.001  1.00  0.01      A    C  
ATOM   2950  C   LYS A1085     -29.616  53.193  17.118  1.00  0.18      A    C  
ATOM   2951  O   LYS A1085     -30.680  52.724  16.715  1.00 -0.40      A    O  
ATOM   2952  CB  LYS A1085     -28.956  52.614  19.486  1.00 -0.30      A    C  
ATOM   2953  N   PRO A1086     -29.230  54.451  16.826  1.00 -0.25      A    N  
ATOM   2954  CA  PRO A1086     -30.079  55.219  15.906  1.00  0.13      A    C  
ATOM   2955  C   PRO A1086     -30.157  54.618  14.501  1.00  0.20      A    C  
ATOM   2956  O   PRO A1086     -31.244  54.559  13.927  1.00 -0.39      A    O  
ATOM   2957  CB  PRO A1086     -29.398  56.595  15.861  1.00 -0.01      A    C  
ATOM   2958  CG  PRO A1086     -28.019  56.372  16.393  1.00 -0.03      A    C  
ATOM   2959  CD  PRO A1086     -28.168  55.293  17.406  1.00  0.04      A    C  
ATOM   2960  N   VAL A1087     -29.023  54.179  13.961  1.00 -0.26      A    N  
ATOM   2961  CA  VAL A1087     -28.985  53.589  12.625  1.00  0.13      A    C  
ATOM   2962  C   VAL A1087     -29.731  52.252  12.599  1.00  0.20      A    C  
ATOM   2963  O   VAL A1087     -30.256  51.836  11.564  1.00 -0.39      A    O  
ATOM   2964  CB  VAL A1087     -27.527  53.407  12.134  1.00 -0.01      A    C  
ATOM   2965  CG1 VAL A1087     -27.487  52.804  10.736  1.00 -0.06      A    C  
ATOM   2966  CG2 VAL A1087     -26.797  54.741  12.152  1.00 -0.06      A    C  
ATOM   2967  N   TYR A1088     -29.793  51.599  13.754  1.00 -0.26      A    N  
ATOM   2968  CA  TYR A1088     -30.461  50.308  13.888  1.00  0.14      A    C  
ATOM   2969  C   TYR A1088     -31.943  50.383  13.519  1.00  0.21      A    C  
ATOM   2970  O   TYR A1088     -32.420  49.620  12.677  1.00 -0.39      A    O  
ATOM   2971  CB  TYR A1088     -30.303  49.789  15.320  1.00  0.02      A    C  
ATOM   2972  CG  TYR A1088     -30.536  48.303  15.482  1.00 -0.05      A    C  
ATOM   2973  CD1 TYR A1088     -29.533  47.389  15.188  1.00 -0.07      A    C  
ATOM   2974  CD2 TYR A1088     -31.751  47.816  15.942  1.00 -0.07      A    C  
ATOM   2975  CE1 TYR A1088     -29.736  46.031  15.341  1.00 -0.04      A    C  
ATOM   2976  CE2 TYR A1088     -31.962  46.459  16.099  1.00 -0.04      A    C  
ATOM   2977  CZ  TYR A1088     -30.952  45.572  15.797  1.00  0.08      A    C  
ATOM   2978  OH  TYR A1088     -31.156  44.220  15.950  1.00 -0.34      A    O  
ATOM   2979  N   ASP A1089     -32.663  51.311  14.142  1.00 -0.26      A    N  
ATOM   2980  CA  ASP A1089     -34.111  51.416  13.964  1.00  0.14      A    C  
ATOM   2981  C   ASP A1089     -34.532  51.957  12.597  1.00  0.21      A    C  
ATOM   2982  O   ASP A1089     -35.711  51.907  12.244  1.00 -0.39      A    O  
ATOM   2983  CB  ASP A1089     -34.726  52.278  15.071  1.00  0.04      A    C  
ATOM   2984  CG  ASP A1089     -34.639  51.624  16.435  1.00  0.04      A    C  
ATOM   2985  OD1 ASP A1089     -34.490  50.384  16.492  1.00 -0.57      A    O  
ATOM   2986  OD2 ASP A1089     -34.727  52.346  17.450  1.00 -0.57      A    O1-
ATOM   2987  N   SER A1090     -33.575  52.470  11.834  1.00 -0.26      A    N  
ATOM   2988  CA  SER A1090     -33.873  53.049  10.528  1.00  0.15      A    C  
ATOM   2989  C   SER A1090     -33.861  51.993   9.428  1.00  0.21      A    C  
ATOM   2990  O   SER A1090     -34.102  52.302   8.260  1.00 -0.39      A    O  
ATOM   2991  CB  SER A1090     -32.861  54.146  10.191  1.00  0.08      A    C  
ATOM   2992  OG  SER A1090     -31.567  53.601  10.002  1.00 -0.39      A    O  
ATOM   2993  N   LEU A1091     -33.590  50.749   9.805  1.00 -0.26      A    N  
ATOM   2994  CA  LEU A1091     -33.352  49.693   8.827  1.00  0.13      A    C  
ATOM   2995  C   LEU A1091     -34.463  48.651   8.740  1.00  0.20      A    C  
ATOM   2996  O   LEU A1091     -35.141  48.358   9.726  1.00 -0.39      A    O  
ATOM   2997  CB  LEU A1091     -32.028  48.990   9.132  1.00 -0.01      A    C  
ATOM   2998  CG  LEU A1091     -30.755  49.823   8.995  1.00 -0.04      A    C  
ATOM   2999  CD1 LEU A1091     -29.555  49.050   9.515  1.00 -0.06      A    C  
ATOM   3000  CD2 LEU A1091     -30.546  50.228   7.546  1.00 -0.06      A    C  
ATOM   3001  N   ASP A1092     -34.635  48.096   7.545  1.00 -0.26      A    N  
ATOM   3002  CA  ASP A1092     -35.483  46.928   7.356  1.00  0.14      A    C  
ATOM   3003  C   ASP A1092     -34.748  45.712   7.911  1.00  0.21      A    C  
ATOM   3004  O   ASP A1092     -33.529  45.750   8.088  1.00 -0.39      A    O  
ATOM   3005  CB  ASP A1092     -35.820  46.740   5.875  1.00  0.04      A    C  
ATOM   3006  CG  ASP A1092     -34.600  46.839   4.982  1.00  0.04      A    C  
ATOM   3007  OD1 ASP A1092     -33.562  47.349   5.450  1.00 -0.57      A    O  
ATOM   3008  OD2 ASP A1092     -34.681  46.416   3.808  1.00 -0.57      A    O1-
ATOM   3009  N   ALA A1093     -35.492  44.643   8.181  1.00 -0.26      A    N  
ATOM   3010  CA  ALA A1093     -34.963  43.467   8.875  1.00  0.13      A    C  
ATOM   3011  C   ALA A1093     -33.712  42.863   8.236  1.00  0.20      A    C  
ATOM   3012  O   ALA A1093     -32.796  42.432   8.940  1.00 -0.39      A    O  
ATOM   3013  CB  ALA A1093     -36.047  42.407   9.019  1.00 -0.02      A    C  
ATOM   3014  N   VAL A1094     -33.678  42.834   6.909  1.00 -0.26      A    N  
ATOM   3015  CA  VAL A1094     -32.547  42.262   6.187  1.00  0.13      A    C  
ATOM   3016  C   VAL A1094     -31.264  43.048   6.448  1.00  0.20      A    C  
ATOM   3017  O   VAL A1094     -30.218  42.467   6.741  1.00 -0.39      A    O  
ATOM   3018  CB  VAL A1094     -32.827  42.194   4.673  1.00 -0.01      A    C  
ATOM   3019  CG1 VAL A1094     -31.626  41.637   3.934  1.00 -0.06      A    C  
ATOM   3020  CG2 VAL A1094     -34.055  41.341   4.404  1.00 -0.06      A    C  
ATOM   3021  N   ARG A1095     -31.351  44.371   6.352  1.00 -0.26      A    N  
ATOM   3022  CA  ARG A1095     -30.199  45.233   6.598  1.00  0.13      A    C  
ATOM   3023  C   ARG A1095     -29.829  45.280   8.079  1.00  0.20      A    C  
ATOM   3024  O   ARG A1095     -28.659  45.443   8.426  1.00 -0.39      A    O  
ATOM   3025  CB  ARG A1095     -30.455  46.642   6.067  1.00 -0.01      A    C  
ATOM   3026  CG  ARG A1095     -30.546  46.723   4.552  1.00 -0.02      A    C  
ATOM   3027  CD  ARG A1095     -30.733  48.159   4.102  1.00  0.06      A    C  
ATOM   3028  NE  ARG A1095     -30.712  48.300   2.647  1.00 -0.27      A    N  
ATOM   3029  CZ  ARG A1095     -31.798  48.388   1.887  1.00  0.29      A    C  
ATOM   3030  NH1 ARG A1095     -33.004  48.351   2.438  1.00 -0.28      A    N1+
ATOM   3031  NH2 ARG A1095     -31.679  48.516   0.572  1.00 -0.28      A    N  
ATOM   3032  N   ARG A1096     -30.829  45.145   8.946  1.00 -0.26      A    N  
ATOM   3033  CA  ARG A1096     -30.580  45.041  10.380  1.00  0.13      A    C  
ATOM   3034  C   ARG A1096     -29.748  43.798  10.675  1.00  0.20      A    C  
ATOM   3035  O   ARG A1096     -28.872  43.820  11.537  1.00 -0.39      A    O  
ATOM   3036  CB  ARG A1096     -31.894  45.011  11.168  1.00 -0.01      A    C  
ATOM   3037  CG  ARG A1096     -32.368  46.384  11.627  1.00 -0.02      A    C  
ATOM   3038  CD  ARG A1096     -33.835  46.382  12.047  1.00  0.06      A    C  
ATOM   3039  NE  ARG A1096     -34.044  45.940  13.424  1.00 -0.27      A    N  
ATOM   3040  CZ  ARG A1096     -34.890  46.522  14.271  1.00  0.29      A    C  
ATOM   3041  NH1 ARG A1096     -35.599  47.573  13.883  1.00 -0.28      A    N1+
ATOM   3042  NH2 ARG A1096     -35.027  46.057  15.506  1.00 -0.28      A    N  
ATOM   3043  N   ALA A1097     -30.020  42.722   9.943  1.00 -0.26      A    N  
ATOM   3044  CA  ALA A1097     -29.255  41.489  10.076  1.00  0.13      A    C  
ATOM   3045  C   ALA A1097     -27.804  41.701   9.655  1.00  0.20      A    C  
ATOM   3046  O   ALA A1097     -26.883  41.194  10.295  1.00 -0.39      A    O  
ATOM   3047  CB  ALA A1097     -29.891  40.379   9.257  1.00 -0.02      A    C  
ATOM   3048  N   ALA A1098     -27.611  42.458   8.578  1.00 -0.26      A    N  
ATOM   3049  CA  ALA A1098     -26.276  42.775   8.084  1.00  0.13      A    C  
ATOM   3050  C   ALA A1098     -25.469  43.537   9.130  1.00  0.20      A    C  
ATOM   3051  O   ALA A1098     -24.267  43.322   9.278  1.00 -0.39      A    O  
ATOM   3052  CB  ALA A1098     -26.366  43.580   6.799  1.00 -0.02      A    C  
ATOM   3053  N   LEU A1099     -26.142  44.426   9.853  1.00 -0.26      A    N  
ATOM   3054  CA  LEU A1099     -25.501  45.207  10.902  1.00  0.13      A    C  
ATOM   3055  C   LEU A1099     -25.050  44.310  12.052  1.00  0.20      A    C  
ATOM   3056  O   LEU A1099     -23.933  44.444  12.551  1.00 -0.39      A    O  
ATOM   3057  CB  LEU A1099     -26.451  46.288  11.415  1.00 -0.01      A    C  
ATOM   3058  CG  LEU A1099     -25.808  47.421  12.215  1.00 -0.04      A    C  
ATOM   3059  CD1 LEU A1099     -24.684  48.066  11.414  1.00 -0.06      A    C  
ATOM   3060  CD2 LEU A1099     -26.851  48.456  12.606  1.00 -0.06      A    C  
ATOM   3061  N   ILE A1100     -25.922  43.391  12.461  1.00 -0.26      A    N  
ATOM   3062  CA  ILE A1100     -25.602  42.437  13.521  1.00  0.13      A    C  
ATOM   3063  C   ILE A1100     -24.421  41.564  13.111  1.00  0.20      A    C  
ATOM   3064  O   ILE A1100     -23.599  41.178  13.943  1.00 -0.39      A    O  
ATOM   3065  CB  ILE A1100     -26.807  41.530  13.855  1.00 -0.00      A    C  
ATOM   3066  CG1 ILE A1100     -28.048  42.368  14.160  1.00 -0.05      A    C  
ATOM   3067  CG2 ILE A1100     -26.490  40.620  15.034  1.00 -0.06      A    C  
ATOM   3068  CD1 ILE A1100     -29.291  41.541  14.412  1.00 -0.06      A    C  
ATOM   3069  N   ASN A1101     -24.343  41.264  11.819  1.00 -0.26      A    N  
ATOM   3070  CA  ASN A1101     -23.260  40.454  11.276  1.00  0.15      A    C  
ATOM   3071  C   ASN A1101     -21.902  41.113  11.506  1.00  0.21      A    C  
ATOM   3072  O   ASN A1101     -20.930  40.448  11.866  1.00 -0.39      A    O  
ATOM   3073  CB  ASN A1101     -23.488  40.207   9.783  1.00  0.08      A    C  
ATOM   3074  CG  ASN A1101     -22.702  39.022   9.257  1.00  0.18      A    C  
ATOM   3075  ND2 ASN A1101     -23.366  38.178   8.474  1.00 -0.30      A    N  
ATOM   3076  OD1 ASN A1101     -21.519  38.862   9.553  1.00 -0.40      A    O  
ATOM   3077  N   MET A1102     -21.848  42.426  11.307  1.00 -0.26      A    N  
ATOM   3078  CA  MET A1102     -20.619  43.182  11.504  1.00  0.13      A    C  
ATOM   3079  C   MET A1102     -20.253  43.255  12.982  1.00  0.20      A    C  
ATOM   3080  O   MET A1102     -19.091  43.087  13.351  1.00 -0.39      A    O  
ATOM   3081  CB  MET A1102     -20.769  44.593  10.935  1.00 -0.00      A    C  
ATOM   3082  CG  MET A1102     -21.342  44.633   9.530  1.00 -0.00      A    C  
ATOM   3083  SD  MET A1102     -21.437  46.309   8.880  1.00 -0.16      A    S  
ATOM   3084  CE  MET A1102     -19.706  46.750   8.855  1.00 -0.02      A    C  
ATOM   3085 LPD1 MET A1102     -21.708  46.321   8.257  1.00  0.00      A   LP  
ATOM   3086 LPD2 MET A1102     -21.793  46.717   9.290  1.00  0.00      A   LP  
ATOM   3087  N   VAL A1103     -21.254  43.511  13.820  1.00 -0.26      A    N  
ATOM   3088  CA  VAL A1103     -21.056  43.577  15.264  1.00  0.13      A    C  
ATOM   3089  C   VAL A1103     -20.595  42.223  15.793  1.00  0.20      A    C  
ATOM   3090  O   VAL A1103     -19.768  42.146  16.702  1.00 -0.39      A    O  
ATOM   3091  CB  VAL A1103     -22.348  44.008  15.985  1.00 -0.01      A    C  
ATOM   3092  CG1 VAL A1103     -22.119  44.109  17.485  1.00 -0.06      A    C  
ATOM   3093  CG2 VAL A1103     -22.840  45.335  15.433  1.00 -0.06      A    C  
ATOM   3094  N   PHE A1104     -21.133  41.159  15.205  1.00 -0.26      A    N  
ATOM   3095  CA  PHE A1104     -20.741  39.796  15.544  1.00  0.14      A    C  
ATOM   3096  C   PHE A1104     -19.258  39.584  15.254  1.00  0.21      A    C  
ATOM   3097  O   PHE A1104     -18.537  38.993  16.056  1.00 -0.39      A    O  
ATOM   3098  CB  PHE A1104     -21.575  38.798  14.735  1.00  0.02      A    C  
ATOM   3099  CG  PHE A1104     -21.416  37.365  15.171  1.00 -0.04      A    C  
ATOM   3100  CD1 PHE A1104     -22.346  36.777  16.013  1.00 -0.06      A    C  
ATOM   3101  CD2 PHE A1104     -20.346  36.602  14.728  1.00 -0.06      A    C  
ATOM   3102  CE1 PHE A1104     -22.208  35.460  16.410  1.00 -0.07      A    C  
ATOM   3103  CE2 PHE A1104     -20.202  35.286  15.125  1.00 -0.07      A    C  
ATOM   3104  CZ  PHE A1104     -21.134  34.715  15.966  1.00 -0.07      A    C  
ATOM   3105  N   GLN A1105     -18.810  40.075  14.103  1.00 -0.26      A    N  
ATOM   3106  CA  GLN A1105     -17.456  39.810  13.632  1.00  0.13      A    C  
ATOM   3107  C   GLN A1105     -16.378  40.619  14.356  1.00  0.20      A    C  
ATOM   3108  O   GLN A1105     -15.468  40.049  14.957  1.00 -0.39      A    O  
ATOM   3109  CB  GLN A1105     -17.356  40.037  12.120  1.00  0.00      A    C  
ATOM   3110  CG  GLN A1105     -16.022  39.618  11.520  1.00  0.04      A    C  
ATOM   3111  CD  GLN A1105     -15.901  39.972  10.052  1.00  0.17      A    C  
ATOM   3112  NE2 GLN A1105     -14.689  39.871   9.518  1.00 -0.30      A    N  
ATOM   3113  OE1 GLN A1105     -16.882  40.337   9.405  1.00 -0.40      A    O  
ATOM   3114  N   MET A1106     -16.479  41.944  14.301  1.00 -0.26      A    N  
ATOM   3115  CA  MET A1106     -15.402  42.803  14.790  1.00  0.13      A    C  
ATOM   3116  C   MET A1106     -15.720  43.548  16.090  1.00  0.20      A    C  
ATOM   3117  O   MET A1106     -14.862  44.242  16.634  1.00 -0.39      A    O  
ATOM   3118  CB  MET A1106     -14.983  43.797  13.706  1.00 -0.00      A    C  
ATOM   3119  CG  MET A1106     -15.980  44.920  13.479  1.00 -0.00      A    C  
ATOM   3120  SD  MET A1106     -15.692  45.800  11.933  1.00 -0.16      A    S  
ATOM   3121  CE  MET A1106     -16.191  44.551  10.755  1.00 -0.02      A    C  
ATOM   3122 LPD1 MET A1106     -16.077  46.357  11.886  1.00  0.00      A   LP  
ATOM   3123 LPD2 MET A1106     -15.039  45.969  11.858  1.00  0.00      A   LP  
ATOM   3124  N   GLY A1107     -16.948  43.412  16.582  1.00 -0.27      A    N  
ATOM   3125  CA  GLY A1107     -17.322  44.020  17.848  1.00  0.12      A    C  
ATOM   3126  C   GLY A1107     -17.913  45.415  17.731  1.00  0.20      A    C  
ATOM   3127  O   GLY A1107     -17.730  46.097  16.725  1.00 -0.39      A    O  
ATOM   3128  N   GLU A1108     -18.610  45.841  18.781  1.00 -0.29      A    N  
ATOM   3129  CA  GLU A1108     -19.352  47.101  18.777  1.00  0.01      A    C  
ATOM   3130  C   GLU A1108     -18.475  48.346  18.627  1.00  0.17      A    C  
ATOM   3131  O   GLU A1108     -18.894  49.337  18.027  1.00 -0.40      A    O  
ATOM   3132  CB  GLU A1108     -20.200  47.218  20.048  1.00 -0.30      A    C  
ATOM   3133  N   THR A1109     -17.266  48.296  19.174  1.00 -0.26      A    N  
ATOM   3134  CA  THR A1109     -16.367  49.446  19.138  1.00  0.16      A    C  
ATOM   3135  C   THR A1109     -15.859  49.722  17.722  1.00  0.21      A    C  
ATOM   3136  O   THR A1109     -15.713  50.877  17.317  1.00 -0.39      A    O  
ATOM   3137  CB  THR A1109     -15.178  49.267  20.107  1.00  0.09      A    C  
ATOM   3138  CG2 THR A1109     -14.259  50.481  20.072  1.00 -0.03      A    C  
ATOM   3139  OG1 THR A1109     -15.670  49.092  21.442  1.00 -0.39      A    O  
ATOM   3140  N   GLY A1110     -15.603  48.657  16.969  1.00 -0.27      A    N  
ATOM   3141  CA  GLY A1110     -15.120  48.786  15.606  1.00  0.12      A    C  
ATOM   3142  C   GLY A1110     -16.179  49.298  14.647  1.00  0.20      A    C  
ATOM   3143  O   GLY A1110     -15.900  50.141  13.795  1.00 -0.39      A    O  
ATOM   3144  N   VAL A1111     -17.399  48.789  14.791  1.00 -0.26      A    N  
ATOM   3145  CA  VAL A1111     -18.508  49.179  13.925  1.00  0.13      A    C  
ATOM   3146  C   VAL A1111     -18.993  50.591  14.270  1.00  0.20      A    C  
ATOM   3147  O   VAL A1111     -19.767  51.198  13.528  1.00 -0.39      A    O  
ATOM   3148  CB  VAL A1111     -19.675  48.164  14.020  1.00 -0.01      A    C  
ATOM   3149  CG1 VAL A1111     -20.670  48.364  12.885  1.00 -0.06      A    C  
ATOM   3150  CG2 VAL A1111     -19.139  46.745  13.982  1.00 -0.06      A    C  
ATOM   3151  N   ALA A1112     -18.518  51.117  15.395  1.00 -0.26      A    N  
ATOM   3152  CA  ALA A1112     -18.878  52.463  15.826  1.00  0.13      A    C  
ATOM   3153  C   ALA A1112     -18.174  53.528  14.991  1.00  0.20      A    C  
ATOM   3154  O   ALA A1112     -18.725  54.601  14.745  1.00 -0.39      A    O  
ATOM   3155  CB  ALA A1112     -18.560  52.651  17.301  1.00 -0.02      A    C  
ATOM   3156  N   GLY A1113     -16.957  53.225  14.551  1.00 -0.27      A    N  
ATOM   3157  CA  GLY A1113     -16.159  54.173  13.792  1.00  0.12      A    C  
ATOM   3158  C   GLY A1113     -16.441  54.196  12.303  1.00  0.20      A    C  
ATOM   3159  O   GLY A1113     -15.581  54.585  11.510  1.00 -0.39      A    O  
ATOM   3160  N   PHE A1114     -17.645  53.783  11.922  1.00 -0.26      A    N  
ATOM   3161  CA  PHE A1114     -18.062  53.796  10.522  1.00  0.14      A    C  
ATOM   3162  C   PHE A1114     -19.010  54.955  10.254  1.00  0.21      A    C  
ATOM   3163  O   PHE A1114     -19.994  54.785   9.537  1.00 -0.39      A    O  
ATOM   3164  CB  PHE A1114     -18.755  52.486  10.157  1.00  0.02      A    C  
ATOM   3165  CG  PHE A1114     -17.833  51.307  10.087  1.00 -0.04      A    C  
ATOM   3166  CD1 PHE A1114     -18.310  50.028  10.314  1.00 -0.06      A    C  
ATOM   3167  CD2 PHE A1114     -16.492  51.474   9.783  1.00 -0.06      A    C  
ATOM   3168  CE1 PHE A1114     -17.467  48.939  10.251  1.00 -0.07      A    C  
ATOM   3169  CE2 PHE A1114     -15.643  50.385   9.716  1.00 -0.07      A    C  
ATOM   3170  CZ  PHE A1114     -16.133  49.116   9.949  1.00 -0.07      A    C  
ATOM   3171  N   THR A1115     -18.690  56.119  10.806  1.00 -0.26      A    N  
ATOM   3172  CA  THR A1115     -19.579  57.283  10.797  1.00  0.16      A    C  
ATOM   3173  C   THR A1115     -20.257  57.564   9.459  1.00  0.21      A    C  
ATOM   3174  O   THR A1115     -21.478  57.704   9.395  1.00 -0.39      A    O  
ATOM   3175  CB  THR A1115     -18.829  58.560  11.217  1.00  0.09      A    C  
ATOM   3176  CG2 THR A1115     -19.788  59.728  11.306  1.00 -0.03      A    C  
ATOM   3177  OG1 THR A1115     -18.203  58.359  12.490  1.00 -0.39      A    O  
ATOM   3178  N   ASN A1116     -19.466  57.645   8.396  1.00 -0.26      A    N  
ATOM   3179  CA  ASN A1116     -19.992  58.000   7.081  1.00  0.15      A    C  
ATOM   3180  C   ASN A1116     -20.847  56.899   6.458  1.00  0.21      A    C  
ATOM   3181  O   ASN A1116     -21.883  57.175   5.854  1.00 -0.39      A    O  
ATOM   3182  CB  ASN A1116     -18.856  58.403   6.142  1.00  0.08      A    C  
ATOM   3183  CG  ASN A1116     -18.028  59.544   6.696  1.00  0.18      A    C  
ATOM   3184  ND2 ASN A1116     -16.821  59.233   7.158  1.00 -0.30      A    N  
ATOM   3185  OD1 ASN A1116     -18.471  60.692   6.714  1.00 -0.40      A    O  
ATOM   3186  N   SER A1117     -20.409  55.653   6.605  1.00 -0.26      A    N  
ATOM   3187  CA  SER A1117     -21.194  54.516   6.138  1.00  0.15      A    C  
ATOM   3188  C   SER A1117     -22.497  54.428   6.925  1.00  0.21      A    C  
ATOM   3189  O   SER A1117     -23.558  54.164   6.360  1.00 -0.39      A    O  
ATOM   3190  CB  SER A1117     -20.401  53.217   6.273  1.00  0.08      A    C  
ATOM   3191  OG  SER A1117     -19.242  53.238   5.458  1.00 -0.39      A    O  
ATOM   3192  N   LEU A1118     -22.406  54.658   8.232  1.00 -0.26      A    N  
ATOM   3193  CA  LEU A1118     -23.580  54.665   9.097  1.00  0.13      A    C  
ATOM   3194  C   LEU A1118     -24.519  55.813   8.739  1.00  0.20      A    C  
ATOM   3195  O   LEU A1118     -25.740  55.655   8.757  1.00 -0.39      A    O  
ATOM   3196  CB  LEU A1118     -23.164  54.763  10.567  1.00 -0.01      A    C  
ATOM   3197  CG  LEU A1118     -22.389  53.575  11.141  1.00 -0.04      A    C  
ATOM   3198  CD1 LEU A1118     -21.868  53.897  12.533  1.00 -0.06      A    C  
ATOM   3199  CD2 LEU A1118     -23.245  52.315  11.160  1.00 -0.06      A    C  
ATOM   3200  N   ARG A1119     -23.937  56.967   8.421  1.00 -0.26      A    N  
ATOM   3201  CA  ARG A1119     -24.701  58.129   7.973  1.00  0.13      A    C  
ATOM   3202  C   ARG A1119     -25.512  57.797   6.729  1.00  0.20      A    C  
ATOM   3203  O   ARG A1119     -26.728  57.987   6.693  1.00 -0.39      A    O  
ATOM   3204  CB  ARG A1119     -23.764  59.287   7.641  1.00 -0.01      A    C  
ATOM   3205  CG  ARG A1119     -23.569  60.309   8.742  1.00 -0.02      A    C  
ATOM   3206  CD  ARG A1119     -23.435  61.689   8.127  1.00  0.06      A    C  
ATOM   3207  NE  ARG A1119     -22.644  62.605   8.940  1.00 -0.27      A    N  
ATOM   3208  CZ  ARG A1119     -21.361  62.873   8.722  1.00  0.29      A    C  
ATOM   3209  NH1 ARG A1119     -20.722  62.289   7.717  1.00 -0.28      A    N1+
ATOM   3210  NH2 ARG A1119     -20.716  63.727   9.504  1.00 -0.28      A    N  
ATOM   3211  N   MET A1120     -24.814  57.312   5.707  1.00 -0.26      A    N  
ATOM   3212  CA  MET A1120     -25.429  56.956   4.436  1.00  0.13      A    C  
ATOM   3213  C   MET A1120     -26.513  55.897   4.612  1.00  0.20      A    C  
ATOM   3214  O   MET A1120     -27.544  55.936   3.941  1.00 -0.39      A    O  
ATOM   3215  CB  MET A1120     -24.362  56.469   3.455  1.00 -0.00      A    C  
ATOM   3216  CG  MET A1120     -23.394  57.555   3.005  1.00 -0.00      A    C  
ATOM   3217  SD  MET A1120     -21.840  56.892   2.375  1.00 -0.16      A    S  
ATOM   3218  CE  MET A1120     -21.070  58.376   1.732  1.00 -0.02      A    C  
ATOM   3219 LPD1 MET A1120     -21.469  56.613   2.870  1.00  0.00      A   LP  
ATOM   3220 LPD2 MET A1120     -21.945  56.433   1.885  1.00  0.00      A   LP  
ATOM   3221  N   LEU A1121     -26.275  54.957   5.522  1.00 -0.26      A    N  
ATOM   3222  CA  LEU A1121     -27.254  53.919   5.826  1.00  0.13      A    C  
ATOM   3223  C   LEU A1121     -28.522  54.506   6.434  1.00  0.20      A    C  
ATOM   3224  O   LEU A1121     -29.630  54.189   6.003  1.00 -0.39      A    O  
ATOM   3225  CB  LEU A1121     -26.660  52.874   6.772  1.00 -0.01      A    C  
ATOM   3226  CG  LEU A1121     -25.695  51.849   6.169  1.00 -0.04      A    C  
ATOM   3227  CD1 LEU A1121     -25.200  50.884   7.235  1.00 -0.06      A    C  
ATOM   3228  CD2 LEU A1121     -26.350  51.095   5.021  1.00 -0.06      A    C  
ATOM   3229  N   GLN A1122     -28.352  55.366   7.437  1.00 -0.26      A    N  
ATOM   3230  CA  GLN A1122     -29.482  55.957   8.148  1.00  0.13      A    C  
ATOM   3231  C   GLN A1122     -30.352  56.811   7.229  1.00  0.20      A    C  
ATOM   3232  O   GLN A1122     -31.576  56.843   7.369  1.00 -0.39      A    O  
ATOM   3233  CB  GLN A1122     -28.991  56.789   9.335  1.00  0.00      A    C  
ATOM   3234  CG  GLN A1122     -30.105  57.296  10.234  1.00  0.04      A    C  
ATOM   3235  CD  GLN A1122     -29.582  57.998  11.469  1.00  0.17      A    C  
ATOM   3236  NE2 GLN A1122     -28.266  58.166  11.542  1.00 -0.30      A    N  
ATOM   3237  OE1 GLN A1122     -30.350  58.386  12.350  1.00 -0.40      A    O  
ATOM   3238  N   GLN A1123     -29.714  57.496   6.284  1.00 -0.26      A    N  
ATOM   3239  CA  GLN A1123     -30.430  58.323   5.319  1.00  0.13      A    C  
ATOM   3240  C   GLN A1123     -30.923  57.494   4.142  1.00  0.20      A    C  
ATOM   3241  O   GLN A1123     -31.592  58.013   3.246  1.00 -0.39      A    O  
ATOM   3242  CB  GLN A1123     -29.527  59.442   4.800  1.00  0.00      A    C  
ATOM   3243  CG  GLN A1123     -28.926  60.317   5.881  1.00  0.04      A    C  
ATOM   3244  CD  GLN A1123     -27.926  61.309   5.323  1.00  0.17      A    C  
ATOM   3245  NE2 GLN A1123     -27.211  61.991   6.210  1.00 -0.30      A    N  
ATOM   3246  OE1 GLN A1123     -27.795  61.457   4.109  1.00 -0.40      A    O  
ATOM   3247  N   LYS A1124     -30.574  56.208   4.155  1.00 -0.26      A    N  
ATOM   3248  CA  LYS A1124     -30.923  55.264   3.091  1.00  0.13      A    C  
ATOM   3249  C   LYS A1124     -30.211  55.548   1.766  1.00  0.20      A    C  
ATOM   3250  O   LYS A1124     -30.805  55.426   0.695  1.00 -0.39      A    O  
ATOM   3251  CB  LYS A1124     -32.439  55.187   2.881  1.00 -0.01      A    C  
ATOM   3252  CG  LYS A1124     -33.226  54.810   4.125  1.00 -0.04      A    C  
ATOM   3253  CD  LYS A1124     -34.721  54.851   3.855  1.00 -0.01      A    C  
ATOM   3254  CE  LYS A1124     -35.521  54.536   5.105  1.00 -0.04      A    C  
ATOM   3255  NZ  LYS A1124     -36.981  54.697   4.873  1.00  0.22      A    N1+
ATOM   3256  N   ARG A1125     -28.938  55.920   1.847  1.00 -0.26      A    N  
ATOM   3257  CA  ARG A1125     -28.096  56.047   0.663  1.00  0.13      A    C  
ATOM   3258  C   ARG A1125     -27.324  54.746   0.464  1.00  0.20      A    C  
ATOM   3259  O   ARG A1125     -26.223  54.579   0.988  1.00 -0.39      A    O  
ATOM   3260  CB  ARG A1125     -27.140  57.229   0.807  1.00 -0.01      A    C  
ATOM   3261  CG  ARG A1125     -27.753  58.572   0.429  1.00 -0.02      A    C  
ATOM   3262  CD  ARG A1125     -27.302  59.680   1.370  1.00  0.06      A    C  
ATOM   3263  NE  ARG A1125     -25.848  59.776   1.466  1.00 -0.27      A    N  
ATOM   3264  CZ  ARG A1125     -25.100  60.585   0.724  1.00  0.29      A    C  
ATOM   3265  NH1 ARG A1125     -25.666  61.375  -0.179  1.00 -0.28      A    N1+
ATOM   3266  NH2 ARG A1125     -23.783  60.604   0.885  1.00 -0.28      A    N  
ATOM   3267  N   TRP A1126     -27.911  53.832  -0.302  1.00 -0.26      A    N  
ATOM   3268  CA  TRP A1126     -27.431  52.455  -0.367  1.00  0.14      A    C  
ATOM   3269  C   TRP A1126     -26.163  52.248  -1.194  1.00  0.21      A    C  
ATOM   3270  O   TRP A1126     -25.179  51.700  -0.695  1.00 -0.39      A    O  
ATOM   3271  CB  TRP A1126     -28.543  51.524  -0.857  1.00  0.00      A    C  
ATOM   3272  CG  TRP A1126     -29.828  51.663  -0.091  1.00 -0.04      A    C  
ATOM   3273  CD1 TRP A1126     -31.071  51.877  -0.612  1.00  0.02      A    C  
ATOM   3274  CD2 TRP A1126     -29.996  51.609   1.334  1.00 -0.02      A    C  
ATOM   3275  CE2 TRP A1126     -31.367  51.790   1.599  1.00  0.06      A    C  
ATOM   3276  CE3 TRP A1126     -29.120  51.420   2.409  1.00 -0.07      A    C  
ATOM   3277  NE1 TRP A1126     -32.001  51.951   0.395  1.00 -0.29      A    N  
ATOM   3278  CZ2 TRP A1126     -31.884  51.788   2.893  1.00 -0.04      A    C  
ATOM   3279  CZ3 TRP A1126     -29.636  51.422   3.692  1.00 -0.08      A    C  
ATOM   3280  CH2 TRP A1126     -31.003  51.606   3.923  1.00 -0.08      A    C  
ATOM   3281  N   ASP A1127     -26.192  52.666  -2.456  1.00 -0.26      A    N  
ATOM   3282  CA  ASP A1127     -25.029  52.517  -3.324  1.00  0.14      A    C  
ATOM   3283  C   ASP A1127     -23.849  53.320  -2.787  1.00  0.21      A    C  
ATOM   3284  O   ASP A1127     -22.701  52.891  -2.887  1.00 -0.39      A    O  
ATOM   3285  CB  ASP A1127     -25.356  52.936  -4.759  1.00  0.04      A    C  
ATOM   3286  CG  ASP A1127     -26.309  51.974  -5.443  1.00  0.04      A    C  
ATOM   3287  OD1 ASP A1127     -26.479  50.843  -4.938  1.00 -0.57      A    O  
ATOM   3288  OD2 ASP A1127     -26.879  52.344  -6.491  1.00 -0.57      A    O1-
ATOM   3289  N   GLU A1128     -24.146  54.480  -2.210  1.00 -0.26      A    N  
ATOM   3290  CA  GLU A1128     -23.129  55.307  -1.576  1.00  0.13      A    C  
ATOM   3291  C   GLU A1128     -22.470  54.562  -0.421  1.00  0.20      A    C  
ATOM   3292  O   GLU A1128     -21.244  54.477  -0.342  1.00 -0.39      A    O  
ATOM   3293  CB  GLU A1128     -23.742  56.612  -1.065  1.00 -0.00      A    C  
ATOM   3294  CG  GLU A1128     -24.248  57.536  -2.157  1.00  0.00      A    C  
ATOM   3295  CD  GLU A1128     -23.627  58.918  -2.075  1.00  0.04      A    C  
ATOM   3296  OE1 GLU A1128     -22.704  59.106  -1.255  1.00 -0.57      A    O  
ATOM   3297  OE2 GLU A1128     -24.061  59.814  -2.828  1.00 -0.57      A    O1-
ATOM   3298  N   ALA A1129     -23.296  54.020   0.470  1.00 -0.26      A    N  
ATOM   3299  CA  ALA A1129     -22.806  53.297   1.639  1.00  0.13      A    C  
ATOM   3300  C   ALA A1129     -22.042  52.037   1.246  1.00  0.20      A    C  
ATOM   3301  O   ALA A1129     -21.028  51.699   1.858  1.00 -0.39      A    O  
ATOM   3302  CB  ALA A1129     -23.958  52.948   2.568  1.00 -0.02      A    C  
ATOM   3303  N   ALA A1130     -22.540  51.348   0.223  1.00 -0.26      A    N  
ATOM   3304  CA  ALA A1130     -21.906  50.130  -0.267  1.00  0.13      A    C  
ATOM   3305  C   ALA A1130     -20.504  50.418  -0.791  1.00  0.20      A    C  
ATOM   3306  O   ALA A1130     -19.557  49.691  -0.488  1.00 -0.39      A    O  
ATOM   3307  CB  ALA A1130     -22.758  49.489  -1.350  1.00 -0.02      A    C  
ATOM   3308  N   VAL A1131     -20.379  51.485  -1.574  1.00 -0.26      A    N  
ATOM   3309  CA  VAL A1131     -19.086  51.901  -2.106  1.00  0.13      A    C  
ATOM   3310  C   VAL A1131     -18.121  52.266  -0.982  1.00  0.20      A    C  
ATOM   3311  O   VAL A1131     -16.961  51.854  -0.990  1.00 -0.39      A    O  
ATOM   3312  CB  VAL A1131     -19.232  53.094  -3.075  1.00 -0.01      A    C  
ATOM   3313  CG1 VAL A1131     -17.880  53.737  -3.352  1.00 -0.06      A    C  
ATOM   3314  CG2 VAL A1131     -19.890  52.649  -4.371  1.00 -0.06      A    C  
ATOM   3315  N   ASN A1132     -18.609  53.030  -0.010  1.00 -0.26      A    N  
ATOM   3316  CA  ASN A1132     -17.771  53.466   1.099  1.00  0.15      A    C  
ATOM   3317  C   ASN A1132     -17.328  52.306   1.982  1.00  0.21      A    C  
ATOM   3318  O   ASN A1132     -16.202  52.289   2.478  1.00 -0.39      A    O  
ATOM   3319  CB  ASN A1132     -18.489  54.523   1.940  1.00  0.08      A    C  
ATOM   3320  CG  ASN A1132     -17.550  55.246   2.881  1.00  0.18      A    C  
ATOM   3321  ND2 ASN A1132     -17.616  54.910   4.163  1.00 -0.30      A    N  
ATOM   3322  OD1 ASN A1132     -16.769  56.096   2.456  1.00 -0.40      A    O  
ATOM   3323  N   LEU A1133     -18.219  51.337   2.171  1.00 -0.26      A    N  
ATOM   3324  CA  LEU A1133     -17.912  50.160   2.976  1.00  0.13      A    C  
ATOM   3325  C   LEU A1133     -16.857  49.280   2.311  1.00  0.20      A    C  
ATOM   3326  O   LEU A1133     -16.047  48.648   2.991  1.00 -0.39      A    O  
ATOM   3327  CB  LEU A1133     -19.179  49.350   3.259  1.00 -0.01      A    C  
ATOM   3328  CG  LEU A1133     -20.034  49.832   4.433  1.00 -0.04      A    C  
ATOM   3329  CD1 LEU A1133     -21.321  49.027   4.538  1.00 -0.06      A    C  
ATOM   3330  CD2 LEU A1133     -19.243  49.752   5.728  1.00 -0.06      A    C  
ATOM   3331  N   ALA A1134     -16.865  49.253   0.983  1.00 -0.26      A    N  
ATOM   3332  CA  ALA A1134     -15.925  48.437   0.223  1.00  0.13      A    C  
ATOM   3333  C   ALA A1134     -14.500  48.983   0.281  1.00  0.20      A    C  
ATOM   3334  O   ALA A1134     -13.555  48.314  -0.135  1.00 -0.39      A    O  
ATOM   3335  CB  ALA A1134     -16.385  48.311  -1.222  1.00 -0.02      A    C  
ATOM   3336  N   LYS A1135     -14.348  50.198   0.798  1.00 -0.26      A    N  
ATOM   3337  CA  LYS A1135     -13.040  50.841   0.870  1.00  0.13      A    C  
ATOM   3338  C   LYS A1135     -12.438  50.752   2.269  1.00  0.20      A    C  
ATOM   3339  O   LYS A1135     -11.447  51.416   2.571  1.00 -0.39      A    O  
ATOM   3340  CB  LYS A1135     -13.142  52.303   0.436  1.00 -0.01      A    C  
ATOM   3341  CG  LYS A1135     -13.690  52.498  -0.971  1.00 -0.04      A    C  
ATOM   3342  CD  LYS A1135     -13.765  53.973  -1.319  1.00 -0.01      A    C  
ATOM   3343  CE  LYS A1135     -14.331  54.218  -2.704  1.00 -0.04      A    C  
ATOM   3344  NZ  LYS A1135     -14.425  55.678  -2.992  1.00  0.22      A    N1+
ATOM   3345  N   SER A1136     -13.041  49.925   3.118  1.00 -0.26      A    N  
ATOM   3346  CA  SER A1136     -12.587  49.775   4.497  1.00  0.15      A    C  
ATOM   3347  C   SER A1136     -11.517  48.694   4.634  1.00  0.20      A    C  
ATOM   3348  O   SER A1136     -11.367  47.840   3.759  1.00 -0.39      A    O  
ATOM   3349  CB  SER A1136     -13.770  49.456   5.413  1.00  0.08      A    C  
ATOM   3350  OG  SER A1136     -14.472  48.311   4.956  1.00 -0.39      A    O  
ATOM   3351  N   ARG A1137     -10.778  48.738   5.738  1.00 -0.29      A    N  
ATOM   3352  CA  ARG A1137      -9.786  47.712   6.040  1.00  0.01      A    C  
ATOM   3353  C   ARG A1137     -10.484  46.394   6.359  1.00  0.17      A    C  
ATOM   3354  O   ARG A1137      -9.892  45.322   6.246  1.00 -0.40      A    O  
ATOM   3355  CB  ARG A1137      -8.901  48.142   7.210  1.00 -0.30      A    C  
ATOM   3356  N   TRP A1138     -11.746  46.492   6.767  1.00 -0.26      A    N  
ATOM   3357  CA  TRP A1138     -12.595  45.327   6.975  1.00  0.14      A    C  
ATOM   3358  C   TRP A1138     -12.698  44.521   5.688  1.00  0.21      A    C  
ATOM   3359  O   TRP A1138     -12.528  43.301   5.687  1.00 -0.39      A    O  
ATOM   3360  CB  TRP A1138     -13.990  45.774   7.410  1.00  0.00      A    C  
ATOM   3361  CG  TRP A1138     -15.015  44.680   7.390  1.00 -0.04      A    C  
ATOM   3362  CD1 TRP A1138     -14.866  43.405   7.853  1.00  0.02      A    C  
ATOM   3363  CD2 TRP A1138     -16.346  44.765   6.865  1.00 -0.02      A    C  
ATOM   3364  CE2 TRP A1138     -16.947  43.504   7.054  1.00  0.06      A    C  
ATOM   3365  CE3 TRP A1138     -17.086  45.784   6.259  1.00 -0.07      A    C  
ATOM   3366  NE1 TRP A1138     -16.026  42.695   7.659  1.00 -0.29      A    N  
ATOM   3367  CZ2 TRP A1138     -18.257  43.240   6.656  1.00 -0.04      A    C  
ATOM   3368  CZ3 TRP A1138     -18.385  45.516   5.864  1.00 -0.08      A    C  
ATOM   3369  CH2 TRP A1138     -18.957  44.254   6.065  1.00 -0.08      A    C  
ATOM   3370  N   TYR A1139     -12.980  45.220   4.593  1.00 -0.26      A    N  
ATOM   3371  CA  TYR A1139     -13.078  44.602   3.278  1.00  0.14      A    C  
ATOM   3372  C   TYR A1139     -11.730  44.021   2.868  1.00  0.21      A    C  
ATOM   3373  O   TYR A1139     -11.659  42.928   2.312  1.00 -0.39      A    O  
ATOM   3374  CB  TYR A1139     -13.542  45.635   2.248  1.00  0.02      A    C  
ATOM   3375  CG  TYR A1139     -13.850  45.068   0.879  1.00 -0.05      A    C  
ATOM   3376  CD1 TYR A1139     -15.148  44.722   0.525  1.00 -0.07      A    C  
ATOM   3377  CD2 TYR A1139     -12.845  44.889  -0.065  1.00 -0.07      A    C  
ATOM   3378  CE1 TYR A1139     -15.436  44.208  -0.726  1.00 -0.04      A    C  
ATOM   3379  CE2 TYR A1139     -13.123  44.375  -1.316  1.00 -0.04      A    C  
ATOM   3380  CZ  TYR A1139     -14.419  44.036  -1.642  1.00  0.08      A    C  
ATOM   3381  OH  TYR A1139     -14.698  43.526  -2.889  1.00 -0.34      A    O  
ATOM   3382  N   ASN A1140     -10.661  44.761   3.146  1.00 -0.26      A    N  
ATOM   3383  CA  ASN A1140      -9.316  44.316   2.805  1.00  0.15      A    C  
ATOM   3384  C   ASN A1140      -8.939  43.032   3.540  1.00  0.21      A    C  
ATOM   3385  O   ASN A1140      -8.192  42.205   3.019  1.00 -0.39      A    O  
ATOM   3386  CB  ASN A1140      -8.295  45.416   3.104  1.00  0.08      A    C  
ATOM   3387  CG  ASN A1140      -6.924  45.112   2.532  1.00  0.18      A    C  
ATOM   3388  ND2 ASN A1140      -5.883  45.590   3.203  1.00 -0.30      A    N  
ATOM   3389  OD1 ASN A1140      -6.801  44.451   1.500  1.00 -0.40      A    O  
ATOM   3390  N   GLN A1141      -9.467  42.869   4.749  1.00 -0.26      A    N  
ATOM   3391  CA  GLN A1141      -9.188  41.683   5.553  1.00  0.13      A    C  
ATOM   3392  C   GLN A1141     -10.015  40.478   5.114  1.00  0.20      A    C  
ATOM   3393  O   GLN A1141      -9.464  39.458   4.701  1.00 -0.39      A    O  
ATOM   3394  CB  GLN A1141      -9.417  41.967   7.041  1.00  0.00      A    C  
ATOM   3395  CG  GLN A1141      -8.423  42.943   7.650  1.00  0.04      A    C  
ATOM   3396  CD  GLN A1141      -6.986  42.479   7.513  1.00  0.17      A    C  
ATOM   3397  NE2 GLN A1141      -6.755  41.189   7.733  1.00 -0.30      A    N  
ATOM   3398  OE1 GLN A1141      -6.092  43.272   7.219  1.00 -0.40      A    O  
ATOM   3399  N   THR A1142     -11.335  40.599   5.210  1.00 -0.26      A    N  
ATOM   3400  CA  THR A1142     -12.235  39.510   4.839  1.00  0.16      A    C  
ATOM   3401  C   THR A1142     -13.175  39.935   3.713  1.00  0.21      A    C  
ATOM   3402  O   THR A1142     -14.348  40.217   3.957  1.00 -0.39      A    O  
ATOM   3403  CB  THR A1142     -13.082  39.048   6.041  1.00  0.09      A    C  
ATOM   3404  CG2 THR A1142     -12.206  38.848   7.269  1.00 -0.03      A    C  
ATOM   3405  OG1 THR A1142     -14.089  40.027   6.327  1.00 -0.39      A    O  
ATOM   3406  N   PRO A1143     -12.662  39.965   2.473  1.00 -0.25      A    N  
ATOM   3407  CA  PRO A1143     -13.383  40.511   1.314  1.00  0.13      A    C  
ATOM   3408  C   PRO A1143     -14.651  39.752   0.928  1.00  0.20      A    C  
ATOM   3409  O   PRO A1143     -15.660  40.391   0.635  1.00 -0.39      A    O  
ATOM   3410  CB  PRO A1143     -12.347  40.428   0.186  1.00 -0.01      A    C  
ATOM   3411  CG  PRO A1143     -11.411  39.356   0.608  1.00 -0.03      A    C  
ATOM   3412  CD  PRO A1143     -11.332  39.454   2.099  1.00  0.04      A    C  
ATOM   3413  N   ASN A1144     -14.603  38.423   0.921  1.00 -0.26      A    N  
ATOM   3414  CA  ASN A1144     -15.756  37.628   0.504  1.00  0.15      A    C  
ATOM   3415  C   ASN A1144     -16.962  37.787   1.422  1.00  0.21      A    C  
ATOM   3416  O   ASN A1144     -18.086  37.976   0.954  1.00 -0.39      A    O  
ATOM   3417  CB  ASN A1144     -15.381  36.152   0.371  1.00  0.08      A    C  
ATOM   3418  CG  ASN A1144     -14.599  35.863  -0.894  1.00  0.18      A    C  
ATOM   3419  ND2 ASN A1144     -15.218  36.117  -2.043  1.00 -0.30      A    N  
ATOM   3420  OD1 ASN A1144     -13.452  35.420  -0.842  1.00 -0.40      A    O  
ATOM   3421  N   ARG A1145     -16.724  37.706   2.727  1.00 -0.26      A    N  
ATOM   3422  CA  ARG A1145     -17.785  37.900   3.705  1.00  0.13      A    C  
ATOM   3423  C   ARG A1145     -18.311  39.327   3.649  1.00  0.20      A    C  
ATOM   3424  O   ARG A1145     -19.522  39.548   3.607  1.00 -0.39      A    O  
ATOM   3425  CB  ARG A1145     -17.290  37.581   5.115  1.00 -0.01      A    C  
ATOM   3426  CG  ARG A1145     -18.283  37.939   6.204  1.00 -0.02      A    C  
ATOM   3427  CD  ARG A1145     -17.922  37.265   7.511  1.00  0.06      A    C  
ATOM   3428  NE  ARG A1145     -18.813  37.663   8.595  1.00 -0.27      A    N  
ATOM   3429  CZ  ARG A1145     -18.723  37.200   9.837  1.00  0.29      A    C  
ATOM   3430  NH1 ARG A1145     -17.783  36.319  10.150  1.00 -0.28      A    N1+
ATOM   3431  NH2 ARG A1145     -19.573  37.616  10.766  1.00 -0.28      A    N  
ATOM   3432  N   ALA A1146     -17.391  40.287   3.642  1.00 -0.26      A    N  
ATOM   3433  CA  ALA A1146     -17.748  41.699   3.558  1.00  0.13      A    C  
ATOM   3434  C   ALA A1146     -18.576  41.980   2.312  1.00  0.20      A    C  
ATOM   3435  O   ALA A1146     -19.513  42.774   2.346  1.00 -0.39      A    O  
ATOM   3436  CB  ALA A1146     -16.498  42.567   3.572  1.00 -0.02      A    C  
ATOM   3437  N   LYS A1147     -18.231  41.309   1.218  1.00 -0.26      A    N  
ATOM   3438  CA  LYS A1147     -18.946  41.468  -0.041  1.00  0.13      A    C  
ATOM   3439  C   LYS A1147     -20.400  41.032   0.108  1.00  0.20      A    C  
ATOM   3440  O   LYS A1147     -21.308  41.683  -0.410  1.00 -0.39      A    O  
ATOM   3441  CB  LYS A1147     -18.261  40.658  -1.141  1.00 -0.01      A    C  
ATOM   3442  CG  LYS A1147     -18.636  41.068  -2.552  1.00 -0.04      A    C  
ATOM   3443  CD  LYS A1147     -17.698  40.432  -3.566  1.00 -0.01      A    C  
ATOM   3444  CE  LYS A1147     -16.242  40.718  -3.219  1.00 -0.04      A    C  
ATOM   3445  NZ  LYS A1147     -15.301  40.209  -4.257  1.00  0.22      A    N1+
ATOM   3446  N   ARG A1148     -20.612  39.933   0.827  1.00 -0.26      A    N  
ATOM   3447  CA  ARG A1148     -21.956  39.418   1.066  1.00  0.13      A    C  
ATOM   3448  C   ARG A1148     -22.767  40.363   1.947  1.00  0.20      A    C  
ATOM   3449  O   ARG A1148     -23.939  40.625   1.677  1.00 -0.39      A    O  
ATOM   3450  CB  ARG A1148     -21.899  38.023   1.697  1.00 -0.01      A    C  
ATOM   3451  CG  ARG A1148     -21.317  36.949   0.787  1.00 -0.02      A    C  
ATOM   3452  CD  ARG A1148     -21.557  35.548   1.337  1.00  0.06      A    C  
ATOM   3453  NE  ARG A1148     -20.803  35.296   2.562  1.00 -0.27      A    N  
ATOM   3454  CZ  ARG A1148     -19.567  34.810   2.592  1.00  0.29      A    C  
ATOM   3455  NH1 ARG A1148     -18.936  34.524   1.460  1.00 -0.28      A    N1+
ATOM   3456  NH2 ARG A1148     -18.958  34.613   3.754  1.00 -0.28      A    N  
ATOM   3457  N   VAL A1149     -22.136  40.875   3.000  1.00 -0.26      A    N  
ATOM   3458  CA  VAL A1149     -22.800  41.784   3.926  1.00  0.13      A    C  
ATOM   3459  C   VAL A1149     -23.114  43.120   3.258  1.00  0.20      A    C  
ATOM   3460  O   VAL A1149     -24.194  43.682   3.444  1.00 -0.39      A    O  
ATOM   3461  CB  VAL A1149     -21.946  42.029   5.187  1.00 -0.01      A    C  
ATOM   3462  CG1 VAL A1149     -22.706  42.890   6.187  1.00 -0.06      A    C  
ATOM   3463  CG2 VAL A1149     -21.545  40.707   5.822  1.00 -0.06      A    C  
ATOM   3464  N   ILE A1150     -22.162  43.624   2.477  1.00 -0.26      A    N  
ATOM   3465  CA  ILE A1150     -22.344  44.880   1.757  1.00  0.13      A    C  
ATOM   3466  C   ILE A1150     -23.477  44.764   0.736  1.00  0.20      A    C  
ATOM   3467  O   ILE A1150     -24.274  45.689   0.572  1.00 -0.39      A    O  
ATOM   3468  CB  ILE A1150     -21.032  45.329   1.074  1.00 -0.00      A    C  
ATOM   3469  CG1 ILE A1150     -20.044  45.845   2.122  1.00 -0.05      A    C  
ATOM   3470  CG2 ILE A1150     -21.295  46.409   0.038  1.00 -0.06      A    C  
ATOM   3471  CD1 ILE A1150     -18.661  46.118   1.574  1.00 -0.06      A    C  
ATOM   3472  N   THR A1151     -23.552  43.617   0.069  1.00 -0.26      A    N  
ATOM   3473  CA  THR A1151     -24.625  43.350  -0.882  1.00  0.16      A    C  
ATOM   3474  C   THR A1151     -25.967  43.312  -0.157  1.00  0.21      A    C  
ATOM   3475  O   THR A1151     -26.995  43.712  -0.703  1.00 -0.39      A    O  
ATOM   3476  CB  THR A1151     -24.411  42.010  -1.610  1.00  0.09      A    C  
ATOM   3477  CG2 THR A1151     -25.345  41.892  -2.807  1.00 -0.03      A    C  
ATOM   3478  OG1 THR A1151     -23.051  41.913  -2.051  1.00 -0.39      A    O  
ATOM   3479  N   THR A1152     -25.941  42.828   1.080  1.00 -0.26      A    N  
ATOM   3480  CA  THR A1152     -27.130  42.774   1.921  1.00  0.16      A    C  
ATOM   3481  C   THR A1152     -27.583  44.187   2.286  1.00  0.21      A    C  
ATOM   3482  O   THR A1152     -28.778  44.486   2.301  1.00 -0.39      A    O  
ATOM   3483  CB  THR A1152     -26.862  41.957   3.203  1.00  0.09      A    C  
ATOM   3484  CG2 THR A1152     -28.116  41.841   4.046  1.00 -0.03      A    C  
ATOM   3485  OG1 THR A1152     -26.409  40.645   2.849  1.00 -0.39      A    O  
ATOM   3486  N   PHE A1153     -26.616  45.055   2.570  1.00 -0.26      A    N  
ATOM   3487  CA  PHE A1153     -26.890  46.456   2.872  1.00  0.14      A    C  
ATOM   3488  C   PHE A1153     -27.404  47.210   1.651  1.00  0.21      A    C  
ATOM   3489  O   PHE A1153     -28.291  48.057   1.756  1.00 -0.39      A    O  
ATOM   3490  CB  PHE A1153     -25.625  47.142   3.390  1.00  0.02      A    C  
ATOM   3491  CG  PHE A1153     -25.482  47.111   4.883  1.00 -0.04      A    C  
ATOM   3492  CD1 PHE A1153     -26.574  47.343   5.703  1.00 -0.06      A    C  
ATOM   3493  CD2 PHE A1153     -24.255  46.850   5.467  1.00 -0.06      A    C  
ATOM   3494  CE1 PHE A1153     -26.442  47.318   7.078  1.00 -0.07      A    C  
ATOM   3495  CE2 PHE A1153     -24.117  46.821   6.840  1.00 -0.07      A    C  
ATOM   3496  CZ  PHE A1153     -25.212  47.055   7.647  1.00 -0.07      A    C  
ATOM   3497  N   ARG A1154     -26.834  46.895   0.492  1.00 -0.26      A    N  
ATOM   3498  CA  ARG A1154     -27.157  47.601  -0.743  1.00  0.13      A    C  
ATOM   3499  C   ARG A1154     -28.520  47.213  -1.308  1.00  0.20      A    C  
ATOM   3500  O   ARG A1154     -29.261  48.062  -1.804  1.00 -0.39      A    O  
ATOM   3501  CB  ARG A1154     -26.068  47.352  -1.791  1.00 -0.01      A    C  
ATOM   3502  CG  ARG A1154     -26.345  47.995  -3.143  1.00 -0.02      A    C  
ATOM   3503  CD  ARG A1154     -25.242  47.687  -4.144  1.00  0.06      A    C  
ATOM   3504  NE  ARG A1154     -25.075  46.251  -4.355  1.00 -0.27      A    N  
ATOM   3505  CZ  ARG A1154     -25.795  45.532  -5.210  1.00  0.29      A    C  
ATOM   3506  NH1 ARG A1154     -25.571  44.231  -5.337  1.00 -0.28      A    N1+
ATOM   3507  NH2 ARG A1154     -26.741  46.113  -5.935  1.00 -0.28      A    N  
ATOM   3508  N   THR A1155     -28.850  45.929  -1.229  1.00 -0.26      A    N  
ATOM   3509  CA  THR A1155     -30.055  45.414  -1.868  1.00  0.16      A    C  
ATOM   3510  C   THR A1155     -31.245  45.310  -0.918  1.00  0.21      A    C  
ATOM   3511  O   THR A1155     -32.378  45.610  -1.295  1.00 -0.39      A    O  
ATOM   3512  CB  THR A1155     -29.804  44.030  -2.492  1.00  0.09      A    C  
ATOM   3513  CG2 THR A1155     -28.707  44.113  -3.543  1.00 -0.03      A    C  
ATOM   3514  OG1 THR A1155     -29.411  43.106  -1.469  1.00 -0.39      A    O  
ATOM   3515  N   GLY A1156     -30.985  44.879   0.311  1.00 -0.27      A    N  
ATOM   3516  CA  GLY A1156     -32.055  44.584   1.244  1.00  0.12      A    C  
ATOM   3517  C   GLY A1156     -32.627  43.210   0.953  1.00  0.20      A    C  
ATOM   3518  O   GLY A1156     -33.644  42.812   1.521  1.00 -0.39      A    O  
ATOM   3519  N   THR A1157     -31.966  42.488   0.052  1.00 -0.26      A    N  
ATOM   3520  CA  THR A1157     -32.361  41.131  -0.303  1.00  0.16      A    C  
ATOM   3521  C   THR A1157     -31.238  40.161   0.052  1.00  0.21      A    C  
ATOM   3522  O   THR A1157     -30.101  40.575   0.278  1.00 -0.39      A    O  
ATOM   3523  CB  THR A1157     -32.698  41.011  -1.803  1.00  0.09      A    C  
ATOM   3524  CG2 THR A1157     -33.708  42.076  -2.212  1.00 -0.03      A    C  
ATOM   3525  OG1 THR A1157     -31.504  41.163  -2.581  1.00 -0.39      A    O  
ATOM   3526  N   TRP A1158     -31.559  38.870   0.095  1.00 -0.26      A    N  
ATOM   3527  CA  TRP A1158     -30.610  37.853   0.544  1.00  0.14      A    C  
ATOM   3528  C   TRP A1158     -29.776  37.250  -0.583  1.00  0.21      A    C  
ATOM   3529  O   TRP A1158     -29.096  36.244  -0.382  1.00 -0.39      A    O  
ATOM   3530  CB  TRP A1158     -31.349  36.721   1.261  1.00  0.00      A    C  
ATOM   3531  CG  TRP A1158     -32.021  37.125   2.534  1.00 -0.04      A    C  
ATOM   3532  CD1 TRP A1158     -33.355  37.339   2.725  1.00  0.02      A    C  
ATOM   3533  CD2 TRP A1158     -31.393  37.350   3.799  1.00 -0.02      A    C  
ATOM   3534  CE2 TRP A1158     -32.406  37.701   4.713  1.00  0.06      A    C  
ATOM   3535  CE3 TRP A1158     -30.070  37.290   4.249  1.00 -0.07      A    C  
ATOM   3536  NE1 TRP A1158     -33.595  37.687   4.032  1.00 -0.29      A    N  
ATOM   3537  CZ2 TRP A1158     -32.139  37.992   6.048  1.00 -0.04      A    C  
ATOM   3538  CZ3 TRP A1158     -29.807  37.579   5.574  1.00 -0.08      A    C  
ATOM   3539  CH2 TRP A1158     -30.836  37.926   6.458  1.00 -0.08      A    C  
ATOM   3540  N   ASP A1159     -29.817  37.869  -1.759  1.00 -0.26      A    N  
ATOM   3541  CA  ASP A1159     -29.241  37.275  -2.968  1.00  0.14      A    C  
ATOM   3542  C   ASP A1159     -27.738  36.981  -2.926  1.00  0.21      A    C  
ATOM   3543  O   ASP A1159     -27.223  36.251  -3.775  1.00 -0.39      A    O  
ATOM   3544  CB  ASP A1159     -29.585  38.126  -4.193  1.00  0.04      A    C  
ATOM   3545  CG  ASP A1159     -31.062  38.083  -4.531  1.00  0.04      A    C  
ATOM   3546  OD1 ASP A1159     -31.421  38.401  -5.683  1.00 -0.57      A    O  
ATOM   3547  OD2 ASP A1159     -31.863  37.717  -3.644  1.00 -0.57      A    O1-
ATOM   3548  N   ALA A1160     -27.037  37.537  -1.945  1.00 -0.26      A    N  
ATOM   3549  CA  ALA A1160     -25.612  37.268  -1.795  1.00  0.13      A    C  
ATOM   3550  C   ALA A1160     -25.377  35.917  -1.122  1.00  0.20      A    C  
ATOM   3551  O   ALA A1160     -24.256  35.407  -1.105  1.00 -0.39      A    O  
ATOM   3552  CB  ALA A1160     -24.939  38.378  -1.004  1.00 -0.02      A    C  
ATOM   3553  N   TYR A1161     -26.443  35.339  -0.578  1.00 -0.26      A    N  
ATOM   3554  CA  TYR A1161     -26.332  34.110   0.199  1.00  0.14      A    C  
ATOM   3555  C   TYR A1161     -26.941  32.890  -0.482  1.00  0.21      A    C  
ATOM   3556  O   TYR A1161     -26.365  31.802  -0.431  1.00 -0.39      A    O  
ATOM   3557  CB  TYR A1161     -26.944  34.303   1.588  1.00  0.02      A    C  
ATOM   3558  CG  TYR A1161     -26.054  35.087   2.515  1.00 -0.05      A    C  
ATOM   3559  CD1 TYR A1161     -25.202  34.440   3.399  1.00 -0.07      A    C  
ATOM   3560  CD2 TYR A1161     -26.049  36.476   2.495  1.00 -0.07      A    C  
ATOM   3561  CE1 TYR A1161     -24.379  35.151   4.245  1.00 -0.04      A    C  
ATOM   3562  CE2 TYR A1161     -25.228  37.198   3.338  1.00 -0.04      A    C  
ATOM   3563  CZ  TYR A1161     -24.395  36.530   4.211  1.00  0.08      A    C  
ATOM   3564  OH  TYR A1161     -23.573  37.242   5.054  1.00 -0.34      A    O  
TER   
HETATM 3565  O   HOH B 718     -29.870 -11.792  -4.473  1.00 38.57      B    O  
HETATM 3566  O   HOH B 719     -31.308  -9.910  -5.219  1.00 30.35      B    O  
CONECT    1    2    6   29
CONECT    2    1    3   15
CONECT    3    2    4   10
CONECT    4    3    5    7
CONECT    5    4    6
CONECT    6    1    5
CONECT    7    4    8
CONECT    8    7    9   19
CONECT    9    8   10   14   22
CONECT   10    3    9   11   23
CONECT   11   10   15   24
CONECT   12   16   28
CONECT   13   22   24
CONECT   14    9
CONECT   15    2   11
CONECT   16   12   17
CONECT   17   16   18
CONECT   18   17   28
CONECT   19    8   20   25
CONECT   20   19   21
CONECT   21   20   26   27
CONECT   22    9   13
CONECT   23   10   25
CONECT   24   11   13   30
CONECT   25   19   23
CONECT   26   21   27
CONECT   27   21   26
CONECT   28   12   18   31
CONECT   29    1
CONECT   30   24   31
CONECT   31   28   30   32
CONECT   32   31
END
